# Supplementary material for: Natural variation in the regulation of neurodevelopmental genes modifies flight performance in Drosophila
Source: PLoS Genet. 2021 Mar 18;17(3):e1008887. doi: 10.1371/journal.pgen.1008887 (PMC7971549; doi:10.1371/journal.pgen.1008887)
Supplement: S1 Table — (XLSX) [file pgen.1008887.s010.xlsx]

## Sheet: S1 - BDSC stock list
Table A			Table B
BDSC stock number	DGRP Number		BDSC stock number	Genotype	Gene symbol
28122	DGRP-21		6326	w[1118]	(Background control)
28123	DGRP-26		6599	y[1] w[67c23]	(Background control)
28124	DGRP-28		22800	y[1] w[67c23]; Mi{ET1}CREG[MB00443]	CREG
55014	DGRP-31		22894	y[1] w[67c23]; Mi{ET1}Dscam4[MB00771]	Dscam4
55015	DGRP-32		23060	y[1] w[67c23]; Mi{ET1}CadN[MB01331]	CadN
28125	DGRP-38		23087	y[1] w[67c23]; Mi{ET1}CG11073[MB01677]	CG11073
29651	DGRP-40		23368	y[1] w[67c23]; Mi{ET1}CG42268[MB01816]	CG42268
28126	DGRP-41		23378	y[1] w[67c23]; Mi{ET1}fry[MB01915]	fry
28127	DGRP-42		23411	w[1118]; Mi{ET1}form3[MB02055]	form3
28128	DGRP-45		23419	w[1118]; Mi{ET1}CG30083[MB02150]	CG30083
55016	DGRP-48		23511	w[1118]; Mi{ET1}ClC-a[MB03070]	CIC-a
29652	DGRP-57		23528	w[1118]; Mi{ET1}Lasp[MB03281] CG9692[MB03281]	Lasp | CG9692
28129	DGRP-59		24244	w[1118]; Mi{ET1}CG8861[MB05189]	CG8861
28130	DGRP-69		25234	w[1118]; Mi{ET1}bru1[MB05908]	bru1
28131	DGRP-73		25236	w[1118]; Mi{ET1}klg[MB05977]	klg
28132	DGRP-75		25267	w[1118]; Mi{ET1}CadN[MB07278]	CadN
28134	DGRP-83		25295	w[1118]; Mi{ET1}Dscam4[MB05408]	Dscam4
28274	DGRP-85		25460	w[1118]; Mi{ET1}Snoo[MB05731]	Snoo
28135	DGRP-88		25563	w[1118]; Mi{ET1}CG11073[MB07687]	CG11073
28136	DGRP-91		26041	w[1118]; Mi{ET1}Pde6[MB06146]	Pde6
28137	DGRP-93		26455	w[1118]; Mi{ET1}CG3222[MB09257]	CG3222
55017	DGRP-100		27885	w[1118]; Mi{ET1}CG9766[MB12417]	CG9766
28138	DGRP-101		29112	w[1118]; Mi{ET1}CG15236[MB10311]	CG15236
28139	DGRP-105		29268	w[1118]; Mi{ET1}Adgf-A[MB11970] Adgf-A2[MB11970] CG32181[MB11970]	Adgf-A | Adgf-A2 | CG32181
28140	DGRP-109
28141	DGRP-129
28142	DGRP-136
28143	DGRP-138
28144	DGRP-142
28145	DGRP-149
28146	DGRP-153
28147	DGRP-158
28148	DGRP-161
28149	DGRP-176
28150	DGRP-177
28151	DGRP-181
28152	DGRP-189
28153	DGRP-195
25174	DGRP-208
28154	DGRP-217
28157	DGRP-228
29653	DGRP-229
28275	DGRP-235
28160	DGRP-237
28161	DGRP-239
28162	DGRP-256
28164	DGRP-280
28165	DGRP-287
25175	DGRP-301
25176	DGRP-303
25177	DGRP-304
37525	DGRP-306
25179	DGRP-307
28166	DGRP-309
28276	DGRP-310
25180	DGRP-313
25181	DGRP-315
28167	DGRP-317
28168	DGRP-318
55018	DGRP-319
29654	DGRP-320
29655	DGRP-321
25182	DGRP-324
28171	DGRP-332
25183	DGRP-335
28172	DGRP-336
28173	DGRP-338
28174	DGRP-340
55019	DGRP-348
28176	DGRP-350
28177	DGRP-352
55020	DGRP-354
55038	DGRP-355
28178	DGRP-356
25184	DGRP-357
25185	DGRP-358
28179	DGRP-359
25186	DGRP-360
28180	DGRP-361
25187	DGRP-362
25445	DGRP-365
28182	DGRP-370
28183	DGRP-371
28184	DGRP-373
28185	DGRP-374
25188	DGRP-375
28186	DGRP-377
25189	DGRP-379
25190	DGRP-380
28188	DGRP-381
28189	DGRP-382
28190	DGRP-383
28191	DGRP-385
28192	DGRP-386
55021	DGRP-390
25191	DGRP-391
28194	DGRP-392
55022	DGRP-395
55023	DGRP-397
25192	DGRP-399
29656	DGRP-405
28278	DGRP-409
28196	DGRP-426
25193	DGRP-427
25194	DGRP-437
29658	DGRP-439
28197	DGRP-440
28198	DGRP-441
28199	DGRP-443
28200	DGRP-461
25195	DGRP-486
28202	DGRP-491
28203	DGRP-492
28204	DGRP-502
55024	DGRP-505
28205	DGRP-508
28206	DGRP-509
29659	DGRP-513
25197	DGRP-517
55025	DGRP-528
29660	DGRP-530
28207	DGRP-531
28208	DGRP-535
55026	DGRP-551
25198	DGRP-555
55027	DGRP-559
28211	DGRP-563
55028	DGRP-566
28212	DGRP-584
28213	DGRP-589
28215	DGRP-595
55029	DGRP-596
55030	DGRP-627
55031	DGRP-630
55032	DGRP-634
25199	DGRP-639
28217	DGRP-646
28218	DGRP-703
25744	DGRP-705
25200	DGRP-707
25201	DGRP-712
25745	DGRP-714
28219	DGRP-716
28220	DGRP-721
28221	DGRP-727
25202	DGRP-730
25203	DGRP-732
28222	DGRP-737
28223	DGRP-738
28224	DGRP-748
28226	DGRP-757
28227	DGRP-761
25204	DGRP-765
25205	DGRP-774
28229	DGRP-776
28230	DGRP-783
25206	DGRP-786
28231	DGRP-787
28232	DGRP-790
28233	DGRP-796
25207	DGRP-799
28234	DGRP-801
28235	DGRP-802
28236	DGRP-804
28237	DGRP-805
28238	DGRP-808
28239	DGRP-810
28240	DGRP-812
28241	DGRP-818
28242	DGRP-819
25208	DGRP-820
28243	DGRP-821
28244	DGRP-822
28245	DGRP-832
28246	DGRP-837
28247	DGRP-843
28248	DGRP-849
28249	DGRP-850
25209	DGRP-852
28250	DGRP-853
28251	DGRP-855
28252	DGRP-857
25210	DGRP-859
28253	DGRP-861
28254	DGRP-879
28255	DGRP-882
28256	DGRP-884
28257	DGRP-890
28258	DGRP-892
28259	DGRP-894
28260	DGRP-897
28261	DGRP-900
28262	DGRP-907
28263	DGRP-908
28264	DGRP-911
28265	DGRP-913
