# Supplementary material for: Natural variation in the regulation of neurodevelopmental genes modifies flight performance in Drosophila
Source: PLoS Genet. 2021 Mar 18;17(3):e1008887. doi: 10.1371/journal.pgen.1008887 (PMC7971549; doi:10.1371/journal.pgen.1008887)
Supplement: S2 Table — (XLSX) [file pgen.1008887.s011.xlsx]

## Sheet: S2 - Flight phenotype scores
Genotype	Raw				Adjusted
Line ID	Male	Female	Average	Difference	Male	Female	Average	Difference
DGRP_100	0.755202	0.678577	0.716889	-0.076625	0.785038	0.677088	0.731063	-0.10795
DGRP_101	0.821492	0.77219	0.796841	-0.0493013	0.837453	0.790816	0.814134	-0.0466366
DGRP_105	0.797654	0.727917	0.762785	-0.0697366	0.816313	0.720199	0.768256	-0.0961136
DGRP_109	0.739984	0.586982	0.663483	-0.153002	0.755945	0.605608	0.680776	-0.150337
DGRP_129	0.751882	0.725043	0.738463	-0.0268399	0.751882	0.725043	0.738463	-0.0268399
DGRP_136	0.815464	0.68643	0.750947	-0.129035	0.767387	0.621621	0.694504	-0.145766
DGRP_138	0.804714	0.718398	0.761556	-0.0863169	0.782735	0.669994	0.726364	-0.112741
DGRP_142	0.834872	0.818287	0.826579	-0.0165846	0.830087	0.80589	0.817989	-0.0241972
DGRP_149	0.838398	0.767261	0.802829	-0.071137	0.833614	0.754864	0.794239	-0.0787497
DGRP_153	0.805558	0.735292	0.770425	-0.0702658	0.800773	0.722895	0.761834	-0.0778785
DGRP_158	0.682372	0.492954	0.587663	-0.189418	0.682372	0.492954	0.587663	-0.189418
DGRP_161	0.751749	0.673221	0.712485	-0.0785277	0.735128	0.642716	0.688922	-0.0924119
DGRP_176	0.725796	0.751137	0.738466	0.0253414	0.721011	0.73874	0.729876	0.0177288
DGRP_177	0.741089	0.563435	0.652262	-0.177653	0.741089	0.563435	0.652262	-0.177653
DGRP_181	0.830239	0.790686	0.810462	-0.0395528	0.825454	0.778289	0.801872	-0.0471655
DGRP_189	0.821731	0.744376	0.783053	-0.0773553	0.794967	0.683574	0.739271	-0.111393
DGRP_195	0.708758	0.794075	0.751416	0.0853167	0.708758	0.794075	0.751416	0.0853167
DGRP_208	0.762975	0.732854	0.747915	-0.0301203	0.762975	0.732854	0.747915	-0.0301203
DGRP_21	0.744983	0.790127	0.767555	0.0451437	0.740199	0.77773	0.758964	0.037531
DGRP_217	0.765246	0.675028	0.720137	-0.0902176	0.765246	0.675028	0.720137	-0.0902176
DGRP_228	0.832071	0.74125	0.78666	-0.0908209	0.832071	0.74125	0.78666	-0.0908209
DGRP_229	0.697023	0.577703	0.637363	-0.11932	0.697023	0.577703	0.637363	-0.11932
DGRP_235	0.783466	0.725981	0.754723	-0.0574842	0.783466	0.725981	0.754723	-0.0574842
DGRP_237	0.832926	0.773358	0.803142	-0.0595678	0.778857	0.727352	0.753104	-0.0515044
DGRP_239	0.793725	0.74248	0.768103	-0.0512456	0.793725	0.74248	0.768103	-0.0512456
DGRP_256	0.559496	0.517435	0.538466	-0.0420613	0.554712	0.505038	0.529875	-0.049674
DGRP_26	0.777916	0.733266	0.755591	-0.0446501	0.761295	0.702761	0.732028	-0.0585343
DGRP_28	0.839554	0.712532	0.776043	-0.127022	0.832455	0.698625	0.76554	-0.13383
DGRP_280	0.878736	0.820259	0.849497	-0.058477	0.873951	0.807861	0.840906	-0.0660897
DGRP_287	0.860048	0.821369	0.840708	-0.0386787	0.855263	0.808972	0.832117	-0.0462914
DGRP_301	0.766859	0.686994	0.726927	-0.0798654	0.782821	0.70562	0.74422	-0.0772008
DGRP_303	0.791355	0.756658	0.774007	-0.0346967	0.74207	0.723049	0.73256	-0.0190205
DGRP_304	0.754118	0.770579	0.762348	0.0164616	0.742233	0.744274	0.743254	0.00204111
DGRP_306	0.724624	0.649761	0.687192	-0.0748631	0.719839	0.637363	0.678601	-0.0824757
DGRP_307	0.754948	0.729631	0.742289	-0.0253162	0.754948	0.729631	0.742289	-0.0253162
DGRP_309	0.835697	0.797642	0.81667	-0.0380558	0.792404	0.74523	0.768817	-0.0471745
DGRP_31	0.837059	0.817522	0.82729	-0.0195374	0.793766	0.76511	0.779438	-0.0286561
DGRP_310	0.805172	0.73613	0.770651	-0.0690421	0.800388	0.723733	0.762061	-0.0766548
DGRP_313	0.806373	0.747442	0.776907	-0.0589312	0.789752	0.716937	0.753344	-0.0728154
DGRP_315	0.749978	0.693467	0.721723	-0.0565105	0.749978	0.693467	0.721723	-0.0565105
DGRP_317	0.835781	0.791115	0.813448	-0.0446665	0.818813	0.751973	0.785393	-0.0668401
DGRP_318	0.69352	0.625928	0.659724	-0.0675917	0.688736	0.613531	0.651133	-0.0752044
DGRP_319	0.868249	0.807592	0.83792	-0.0606572	0.863465	0.795195	0.82933	-0.0682699
DGRP_32	0.852278	0.798778	0.825528	-0.0534996	0.794943	0.726105	0.760524	-0.0688384
DGRP_320	0.836874	0.723362	0.780118	-0.113511	0.832089	0.710965	0.771527	-0.121124
DGRP_321	0.866245	0.755923	0.811084	-0.110321	0.86146	0.743526	0.802493	-0.117934
DGRP_324	0.801522	0.639427	0.720475	-0.162095	0.760808	0.597259	0.679034	-0.163549
DGRP_332	0.489976	0.366411	0.428194	-0.123565	0.489976	0.366411	0.428194	-0.123565
DGRP_335	0.763774	0.776649	0.770211	0.0128746	0.746806	0.737507	0.742156	-0.00929902
DGRP_336	0.717365	0.714018	0.715691	-0.00334612	0.663295	0.668012	0.665654	0.00471737
DGRP_338	0.872474	0.748544	0.810509	-0.12393	0.818404	0.702538	0.760471	-0.115866
DGRP_340	0.845436	0.841441	0.843438	-0.00399522	0.840652	0.829044	0.834848	-0.0116079
DGRP_348	0.875619	0.8136	0.84461	-0.0620185	0.818285	0.740927	0.779606	-0.0773573
DGRP_350	0.850431	0.83593	0.84318	-0.0145012	0.793097	0.763257	0.778177	-0.02984
DGRP_352	0.816729	0.701477	0.759103	-0.115252	0.787192	0.665537	0.726364	-0.121655
DGRP_354	0.656798	0.776165	0.716481	0.119368	0.656798	0.776165	0.716481	0.119368
DGRP_355	0.830247	0.802276	0.816261	-0.0279711	0.825462	0.789879	0.807671	-0.0355837
DGRP_356	0.7744	0.685678	0.730039	-0.0887219	0.769615	0.673281	0.721448	-0.0963346
DGRP_357	0.86837	0.792373	0.830371	-0.0759969	0.86837	0.792373	0.830371	-0.0759969
DGRP_358	0.867943	0.822367	0.845155	-0.0455764	0.810609	0.749694	0.780151	-0.0609152
DGRP_359	0.827083	0.783902	0.805493	-0.0431812	0.810463	0.753397	0.78193	-0.0570654
DGRP_360	0.827658	0.749442	0.78855	-0.0782164	0.822874	0.737044	0.779959	-0.0858291
DGRP_361	0.858977	0.790504	0.824741	-0.0684736	0.827679	0.740619	0.784149	-0.0870598
DGRP_362	0.779009	0.700956	0.739982	-0.0780531	0.774224	0.688558	0.731391	-0.0856657
DGRP_365	0.797126	0.776612	0.786869	-0.0205147	0.792342	0.764215	0.778278	-0.0281274
DGRP_367	0.859547	0.744876	0.802211	-0.11467	0.859547	0.744876	0.802211	-0.11467
DGRP_370	0.834224	0.764687	0.799455	-0.0695374	0.82944	0.75229	0.790865	-0.0771501
DGRP_371	0.788774	0.663115	0.725945	-0.125659	0.788774	0.663115	0.725945	-0.125659
DGRP_373	0.868429	0.796013	0.832221	-0.0724164	0.841915	0.758525	0.80022	-0.0833899
DGRP_374	0.883266	0.812815	0.848041	-0.0704516	0.837768	0.758249	0.798009	-0.0795189
DGRP_375	0.886826	0.799203	0.843015	-0.0876226	0.886826	0.799203	0.843015	-0.0876226
DGRP_377	0.848531	0.767436	0.807983	-0.0810952	0.799246	0.733827	0.766536	-0.065419
DGRP_379	0.773195	0.711722	0.742459	-0.0614734	0.773195	0.711722	0.742459	-0.0614734
DGRP_38	0.799696	0.728115	0.763905	-0.0715812	0.756402	0.675703	0.716053	-0.0806999
DGRP_380	0.760116	0.724692	0.742404	-0.035424	0.755332	0.712295	0.733813	-0.0430367
DGRP_381	0.624327	0.559439	0.591883	-0.0648883	0.640288	0.578064	0.609176	-0.0622236
DGRP_382	0.807126	0.663113	0.735119	-0.144014	0.802342	0.650715	0.726529	-0.151627
DGRP_383	0.803075	0.737265	0.77017	-0.0658103	0.78167	0.694363	0.738016	-0.0873071
DGRP_385	0.823136	0.733194	0.778165	-0.0899416	0.823136	0.733194	0.778165	-0.0899416
DGRP_386	0.820034	0.769023	0.794529	-0.0510115	0.803414	0.738518	0.770966	-0.0648957
DGRP_390	0.763679	0.762914	0.763297	-0.000765805	0.734875	0.705664	0.720269	-0.0292109
DGRP_391	0.791455	0.748017	0.769736	-0.0434381	0.791455	0.748017	0.769736	-0.0434381
DGRP_392	0.761757	0.624464	0.69311	-0.137293	0.761757	0.624464	0.69311	-0.137293
DGRP_395	0.877978	0.832489	0.855234	-0.0454888	0.877978	0.832489	0.855234	-0.0454888
DGRP_397	0.689555	0.712894	0.701224	0.023339	0.658256	0.663009	0.660633	0.0047529
DGRP_399	0.804526	0.712458	0.758492	-0.0920681	0.804526	0.712458	0.758492	-0.0920681
DGRP_40	0.719796	0.685186	0.702491	-0.0346094	0.715011	0.672789	0.6939	-0.042222
DGRP_405	0.874816	0.844807	0.859812	-0.0300092	0.885993	0.851036	0.868514	-0.0349572
DGRP_409	0.862505	0.815707	0.839106	-0.0467981	0.809907	0.747234	0.778571	-0.0626732
DGRP_41	0.753491	0.696048	0.72477	-0.0574433	0.753491	0.696048	0.72477	-0.0574433
DGRP_42	0.726367	0.68266	0.704513	-0.0437075	0.726367	0.68266	0.704513	-0.0437075
DGRP_426	0.884138	0.825422	0.85478	-0.0587161	0.834853	0.791813	0.813333	-0.0430399
DGRP_427	0.801095	0.691314	0.746205	-0.109781	0.801095	0.691314	0.746205	-0.109781
DGRP_437	0.850705	0.71747	0.784088	-0.133235	0.809992	0.675302	0.742647	-0.13469
DGRP_439	0.738966	0.674129	0.706547	-0.0648365	0.738966	0.674129	0.706547	-0.0648365
DGRP_440	0.853677	0.800336	0.827006	-0.0533411	0.805599	0.735527	0.770563	-0.0700725
DGRP_441	0.868791	0.78066	0.824725	-0.0881314	0.864007	0.768263	0.816135	-0.0957441
DGRP_443	0.809004	0.837572	0.823288	0.028568	0.824965	0.856198	0.840581	0.0312327
DGRP_45	0.835281	0.761844	0.798563	-0.0734374	0.835281	0.761844	0.798563	-0.0734374
DGRP_461	0.782134	0.733152	0.757643	-0.0489822	0.77735	0.720755	0.749052	-0.0565949
DGRP_48	0.790808	0.742295	0.766551	-0.0485129	0.74273	0.677486	0.710108	-0.0652443
DGRP_486	0.788291	0.748471	0.768381	-0.03982	0.783507	0.736074	0.75979	-0.0474327
DGRP_491	0.802835	0.704364	0.753599	-0.0984717	0.802835	0.704364	0.753599	-0.0984717
DGRP_492	0.797261	0.690957	0.744109	-0.106304	0.801038	0.682838	0.741938	-0.1182
DGRP_502	0.805709	0.771261	0.788485	-0.0344472	0.82167	0.789887	0.805778	-0.0317825
DGRP_505	0.74382	0.612123	0.677972	-0.131697	0.739036	0.599726	0.669381	-0.13931
DGRP_508	0.872751	0.778448	0.8256	-0.0943028	0.872751	0.778448	0.8256	-0.0943028
DGRP_509	0.843718	0.790499	0.817108	-0.053219	0.843718	0.790499	0.817108	-0.053219
DGRP_513	0.782249	0.715226	0.748738	-0.0670231	0.777465	0.702829	0.740147	-0.0746357
DGRP_517	0.8336	0.802596	0.818098	-0.0310045	0.8336	0.802596	0.818098	-0.0310045
DGRP_528	0.865433	0.745901	0.805667	-0.119533	0.811364	0.699894	0.755629	-0.111469
DGRP_530	0.834167	0.762847	0.798507	-0.0713209	0.829383	0.750449	0.789916	-0.0789335
DGRP_531	0.842802	0.779775	0.811288	-0.0630277	0.838018	0.767377	0.802698	-0.0706404
DGRP_535	0.817777	0.81	0.813889	-0.00777726	0.812993	0.797603	0.805298	-0.0153899
DGRP_551	0.814301	0.692927	0.753614	-0.121374	0.797333	0.653785	0.725559	-0.143548
DGRP_555	0.874116	0.794387	0.834252	-0.0797296	0.828618	0.739821	0.78422	-0.0887969
DGRP_559	0.854006	0.810728	0.832367	-0.0432781	0.798529	0.731571	0.76505	-0.0669578
DGRP_563	0.873172	0.758303	0.815737	-0.114869	0.823887	0.724694	0.77429	-0.0991926
DGRP_566	0.816822	0.772904	0.794863	-0.0439187	0.804638	0.746159	0.775399	-0.0584796
DGRP_57	0.84382	0.79023	0.817025	-0.0535903	0.84382	0.79023	0.817025	-0.0535903
DGRP_584	0.835649	0.761094	0.798371	-0.0745554	0.814244	0.718192	0.766218	-0.0960523
DGRP_589	0.850716	0.786163	0.81844	-0.0645531	0.845932	0.773766	0.809849	-0.0721658
DGRP_59	0.856916	0.800821	0.828868	-0.0560947	0.856916	0.800821	0.828868	-0.0560947
DGRP_595	0.813124	0.756053	0.784589	-0.0570703	0.8243	0.762282	0.793291	-0.0620183
DGRP_596	0.832211	0.717433	0.774822	-0.114778	0.832211	0.717433	0.774822	-0.114778
DGRP_627	0.819839	0.746931	0.783385	-0.0729084	0.803219	0.716426	0.759822	-0.0867926
DGRP_630	0.800704	0.723498	0.762101	-0.0772052	0.757568	0.655506	0.706537	-0.102063
DGRP_634	0.826985	0.749333	0.788159	-0.0776517	0.795686	0.699448	0.747567	-0.0962378
DGRP_639	0.758908	0.679712	0.71931	-0.0791964	0.754124	0.667315	0.710719	-0.0868091
DGRP_646	0.732091	0.746061	0.739076	0.0139696	0.745966	0.725946	0.735956	-0.02002
DGRP_69	0.771354	0.737695	0.754524	-0.0336587	0.75947	0.71139	0.73543	-0.0480792
DGRP_703	0.787143	0.740199	0.763671	-0.0469444	0.787143	0.740199	0.763671	-0.0469444
DGRP_705	0.756568	0.674362	0.715465	-0.0822061	0.751784	0.661965	0.706874	-0.0898187
DGRP_707	0.801633	0.767127	0.78438	-0.0345057	0.756135	0.712562	0.734348	-0.043573
DGRP_712	0.807209	0.742128	0.774669	-0.0650806	0.761711	0.687563	0.724637	-0.0741478
DGRP_714	0.755162	0.753764	0.754463	-0.00139823	0.714448	0.711595	0.713022	-0.00285284
DGRP_716	0.806115	0.675048	0.740582	-0.131067	0.801331	0.662651	0.731991	-0.13868
DGRP_721	0.781016	0.721691	0.751353	-0.0593254	0.776232	0.709294	0.742763	-0.066938
DGRP_727	0.629232	0.692557	0.660895	0.0633255	0.624448	0.68016	0.652304	0.0557128
DGRP_73	0.768586	0.645943	0.707265	-0.122643	0.763802	0.633546	0.698674	-0.130256
DGRP_730	0.813374	0.662461	0.737917	-0.150913	0.80859	0.650064	0.729327	-0.158526
DGRP_732	0.83708	0.768056	0.802568	-0.0690244	0.793787	0.715644	0.754716	-0.0781431
DGRP_737	0.750211	0.693191	0.721701	-0.0570195	0.745426	0.680794	0.71311	-0.0646322
DGRP_738	0.794703	0.77738	0.786041	-0.0173231	0.777734	0.738238	0.757986	-0.0394967
DGRP_748	0.817211	0.73872	0.777965	-0.0784902	0.795805	0.695818	0.745812	-0.0999871
DGRP_75	0.752333	0.703527	0.72793	-0.048806	0.747548	0.69113	0.719339	-0.0564187
DGRP_757	0.761619	0.638675	0.700147	-0.122944	0.761619	0.638675	0.700147	-0.122944
DGRP_761	0.848464	0.739695	0.79408	-0.10877	0.84368	0.727298	0.785489	-0.116382
DGRP_765	0.716469	0.667609	0.692039	-0.0488604	0.716469	0.667609	0.692039	-0.0488604
DGRP_774	0.821656	0.78552	0.803588	-0.0361356	0.821656	0.78552	0.803588	-0.0361356
DGRP_776	0.79996	0.810964	0.805462	0.0110045	0.773196	0.750163	0.761679	-0.0230328
DGRP_783	0.825623	0.787041	0.806332	-0.0385825	0.820839	0.774644	0.797741	-0.0461952
DGRP_786	0.805621	0.788047	0.796834	-0.0175739	0.778857	0.727246	0.753052	-0.0516112
DGRP_787	0.761316	0.660031	0.710674	-0.101285	0.756532	0.647634	0.702083	-0.108897
DGRP_790	0.735152	0.699971	0.717562	-0.0351812	0.730368	0.687574	0.708971	-0.0427939
DGRP_796	0.886397	0.789558	0.837977	-0.096839	0.881612	0.777161	0.829387	-0.104452
DGRP_799	0.776585	0.616407	0.696496	-0.160178	0.776585	0.616407	0.696496	-0.160178
DGRP_801	0.837775	0.706587	0.772181	-0.131188	0.832991	0.69419	0.76359	-0.138801
DGRP_802	0.832288	0.769087	0.800688	-0.063201	0.800172	0.722904	0.761538	-0.0772677
DGRP_804	0.797353	0.741311	0.769332	-0.0560423	0.792569	0.728914	0.760741	-0.063655
DGRP_805	0.782374	0.664194	0.723284	-0.11818	0.77759	0.651797	0.714694	-0.125792
DGRP_808	0.848917	0.7968	0.822858	-0.0521173	0.848917	0.7968	0.822858	-0.0521173
DGRP_810	0.765187	0.68039	0.722788	-0.0847962	0.724473	0.638222	0.681348	-0.0862508
DGRP_812	0.746563	0.610213	0.678388	-0.13635	0.755424	0.614931	0.685178	-0.140493
DGRP_818	0.773925	0.701595	0.73776	-0.0723298	0.769141	0.689198	0.729169	-0.0799424
DGRP_819	0.791379	0.752759	0.772069	-0.0386207	0.786595	0.740361	0.763478	-0.0462334
DGRP_820	0.822087	0.775262	0.798675	-0.0468249	0.776589	0.720697	0.748643	-0.0558922
DGRP_821	0.851485	0.731452	0.791468	-0.120032	0.781454	0.66682	0.724137	-0.114634
DGRP_822	0.732004	0.6423	0.687152	-0.0897043	0.72722	0.629903	0.678561	-0.097317
DGRP_83	0.712371	0.696297	0.704334	-0.0160744	0.712371	0.696297	0.704334	-0.0160744
DGRP_832	0.769998	0.638934	0.704466	-0.131064	0.765213	0.626537	0.695875	-0.138676
DGRP_837	0.71774	0.646296	0.682018	-0.0714447	0.696335	0.603394	0.649865	-0.0929416
DGRP_843	0.761605	0.670525	0.716065	-0.0910805	0.761605	0.670525	0.716065	-0.0910805
DGRP_849	0.715345	0.735424	0.725385	0.0200794	0.731306	0.75405	0.742678	0.0227441
DGRP_85	0.803337	0.644854	0.724095	-0.158483	0.819298	0.66348	0.741389	-0.155818
DGRP_850	0.665172	0.473756	0.569464	-0.191416	0.660388	0.461359	0.560873	-0.199029
DGRP_852	0.807028	0.756316	0.781672	-0.0507128	0.795144	0.730011	0.762578	-0.0651333
DGRP_853	0.786638	0.703806	0.745222	-0.0828316	0.781853	0.691409	0.736631	-0.0904442
DGRP_855	0.779152	0.661107	0.720129	-0.118045	0.762184	0.621965	0.692074	-0.140219
DGRP_857	0.836207	0.691678	0.763943	-0.144529	0.770961	0.639444	0.705202	-0.131517
DGRP_859	0.747003	0.671657	0.70933	-0.075346	0.742219	0.65926	0.700739	-0.0829587
DGRP_861	0.777077	0.731432	0.754255	-0.0456444	0.731579	0.676867	0.704223	-0.0547117
DGRP_879	0.78113	0.657163	0.719146	-0.123968	0.776346	0.644765	0.710556	-0.13158
DGRP_88	0.772966	0.720681	0.746824	-0.0522855	0.788928	0.739307	0.764117	-0.0496208
DGRP_882	0.790055	0.675985	0.73302	-0.114069	0.78527	0.663588	0.724429	-0.121682
DGRP_884	0.844828	0.779244	0.812036	-0.0655836	0.813529	0.729359	0.771444	-0.0841697
DGRP_890	0.827042	0.795174	0.811108	-0.031868	0.822258	0.782777	0.802517	-0.0394807
DGRP_892	0.727929	0.720721	0.724325	-0.00720763	0.723144	0.708324	0.715734	-0.0148203
DGRP_894	0.631207	0.444157	0.537682	-0.18705	0.647168	0.462783	0.554976	-0.184385
DGRP_897	0.829681	0.75464	0.792161	-0.0750414	0.824897	0.742243	0.78357	-0.0826541
DGRP_900	0.859163	0.752978	0.806071	-0.106185	0.859163	0.752978	0.806071	-0.106185
DGRP_907	0.776641	0.648354	0.712497	-0.128286	0.776641	0.648354	0.712497	-0.128286
DGRP_908	0.826021	0.762931	0.794476	-0.0630898	0.785307	0.720763	0.753035	-0.0645444
DGRP_91	0.80194	0.735243	0.768591	-0.0666968	0.80194	0.735243	0.768591	-0.0666968
DGRP_911	0.797085	0.736645	0.766865	-0.0604401	0.797085	0.736645	0.766865	-0.0604401
DGRP_913	0.82169	0.751458	0.786574	-0.0702316	0.773612	0.686649	0.73013	-0.086963
DGRP_93	0.81738	0.738485	0.777932	-0.0788945	0.800759	0.70798	0.75437	-0.0927787
