# Supplementary material for: Natural variation in the regulation of neurodevelopmental genes modifies flight performance in Drosophila
Source: PLoS Genet. 2021 Mar 18;17(3):e1008887. doi: 10.1371/journal.pgen.1008887 (PMC7971549; doi:10.1371/journal.pgen.1008887)
Supplement: S3 Table — (XLSX) [file pgen.1008887.s012.xlsx]

## Sheet: S3 - Phenotype correlation
Phenotype	Sex	n	Pearson's R	P-value
1hexanol	female	178	-0.00614576	0.93511
1hexanol	male	178	-0.0455408	0.546094
2heptanone	female	178	-0.0784148	0.298146
2heptanone	male	178	-0.0513084	0.4964
2phenylEthylAlcohol	female	178	0.0833143	0.268881
2phenylEthylAlcohol	male	178	0.00316748	0.966529
acetophenone	female	178	-0.031409	0.677264
acetophenone	male	178	-0.141895	0.0588459
aggression	male	192	-0.00503031	0.944793
benz	female	157	-0.0802261	0.317888
benz	male	157	0.0910834	0.25658
benzaldehyde	female	178	0.0657691	0.383082
benzaldehyde	male	178	0.071234	0.344718
cafe	female	176	0.0665892	0.379897
cafe	male	175	0.101262	0.182401
chillcoma	female	169	-0.121685	0.115018
chillcoma	male	169	-0.175546	0.022435
citral	female	178	-0.0400498	0.595571
citral	male	178	-0.0923628	0.220118
dCarvone	female	178	0.0138759	0.854145
dCarvone	male	178	0.0417966	0.579613
ethylAcetate	female	178	0.0595312	0.429908
ethylAcetate	male	178	-0.0339138	0.653137
ethylButyrate	female	178	0.0904271	0.22998
ethylButyrate	male	178	0.174478	0.0198419
etoh_e1	female	197	-0.0537283	0.453342
etoh_e1	male	197	0.0362517	0.613035
etoh_e2	female	197	-0.0784833	0.272971
etoh_e2	male	197	0.0553687	0.43965
etoh_sensitivity	female	197	-0.0290285	0.685531
etoh_sensitivity	male	197	0.0377596	0.598335
eugenol	female	177	0.0264228	0.727012
eugenol	male	177	0.000973947	0.989735
helional	female	178	-0.0502487	0.505348
helional	male	178	0.0270428	0.720104
hexanal	female	178	-0.0441487	0.558445
hexanal	male	178	0.0176717	0.814887
lCarvone	female	178	0.0138069	0.854862
lCarvone	male	178	-0.000628672	0.993355
methylSalicylate	female	178	0.0630124	0.403381
methylSalicylate	male	178	0.0416008	0.581392
neggeo_msb_sensitivity	female	177	-0.0451775	0.550445
neggeo_msb_sensitivity	male	177	-0.0461368	0.542003
phototaxis_1_week	female	168	0.171254	0.022661
phototaxis_1_week	male	168	0.102315	0.175377
phototaxis_2_week	female	168	0.019816	0.793479
phototaxis_2_week	male	168	0.091625	0.225165
phototaxis_4_week	female	168	0.05826	0.441147
phototaxis_4_week	male	168	0.135952	0.071185
startle	female	196	0.00682386	0.924375
startle	male	196	-0.00535256	0.940647
startle_msb_sensitivity	female	177	0.0355667	0.638369
startle_msb_sensitivity	male	177	0.0781365	0.301251
starvation	female	195	-0.0398541	0.580144
starvation	male	195	0.0169814	0.813724
survival_msb	female	160	-0.104192	0.189798
survival_msb	male	160	0.0579089	0.467003
survival_paraquat	female	160	-0.0410287	0.606466
survival_paraquat	male	160	-0.0609465	0.443922
t5	female	168	-0.00711664	0.927052
t6	female	168	-0.0927223	0.231922
