# Supplementary material for: Natural variation in the regulation of neurodevelopmental genes modifies flight performance in Drosophila
Source: PLoS Genet. 2021 Mar 18;17(3):e1008887. doi: 10.1371/journal.pgen.1008887 (PMC7971549; doi:10.1371/journal.pgen.1008887)
Supplement: S5 Table — (XLSX) [file pgen.1008887.s014.xlsx]

## Sheet: S5 - Additive variants
	Alleles			Allele Count		Mixed Effect P-value						Gene Symbols
ID	Minor	Major	MAF	Minor	Major	Male	Female	Average	Difference	FBgn	Variant Type	Dmel	Hsap
2L_11622482_SNP	T	C	0.08901	17	174	8.41421e-06	0.000189357	1.64636e-05	0.752012	FBgn0015400	SYNONYMOUS_CODING	kek2	LRRC24
2L_12289625_SNP	G	A	0.07407	14	175	7.69186e-06	3.27402e-06	2.10782e-06	0.0663368	FBgn0000114	INTRON	bru1	CELF1
2L_12291111_SNP	G	C	0.05181	10	183	3.72546e-06	0.000872635	1.70546e-05	0.993176	FBgn0000114	INTRON	bru1	CELF1
2L_14029092_SNP	T	C	0.0567	11	183	0.00214139	6.10927e-06	2.84704e-05	0.00669486	FBgn0028872	DOWNSTREAM	CG18095	IGFALS
2L_14029092_SNP	T	C	0.0567	11	183	0.00214139	6.10927e-06	2.84704e-05	0.00669486	FBgn0286723	SYNONYMOUS_CODING	hll	ACSBG2
2L_15154990_SNP	G	T	0.1444	27	160	0.804062	0.00318085	0.113521	9.40592e-06		INTERGENIC
2L_15411856_SNP	G	A	0.2174	40	144	0.00597008	7.39265e-06	7.65057e-05	0.000665586		INTERGENIC
2L_15412016_SNP	A	C	0.2216	41	144	0.00107081	1.60471e-06	8.3712e-06	0.001065		INTERGENIC
2L_16386977_MNP	TGC	AAT	0.09326	18	175	4.05703e-06	7.55796e-05	7.09136e-06	0.841763		INTERGENIC
2L_1693273_SNP	T	G	0.2022	37	146	0.288039	3.35344e-06	0.00103081	1.94915e-07	FBgn0086758	INTRON	chinmo	BTBD18
2L_1714490_SNP	T	G	0.05851	11	177	2.61867e-05	6.54565e-06	4.89365e-06	0.198939	FBgn0086698	INTRON	frtz	WDPCP
2L_17575441_SNP	A	G	0.07407	14	175	6.50586e-06	0.0193987	0.00043102	0.0761598	FBgn0266898	EXON	CR45358
2L_17575441_SNP	A	G	0.07407	14	175	6.50586e-06	0.0193987	0.00043102	0.0761598	FBgn0262400	DOWNSTREAM	mir-287
2L_17777115_SNP	T	C	0.09239	17	167	3.65885e-05	1.95085e-05	9.96647e-06	0.17712	FBgn0015609	INTRON	CadN	FAT2
2L_17777116_SNP	T	C	0.09239	17	167	3.53387e-05	1.80638e-05	9.41976e-06	0.171136	FBgn0015609	INTRON	CadN	FAT2
2L_18893570_SNP	C	T	0.08556	16	171	0.000808656	1.54817e-06	1.09134e-05	0.00265899	FBgn0265950	UPSTREAM	CR44737
2L_20749013_SNP	A	G	0.07254	14	179	0.00125955	8.43053e-06	2.85612e-05	0.0159568	FBgn0262743	INTRON	Fs_2_Ket	KPNB1
2L_20768293_SNP	G	A	0.05376	10	176	6.39089e-05	7.37939e-06	4.56938e-06	0.0989033	FBgn0011202	DOWNSTREAM	dia	DIAPH2
2L_2505319_SNP	A	G	0.4076	75	109	0.000289295	6.03942e-06	7.77081e-06	0.0202066		INTERGENIC
2L_2599412_SNP	G	A	0.1459	27	158	0.000156434	2.19858e-05	8.95786e-06	0.0797978	FBgn0266025	INTRON	CR44790
2L_2599423_SNP	A	T	0.1413	26	158	0.000118109	1.19828e-05	5.31284e-06	0.0598575	FBgn0266025	INTRON	CR44790
2L_2599425_SNP	G	T	0.1475	27	156	4.66228e-05	1.49103e-05	3.91681e-06	0.117818	FBgn0266025	INTRON	CR44790
2L_2599430_SNP	T	G	0.1366	25	158	6.74433e-05	7.94543e-06	3.09141e-06	0.0635656	FBgn0266025	INTRON	CR44790
2L_2799864_SNP	T	A	0.09043	17	171	5.48668e-06	2.52552e-05	5.78023e-06	0.403308	FBgn0004242	INTRON	Syt1	SYT1
2L_2799881_SNP	T	G	0.09626	18	169	4.80721e-06	5.79656e-05	8.86299e-06	0.602603	FBgn0004242	INTRON	Syt1	SYT1
2L_2832252_SNP	G	T	0.06186	12	182	0.000368291	6.08311e-06	7.91077e-06	0.0290528		INTERGENIC
2L_4842233_SNP	A	T	0.3051	54	123	1.02833e-05	3.07822e-07	2.07851e-07	0.0327116	FBgn0031636	DOWNSTREAM	CG12194	MFSD1
2L_4842233_SNP	A	T	0.3051	54	123	1.02833e-05	3.07822e-07	2.07851e-07	0.0327116	FBgn0031637	DOWNSTREAM	mxt
2L_5365177_SNP	G	A	0.05319	10	178	6.18155e-06	0.00156138	7.64847e-05	0.544586	FBgn0016920	UTR_3_PRIME	nompC	ANKRD44
2L_7029962_SNP	T	A	0.1538	28	154	4.08235e-06	0.00408653	0.000340589	0.511597	FBgn0031882	DOWNSTREAM	Rab30	RAB30
2L_720449_SNP	A	G	0.06842	13	177	0.00124996	0.835441	0.0918801	2.94468e-06		INTERGENIC
2L_7598483_SNP	C	A	0.2623	48	135	0.000791844	3.47905e-06	2.07762e-05	0.00954129		INTERGENIC
2L_7620536_SNP	A	G	0.05641	11	184	4.25723e-05	0.000175155	9.48466e-06	0.998055		INTERGENIC
2L_7620658_SNP	T	G	0.05155	10	184	9.96404e-06	0.000127335	5.10285e-06	0.942294		INTERGENIC
2L_7620947_SNP	T	G	0.06667	13	182	6.8176e-05	0.000139915	8.02357e-06	0.940759		INTERGENIC
2L_7621909_SNP	A	T	0.07979	15	173	7.38234e-05	8.46319e-05	6.91661e-06	0.613623		INTERGENIC
2L_7949902_SNP	A	G	0.05291	10	179	0.000355208	2.92869e-07	1.66975e-06	0.00243834	FBgn0085450	INTRON	Snoo	SKI
2L_7949906_SNP	A	T	0.05291	10	179	0.000355208	2.92869e-07	1.66975e-06	0.00243834	FBgn0085450	INTRON	Snoo	SKI
2L_7951427_INS	TATGT	T	0.06383	12	176	0.000863861	8.27373e-06	1.19439e-05	0.0724514	FBgn0085450	INTRON	Snoo	SKI
2L_7953227_SNP	A	G	0.1711	32	155	0.00271716	4.06758e-06	1.7648e-05	0.00378605	FBgn0085450	INTRON	Snoo	SKI
2L_8011933_DEL	T	TAATTCGAC	0.1192	23	170	7.60147e-07	0.000355491	2.00173e-06	0.492616	FBgn0031975	INTRON	Tg	TGM1
2L_8012041_SNP	C	A	0.1198	23	169	6.19568e-07	0.000780102	3.10465e-06	0.245462	FBgn0031975	INTRON	Tg	TGM1
2L_8012156_SNP	G	T	0.1406	27	165	4.41538e-06	0.000317465	3.67664e-06	0.448086	FBgn0031975	INTRON	Tg	TGM1
2L_8028455_SNP	T	C	0.06186	12	182	0.000460921	9.9394e-06	1.2284e-05	0.0289363	FBgn0031976	INTRON	CG7367	LIPI
2L_8314898_SNP	T	C	0.2889	52	128	5.66198e-07	0.0131701	6.94903e-05	0.0349915	FBgn0032018	SYNONYMOUS_CODING	CG7806	ABCC10
2L_862542_SNP	C	T	0.05208	10	182	0.00141248	2.46485e-06	1.01549e-05	0.00417561	FBgn0029095	INTRON	aru	EPS8L2
2L_862542_SNP	C	T	0.05208	10	182	0.00141248	2.46485e-06	1.01549e-05	0.00417561	FBgn0031289	DOWNSTREAM	CG13950	LGALS7B
2R_11022766_SNP	G	A	0.0567	11	183	6.98971e-06	0.000898521	0.000117431	0.64324	FBgn0015371	INTRON	chn	RBAK
2R_13667915_SNP	G	A	0.1606	31	162	0.00888545	9.57683e-06	2.75321e-05	0.0143956	FBgn0250851	UTR_3_PRIME	CG33981	ANAPC13
2R_13667915_SNP	G	A	0.1606	31	162	0.00888545	9.57683e-06	2.75321e-05	0.0143956	FBgn0028741	SYNONYMOUS_CODING	fab1	PIKFYVE
2R_13667990_SNP	C	G	0.1554	30	163	0.00829732	5.42865e-06	1.89122e-05	0.00931201	FBgn0250851	INTRON	CG33981	ANAPC13
2R_13667990_SNP	C	G	0.1554	30	163	0.00829732	5.42865e-06	1.89122e-05	0.00931201	FBgn0028741	INTRON	fab1	PIKFYVE
2R_15180312_SNP	T	A	0.05641	11	184	1.30061e-07	5.60298e-05	1.40111e-06	0.916061	FBgn0034430	UPSTREAM	mip40	LIN37
2R_15180312_SNP	T	A	0.05641	11	184	1.30061e-07	5.60298e-05	1.40111e-06	0.916061	FBgn0086358	UTR_5_PRIME	Tab2	TAB2
2R_15180405_SNP	T	C	0.05155	10	184	3.65803e-07	3.81168e-06	3.84283e-07	0.236844	FBgn0034430	UPSTREAM	mip40	LIN37
2R_15180405_SNP	T	C	0.05155	10	184	3.65803e-07	3.81168e-06	3.84283e-07	0.236844	FBgn0086358	INTRON	Tab2	TAB2
2R_16440917_SNP	T	A	0.05612	11	185	5.97518e-06	0.00658331	4.74135e-05	0.0843273		INTERGENIC
2R_17318824_SNP	C	T	0.1211	23	167	0.0188122	6.94529e-06	0.000385311	9.13281e-06	FBgn0010415	INTRON	Sdc	SDC2
2R_17327002_SNP	A	G	0.09948	19	172	0.838755	0.0115122	0.276613	2.0961e-06	FBgn0010415	INTRON	Sdc	SDC2
2R_17400647_SNP	T	A	0.1093	20	163	9.8681e-06	0.00016587	6.39757e-06	0.999916	FBgn0043070	DOWNSTREAM	MESK2	NDRG3
2R_17433667_SNP	A	G	0.05128	10	185	8.2359e-06	3.42512e-09	2.15059e-08	0.00101986	FBgn0003731	INTRON	Egfr	EGFR
2R_17730719_SNP	T	A	0.1215	22	159	0.055602	0.0926599	0.938283	2.08847e-06	FBgn0050407	UPSTREAM	tRNA:CR30407
2R_17987089_SNP	T	C	0.06077	11	170	5.2651e-05	2.38909e-05	6.79306e-06	0.292944	FBgn0034693	UPSTREAM	CG11073
2R_17987191_SNP	C	T	0.06667	13	182	8.33748e-06	0.0263174	0.000446914	0.0361355	FBgn0034693	UPSTREAM	CG11073
2R_17987203_SNP	T	C	0.06218	12	181	5.91722e-06	0.0340471	0.000493826	0.0162584	FBgn0034693	UPSTREAM	CG11073
2R_18694760_SNP	A	T	0.09375	18	174	4.71057e-07	2.77537e-05	8.63351e-07	0.820005	FBgn0000405	UPSTREAM	CycB	CCNB1
2R_18694760_SNP	A	T	0.09375	18	174	4.71057e-07	2.77537e-05	8.63351e-07	0.820005	FBgn0086408	UPSTREAM	stl	ADAMTS5
2R_18694761_SNP	C	A	0.09948	19	172	1.16938e-06	0.000205439	5.77431e-06	0.988228	FBgn0000405	UPSTREAM	CycB	CCNB1
2R_18694761_SNP	C	A	0.09948	19	172	1.16938e-06	0.000205439	5.77431e-06	0.988228	FBgn0086408	UPSTREAM	stl	ADAMTS5
2R_2715782_SNP	A	G	0.06417	12	175	0.0159179	8.40283e-06	0.000324468	0.000978174	FBgn0033108	UPSTREAM	CG15236
2R_2718036_DEL	G	GGTGGACCTT	0.05641	11	184	0.021516	0.23131	0.436893	1.44736e-08	FBgn0033108	INTRON	CG15236
2R_2718036_DEL	G	GGTGGACCTT	0.05641	11	184	0.021516	0.23131	0.436893	1.44736e-08	FBgn0085244	DOWNSTREAM	CG34215
2R_2719228_SNP	A	G	0.1173	21	158	0.0147324	6.66931e-06	0.000200232	0.000723177	FBgn0033108	INTRON	CG15236
2R_2719228_SNP	A	G	0.1173	21	158	0.0147324	6.66931e-06	0.000200232	0.000723177	FBgn0085244	NON_SYNONYMOUS_CODING	CG34215
2R_3646532_SNP	T	G	0.1036	20	173	8.74014e-06	0.0298886	0.00198453	0.217466	FBgn0286778	INTRON	CG46385	TENT5C
2R_3646532_SNP	T	G	0.1036	20	173	8.74014e-06	0.0298886	0.00198453	0.217466	FBgn0286778	INTRON	CG46385	TENT5C
2R_4943560_SNP	A	C	0.3676	68	117	0.0033921	4.63251e-06	1.68803e-05	0.00899579	FBgn0033368	INTRON	CG13743	SLC38A11
2R_5359875_SNP	G	A	0.05699	11	182	9.32241e-06	0.00555794	0.00021047	0.418534	FBgn0259234	SYNONYMOUS_CODING	Camta	CAMTA1
2R_5548467_DEL	G	GG	0.05759	11	180	0.0004172	1.19333e-05	1.98717e-06	0.205175	FBgn0033438	INTRON	Mmp2	MMP15
2R_5548467_DEL	G	GG	0.05759	11	180	0.0004172	1.19333e-05	1.98717e-06	0.205175	FBgn0011921	UPSTREAM	tRNA:M3:46A
2R_5548476_SNP	G	T	0.05729	11	181	0.000452567	1.16744e-05	2.04635e-06	0.193634	FBgn0033438	INTRON	Mmp2	MMP15
2R_5548476_SNP	G	T	0.05729	11	181	0.000452567	1.16744e-05	2.04635e-06	0.193634	FBgn0011921	UPSTREAM	tRNA:M3:46A
2R_5573833_SNP	G	A	0.06349	12	177	1.36822e-05	7.09657e-06	3.05243e-06	0.183429		INTERGENIC
2R_5673129_SNP	C	T	0.4645	85	98	0.0643771	7.3877e-06	0.000274693	0.000342239	FBgn0027589	INTRON	CG1688	KCNK18
2R_5790522_SNP	C	G	0.08901	17	174	0.00963867	6.93233e-06	3.37663e-05	0.0172677	FBgn0033464	INTRON	CG1441	FAR1
2R_5930251_SNP	A	T	0.05729	11	181	3.1217e-06	0.00245853	0.000108015	0.460603	FBgn0085249	NON_SYNONYMOUS_CODING	CG34220	MUC20
2R_5930251_SNP	A	T	0.05729	11	181	3.1217e-06	0.00245853	0.000108015	0.460603	FBgn0033476	INTRON	oys	MBOAT2
2R_6029062_SNP	G	C	0.1031	20	174	3.40222e-06	0.00053232	2.42884e-05	0.788933	FBgn0033491	UPSTREAM	CG18011	ZNF521
2R_6029062_SNP	G	C	0.1031	20	174	3.40222e-06	0.00053232	2.42884e-05	0.788933	FBgn0263444	EXON	CR43467
2R_6029062_SNP	G	C	0.1031	20	174	3.40222e-06	0.00053232	2.42884e-05	0.788933	FBgn0026388	INTRON	Or46a
2R_6327853_SNP	T	C	0.3297	60	122	0.374772	0.0129059	0.228449	7.58956e-06	FBgn0001122	INTRON	Galphao	GNAO1
2R_8004845_SNP	G	A	0.3172	59	127	7.87621e-06	0.000990522	0.000278068	0.816124	FBgn0086677	SYNONYMOUS_CODING	jeb
2R_9236035_SNP	A	C	0.1571	30	161	1.44513e-06	0.000291845	8.75547e-06	0.748236	FBgn0265104	INTRON	CR44206
3L_10980706_SNP	A	T	0.1158	22	168	0.00140336	3.98163e-06	2.39968e-05	0.0108497	FBgn0013469	INTRON	klu	ZBTB7A
3L_1125814_SNP	A	T	0.1031	20	174	4.48395e-06	0.0100588	0.000629538	0.284455		INTERGENIC
3L_1126173_SNP	A	G	0.07292	14	178	6.2428e-06	0.00181914	0.000226462	0.983632		INTERGENIC
3L_14830782_SNP	A	T	0.2378	44	141	4.17538e-06	0.0341608	0.00128049	0.125924	FBgn0036454	INTRON	CG17839
3L_14830790_SNP	A	G	0.2406	45	142	2.7952e-06	0.0206144	0.00071107	0.165145	FBgn0036454	INTRON	CG17839
3L_14832735_SNP	T	C	0.1828	34	152	3.52329e-06	0.00544836	0.000217753	0.491494	FBgn0036454	INTRON	CG17839
3L_14833303_SNP	T	C	0.234	44	144	6.62749e-06	0.000788359	0.000100133	0.665091	FBgn0036454	INTRON	CG17839
3L_14833359_DEL	AGAATG	A	0.4348	80	104	4.47984e-06	0.00316206	0.000262076	0.687466	FBgn0036454	INTRON	CG17839
3L_14833366_SNP	A	T	0.4355	81	105	3.6818e-06	0.00198604	0.000165032	0.751901	FBgn0036454	INTRON	CG17839
3L_14833407_SNP	G	T	0.4385	82	105	2.22411e-06	0.00068303	7.17649e-05	0.903061	FBgn0036454	INTRON	CG17839
3L_14833887_SNP	G	C	0.3262	61	126	4.78459e-06	0.00434119	0.000119019	0.311686	FBgn0036454	INTRON	CG17839
3L_14834222_SNP	A	T	0.3118	58	128	2.60306e-06	0.00449714	8.48724e-05	0.223734	FBgn0036454	INTRON	CG17839
3L_14834405_SNP	G	A	0.3548	66	120	9.37801e-06	0.00398743	0.000122434	0.340956	FBgn0036454	INTRON	CG17839
3L_15765493_SNP	T	A	0.09474	18	172	0.140931	0.0743715	0.767962	2.87181e-06		INTERGENIC
3L_16059905_SNP	T	C	0.05236	10	181	3.62916e-06	0.00121924	4.30875e-05	0.439418	FBgn0005536	SYNONYMOUS_CODING	Mbs	PPP1R12B
3L_16699763_SNP	T	C	0.05348	10	177	3.67132e-05	1.44704e-05	6.31878e-06	0.17433	FBgn0264605	INTRON	CG43954
3L_16699763_SNP	T	C	0.05348	10	177	3.67132e-05	1.44704e-05	6.31878e-06	0.17433	FBgn0036654	DOWNSTREAM	CG9692
3L_16699763_SNP	T	C	0.05348	10	177	3.67132e-05	1.44704e-05	6.31878e-06	0.17433	FBgn0063485	INTRON	Lasp	LASP1
3L_17168465_SNP	A	T	0.0733	14	177	9.86133e-06	0.000375687	0.000103347	0.407164	FBgn0260943	INTRON	Rbp6	MSI2
3L_17754264_SNP	C	T	0.0567	11	183	1.12864e-05	4.42766e-06	2.16163e-06	0.0698471	FBgn0036752	INTRON	Adgf-A	ADA2
3L_17754264_SNP	C	T	0.0567	11	183	1.12864e-05	4.42766e-06	2.16163e-06	0.0698471	FBgn0052181	INTRON	CG32181
3L_17754264_SNP	C	T	0.0567	11	183	1.12864e-05	4.42766e-06	2.16163e-06	0.0698471	FBgn0043025	INTRON	Msi	ADA2
3L_17754270_SNP	T	A	0.05641	11	184	1.11e-05	4.20977e-06	2.08414e-06	0.068881	FBgn0036752	INTRON	Adgf-A	ADA2
3L_17754270_SNP	T	A	0.05641	11	184	1.11e-05	4.20977e-06	2.08414e-06	0.068881	FBgn0052181	INTRON	CG32181
3L_17754270_SNP	T	A	0.05641	11	184	1.11e-05	4.20977e-06	2.08414e-06	0.068881	FBgn0043025	INTRON	Msi	ADA2
3L_18378414_SNP	T	G	0.227	42	143	6.68581e-05	7.35894e-06	3.73764e-06	0.0714519		INTERGENIC
3L_18378438_SNP	G	T	0.2198	40	142	3.96012e-05	1.24175e-05	4.62198e-06	0.0872612		INTERGENIC
3L_18379105_SNP	A	T	0.1638	29	148	7.74633e-05	6.50311e-07	1.84144e-06	0.0102262		INTERGENIC
3L_18379790_DEL	TT	T	0.2102	37	139	7.95252e-05	7.34551e-06	1.28781e-05	0.0274774		INTERGENIC
3L_18379970_SNP	T	A	0.0929	17	166	1.51281e-05	2.85819e-05	9.73904e-06	0.240143		INTERGENIC
3L_18541004_SNP	G	A	0.07407	14	175	0.230415	0.105503	0.987207	9.533e-06		INTERGENIC
3L_2034006_SNP	C	G	0.06154	12	183	1.83153e-06	0.015687	0.000177445	0.0147256		INTERGENIC
3L_21252662_SNP	T	C	0.1886	33	142	0.00142414	2.08045e-06	4.20156e-05	0.000243642	FBgn0262854	DOWNSTREAM	CG43218
3L_21252662_SNP	T	C	0.1886	33	142	0.00142414	2.08045e-06	4.20156e-05	0.000243642	FBgn0004865	INTRON	Eip78C	NR1D2
3L_21254235_SNP	T	C	0.1237	23	163	0.000131303	5.79045e-06	9.10452e-06	0.0299108	FBgn0004865	INTRON	Eip78C	NR1D2
3L_2523624_SNP	T	G	0.1333	26	169	0.0026361	3.63999e-06	2.41205e-05	0.0027532	FBgn0010905	INTRON	Spn	PPP1R9A
3L_3166046_SNP	T	C	0.05155	10	184	5.20382e-05	3.29638e-05	5.27886e-06	0.294405	FBgn0035407	UPSTREAM	Asciz	ATMIN
3L_3166046_SNP	T	C	0.05155	10	184	5.20382e-05	3.29638e-05	5.27886e-06	0.294405	FBgn0052280	INTRON	CG32280	CDIP1
3L_4080398_SNP	G	A	0.1852	35	154	0.000555832	1.24e-05	8.50852e-06	0.0691202	FBgn0004516	INTRON	Gad1	GAD1
3L_5408407_SNP	A	G	0.1429	28	168	0.00590606	8.68846e-06	5.45601e-05	0.000726685		INTERGENIC
3L_5408416_SNP	C	T	0.1436	28	167	0.00562591	8.5477e-06	5.18774e-05	0.000780789		INTERGENIC
3L_5416435_SNP	A	T	0.2969	57	135	8.81989e-06	0.0057871	0.000409612	0.580628	FBgn0085420	UPSTREAM	CG34391	IGLON5
3L_6832980_SNP	A	G	0.05641	11	184	0.0003232	7.96718e-06	1.29835e-05	0.0380087		INTERGENIC
3L_7096662_SNP	C	G	0.06218	12	181	2.56559e-05	0.000101801	6.17607e-06	0.921173	FBgn0053556	INTRON	form3	INF2
3L_7822313_SNP	T	C	0.2275	43	146	0.972354	0.00476566	0.105656	5.115e-06	FBgn0016694	INTRON	Pdp1	HLF
3L_7823300_SNP	C	T	0.0582	11	178	0.284288	0.0796446	0.832515	5.057e-06	FBgn0016694	INTRON	Pdp1	HLF
3L_8224782_SNP	T	G	0.1244	24	169	8.45389e-07	0.00128747	4.99626e-05	0.674589	FBgn0035861	DOWNSTREAM	CG7213
3L_8224782_SNP	T	G	0.1244	24	169	8.45389e-07	0.00128747	4.99626e-05	0.674589	FBgn0264604	EXON	CR43953
3L_8237713_SNP	T	C	0.1295	25	168	5.18637e-06	1.31499e-06	1.80899e-07	0.223802	FBgn0263219	INTRON	Dscam4	DSCAM
3L_8237797_DEL	A	ATGCCAGGGAAA	0.08377	16	175	1.4715e-07	1.56218e-07	2.76928e-08	0.0838887	FBgn0263219	INTRON	Dscam4	DSCAM
3L_8237821_SNP	A	G	0.0829	16	177	2.8267e-07	1.43186e-08	4.79534e-09	0.0385273	FBgn0263219	INTRON	Dscam4	DSCAM
3L_8237879_SNP	T	C	0.09326	18	175	3.72803e-06	1.18706e-07	7.17275e-08	0.0263167	FBgn0263219	INTRON	Dscam4	DSCAM
3L_8563095_SNP	T	C	0.05102	10	186	0.000850815	7.18807e-06	1.67418e-05	0.00987798	FBgn0264511	DOWNSTREAM	CR43910
3L_8563095_SNP	T	C	0.05102	10	186	0.000850815	7.18807e-06	1.67418e-05	0.00987798	FBgn0260442	INTRON	rhea	TLN2
3L_8563427_SNP	A	C	0.05155	10	184	0.000923649	7.60415e-06	1.82955e-05	0.00956059	FBgn0264511	DOWNSTREAM	CR43910
3L_8563427_SNP	A	C	0.05155	10	184	0.000923649	7.60415e-06	1.82955e-05	0.00956059	FBgn0260442	INTRON	rhea	TLN2
3L_8926649_SNP	G	A	0.07732	15	179	8.44202e-06	0.0142787	0.000561437	0.0411371	FBgn0264305	INTRON	CG43783	TEX2
3L_8977004_SNP	G	T	0.134	26	168	1.73249e-06	0.00033985	3.87089e-06	0.619283	FBgn0035949	DOWNSTREAM	CG13314
3L_8977004_SNP	G	T	0.134	26	168	1.73249e-06	0.00033985	3.87089e-06	0.619283	FBgn0263199	INTRON	Galk	GALK2
3L_9295901_INS	GA	G	0.09474	18	172	0.940815	0.00220958	0.0706916	6.04731e-06		INTERGENIC
3L_9591529_SNP	G	A	0.05759	11	180	6.7595e-08	5.96858e-05	9.31513e-07	0.625533	FBgn0036014	UPSTREAM	CG3222	MORN5
3L_9591529_SNP	G	A	0.05759	11	180	6.7595e-08	5.96858e-05	9.31513e-07	0.625533	FBgn0267796	DOWNSTREAM	Tmc	TMC1
3L_9591572_SNP	G	C	0.05181	10	183	8.50571e-06	0.0121711	0.000328579	0.0757302	FBgn0036014	UPSTREAM	CG3222	MORN5
3L_9591572_SNP	G	C	0.05181	10	183	8.50571e-06	0.0121711	0.000328579	0.0757302	FBgn0267796	DOWNSTREAM	Tmc	TMC1
3L_9640618_SNP	T	C	0.08163	16	180	0.000169038	4.06251e-06	9.31795e-06	0.0172728	FBgn0053696	INTRON	CG33696	GPR139
3L_9640618_SNP	T	C	0.08163	16	180	0.000169038	4.06251e-06	9.31795e-06	0.0172728	FBgn0016081	INTRON	fry	FRYL
3L_9726995_SNP	A	G	0.06122	12	184	1.07759e-06	5.52396e-06	8.6691e-07	0.31027	FBgn0259163	DOWNSTREAM	CG42268
3L_9726995_SNP	A	G	0.06122	12	184	1.07759e-06	5.52396e-06	8.6691e-07	0.31027	FBgn0036040	UPSTREAM	CG6749	IGFALS
3L_9726995_SNP	A	G	0.06122	12	184	1.07759e-06	5.52396e-06	8.6691e-07	0.31027	FBgn0263541	UPSTREAM	mir-4986
3R_10364955_SNP	C	T	0.08511	16	172	6.78176e-06	1.39037e-05	2.76153e-06	0.232956	FBgn0038237	INTRON	Pde6	PDE11A
3R_10365243_SNP	T	C	0.1022	19	167	0.00397428	1.44985e-06	9.66008e-06	0.00303581	FBgn0038237	INTRON	Pde6	PDE11A
3R_14225197_SNP	T	G	0.06771	13	179	1.46769e-06	1.66362e-07	8.17287e-08	0.0797959	FBgn0038617	DOWNSTREAM	CG12333	WDR37
3R_14225197_SNP	T	G	0.06771	13	179	1.46769e-06	1.66362e-07	8.17287e-08	0.0797959	FBgn0264751	INTRON	CG44009	CCNQ
3R_14225197_SNP	T	G	0.06771	13	179	1.46769e-06	1.66362e-07	8.17287e-08	0.0797959	FBgn0028670	UPSTREAM	Vha100-2	ATP6V0A4
3R_14541585_SNP	T	A	0.1522	28	156	0.012549	1.84208e-06	4.55358e-05	0.000252814	FBgn0000303	INTRON	Cha	CHAT
3R_14541585_SNP	T	A	0.1522	28	156	0.012549	1.84208e-06	4.55358e-05	0.000252814	FBgn0015323	UTR_3_PRIME	VAChT
3R_18017935_SNP	T	C	0.1	19	171	0.0014178	5.25659e-06	4.09378e-05	0.00361105	FBgn0051163	INTRON	SKIP	SAMSN1
3R_18018013_SNP	G	A	0.1526	29	161	0.00286859	8.87915e-06	6.19904e-05	0.00652602	FBgn0051163	INTRON	SKIP	SAMSN1
3R_18405628_SNP	A	C	0.07937	15	174	0.00140253	1.24329e-06	5.88162e-06	0.00807226	FBgn0053110	UTR_3_PRIME	CG33110	ELOVL1
3R_18405628_SNP	A	C	0.07937	15	174	0.00140253	1.24329e-06	5.88162e-06	0.00807226	FBgn0028837	UPSTREAM	CSN6	COPS6
3R_18752919_SNP	A	G	0.1696	29	142	0.00288903	1.3835e-05	9.53397e-06	0.0436459	FBgn0017590	INTRON	klg	NTM
3R_19723402_SNP	T	C	0.06701	13	181	0.0146706	6.28792e-06	8.61785e-05	0.000969848	FBgn0016754	SYNONYMOUS_CODING	sba	MBD5
3R_20907854_SNP	C	T	0.06557	12	171	2.31821e-08	0.000499806	1.85201e-06	0.0952899	FBgn0004897	UPSTREAM	fd96Ca	FOXB2
3R_23138844_SNP	A	C	0.4615	84	98	6.17257e-06	0.000128902	3.43974e-05	0.582852	FBgn0039510	INTRON	CG3339	DNAH9
3R_4379159_SNP	A	G	0.05263	10	180	1.67883e-06	4.23576e-09	7.12832e-09	0.0114105	FBgn0037594	NON_SYNONYMOUS_CODING	Or85d
3R_4749270_SNP	T	G	0.07609	14	170	1.83211e-06	0.0047164	6.06608e-05	0.0989134	FBgn0262614	INTRON	pyd	TJP2
3R_5118798_SNP	G	A	0.07527	14	172	5.42729e-05	3.70623e-07	2.4929e-07	0.0354703	FBgn0037676	DOWNSTREAM	CG8861	LY6K
3R_5145789_SNP	A	G	0.07772	15	178	0.00182523	3.27354e-07	7.25529e-06	0.000336643	FBgn0037676	INTRON	CG8861	LY6K
3R_7632221_SNP	T	G	0.2833	51	129	7.4371e-05	1.46094e-06	1.33767e-06	0.0465258	FBgn0051116	INTRON	ClC-a	CLCN2
3R_7700059_SNP	C	T	0.05208	10	182	0.000143256	1.88216e-05	7.40406e-06	0.171856		INTERGENIC
3R_8511192_SNP	A	C	0.06316	12	178	0.00955659	3.33242e-06	8.70927e-05	0.000423206	FBgn0001296	INTRON	kar	SLC16A10
3R_9540430_SNP	G	A	0.09626	18	169	0.022589	4.84422e-06	0.000116719	0.00019315	FBgn0085412	UPSTREAM	CG34383	PLEKHA5
3R_9540430_SNP	G	A	0.09626	18	169	0.022589	4.84422e-06	0.000116719	0.00019315	FBgn0054044	UPSTREAM	CR34044
3R_9684126_SNP	T	C	0.1514	28	157	0.000272462	2.36737e-08	7.15905e-07	0.000289415		INTERGENIC
X_11523917_INS	C	CAGAGGATGTGCTC	0.151	29	163	6.624e-06	0.00119591	0.000251919	0.91869	FBgn0004370	INTRON	Ptp10D	PTPRB
X_14689298_SNP	T	G	0.2513	49	146	0.544265	0.00581218	0.145742	5.01862e-06	FBgn0003301	INTRON	rut	ADCY1
X_15311553_SNP	G	A	0.1128	22	173	0.000501216	9.92973e-06	2.3366e-05	0.0140388	FBgn0263257	INTRON	Cngl	CNGA3
X_15312244_SNP	G	A	0.09845	19	174	0.000143814	5.027e-06	5.03161e-06	0.0401816	FBgn0263257	INTRON	Cngl	CNGA3
X_15312248_SNP	A	C	0.1031	20	174	0.000108931	1.23532e-05	5.75329e-06	0.0940235	FBgn0263257	INTRON	Cngl	CNGA3
X_15312253_INS	TTT	T	0.1026	20	175	0.000110791	1.26293e-05	5.93425e-06	0.0935269	FBgn0263257	INTRON	Cngl	CNGA3
X_15312785_DEL	T	TT	0.09896	19	173	0.000272292	3.66069e-06	5.793e-06	0.0258115	FBgn0263257	INTRON	Cngl	CNGA3
X_15359180_SNP	A	G	0.05155	10	184	6.368e-05	1.68512e-06	1.8151e-06	0.0400824	FBgn0030640	DOWNSTREAM	CG6294
X_15359180_SNP	A	G	0.05155	10	184	6.368e-05	1.68512e-06	1.8151e-06	0.0400824	FBgn0030641	INTRON	CG6299	GLTP
X_15379643_SNP	A	G	0.06218	12	181	5.39815e-05	2.72302e-06	3.1825e-06	0.0385977	FBgn0030648	SYNONYMOUS_CODING	CG6340	RSRC2
X_15382929_SNP	C	T	0.05143	9	166	0.0001148	1.20933e-07	7.83746e-07	0.00263939	FBgn0027287	INTRON	Gmap	TRIP11
X_15382932_SNP	C	A	0.05056	9	169	9.6056e-05	5.23478e-07	2.03745e-06	0.00922845	FBgn0027287	INTRON	Gmap	TRIP11
X_15383016_INS	ACATA	G	0.05114	9	167	0.000376776	9.6595e-06	1.87695e-05	0.0381771	FBgn0027287	INTRON	Gmap	TRIP11
X_15383018_SNP	A	T	0.05114	9	167	0.000376776	9.6595e-06	1.87695e-05	0.0381771	FBgn0027287	INTRON	Gmap	TRIP11
X_15391266_SNP	T	A	0.07614	15	182	0.000133312	2.75127e-06	5.95411e-06	0.0135469	FBgn0266182	DOWNSTREAM	CR44888
X_15391266_SNP	T	A	0.07614	15	182	0.000133312	2.75127e-06	5.95411e-06	0.0135469	FBgn0027287	INTRON	Gmap	TRIP11
X_16212839_SNP	G	A	0.2448	47	145	7.51126e-06	0.000193055	2.34522e-05	0.767387	FBgn0004432	INTRON	Cyp1	PPIF
X_17176503_SNP	T	A	0.1244	24	169	2.93919e-05	7.92916e-05	7.94509e-06	0.313765	FBgn0030838	UPSTREAM	CG5445	ILRUN
X_17176503_SNP	T	A	0.1244	24	169	2.93919e-05	7.92916e-05	7.94509e-06	0.313765	FBgn0030836	INTRON	CG8664
X_18740194_SNP	A	G	0.4837	89	95	0.306256	0.062843	0.726057	1.02412e-06	FBgn0030966	DOWNSTREAM	CG7280	SUOX
X_18740194_SNP	A	G	0.4837	89	95	0.306256	0.062843	0.726057	1.02412e-06	FBgn0085451	NON_SYNONYMOUS_CODING	htk	ARID4A
X_18740337_SNP	C	T	0.4869	93	98	0.296785	0.107321	0.901964	4.73004e-06	FBgn0085451	SYNONYMOUS_CODING	CG34422	ARID4A
X_18740337_SNP	C	T	0.4869	93	98	0.296785	0.107321	0.901964	4.73004e-06	FBgn0030966	DOWNSTREAM	CG7280	SUOX
X_19140202_SNP	A	G	0.05641	11	184	0.00056769	2.90785e-07	3.49809e-06	0.000857333	FBgn0031003	DOWNSTREAM	CG7889	EEF2KMT
X_19140202_SNP	A	G	0.05641	11	184	0.00056769	2.90785e-07	3.49809e-06	0.000857333	FBgn0031004	SYNONYMOUS_CODING	CG7992
X_20324880_SNP	T	C	0.05641	11	184	8.2206e-06	0.00106619	0.000144912	0.642445	FBgn0052506	INTRON	CG32506	SGSM1
X_20332007_SNP	T	C	0.07143	14	182	1.25297e-05	4.96655e-05	9.84307e-06	0.271291	FBgn0052506	INTRON	CG32506	SGSM1
X_20561887_SNP	G	C	0.3436	67	128	1.66367e-05	1.59194e-06	1.10673e-06	0.0723841	FBgn0267170	UPSTREAM	CR45610
X_20561887_SNP	G	C	0.3436	67	128	1.66367e-05	1.59194e-06	1.10673e-06	0.0723841	FBgn0003300	UTR_5_PRIME	run	RUNX2
X_20938857_INS	TAT	T	0.09896	19	173	0.000245399	5.32894e-07	2.84458e-06	0.00388522	FBgn0031150	INTRON	bves	BVES
X_20938857_INS	TAT	T	0.09896	19	173	0.000245399	5.32894e-07	2.84458e-06	0.00388522	FBgn0052512	UPSTREAM	CG32512	TMEM205
X_20938898_SNP	C	T	0.09948	19	172	4.18505e-05	1.38748e-07	5.09442e-07	0.00419271	FBgn0031150	INTRON	bves	BVES
X_20938898_SNP	C	T	0.09948	19	172	4.18505e-05	1.38748e-07	5.09442e-07	0.00419271	FBgn0052512	UPSTREAM	CG32512	TMEM205
X_20939765_SNP	G	C	0.06915	13	175	5.74218e-05	1.35736e-06	1.95743e-06	0.0214689	FBgn0031150	INTRON	bves	BVES
X_20942166_INS	ATG	A	0.08718	17	178	0.000377523	2.66208e-06	7.49554e-06	0.011984	FBgn0031150	INTRON	bves	BVES
X_20942915_SNP	T	A	0.08673	17	179	0.000590916	5.20308e-06	1.60592e-05	0.00978348	FBgn0031150	INTRON	bves	BVES
X_5269946_SNP	A	T	0.05641	11	184	0.000622928	9.51837e-06	2.25299e-05	0.00983717	FBgn0029761	INTRON	SK	KCNN1
X_609133_SNP	A	G	0.07614	15	182	0.0038734	9.49654e-06	6.23692e-05	0.00361004	FBgn0021764	INTRON	sdk	SDK2
X_6369038_SNP	A	G	0.418	79	110	3.52679e-06	0.00491632	0.00021732	0.328039	FBgn0259242	INTRON	CG42340	KCNK18
X_8719896_SNP	A	C	0.05612	11	185	8.45272e-06	0.00078986	1.36815e-05	0.717303		INTERGENIC
X_8796532_SNP	C	T	0.08205	16	179	9.36986e-06	0.0342354	0.0017133	0.141949	FBgn0030067	SYNONYMOUS_CODING	Rbm13	MAK16
X_9026703_INS	TAACTGGT	T	0.2273	40	136	0.000651771	4.63383e-06	8.64006e-06	0.00828771	FBgn0030090	INTRON	fend
