# Supplementary material for: Natural variation in the regulation of neurodevelopmental genes modifies flight performance in Drosophila
Source: PLoS Genet. 2021 Mar 18;17(3):e1008887. doi: 10.1371/journal.pgen.1008887 (PMC7971549; doi:10.1371/journal.pgen.1008887)
Supplement: S6 Table — (XLSX) [file pgen.1008887.s015.xlsx]

## Sheet: S6 - Validation Stats
						Mean		Standard Deviation		Sample Size
Affected Genes	BDSC Stock	Genetic Construct	Sex	P-value	Test Statistic	Control	Experiment	Control	Experiment	Control	Experiment
Adgf-A | Adgf-A2 | CG32181	29268	Mi{ET1}Adgf-A[MB11970] Adgf-A2[MB11970] CG32181[MB11970]	f	0.0001	2672.5	0.66	0.72	0.152	0.155	79	102
			m	0.1233	4161	0.75	0.76	0.161	0.172	97	95
bru1	25234	Mi{ET1}bru1[MB05908]	f	0.0087	3813.5	0.78	0.82	0.138	0.093	95	100
			m	0.0099	4044.5	0.81	0.84	0.139	0.13	102	98
CadN	23060	Mi{ET1}CadN[MB01331]	f	0.0303	4097	0.74	0.71	0.119	0.151	101	96
			m	0	2825.5	0.72	0.62	0.187	0.2	98	87
CadN	25267	Mi{ET1}CadN[MB07278]	f	0.0001	3276	0.65	0.75	0.193	0.142	101	95
			m	0	2702.5	0.68	0.81	0.207	0.128	100	90
CG11073	23087	Mi{ET1}CG11073[MB01677]	f	0.0951	3800.5	0.75	0.73	0.125	0.135	93	92
			m	0.005	3144	0.72	0.78	0.176	0.148	87	93
CG11073	25563	Mi{ET1}CG11073[MB07687]	f	0	2966	0.76	0.69	0.121	0.127	98	94
			m	0.0485	4009	0.82	0.81	0.136	0.13	94	99
CG15236	29112	Mi{ET1}CG15236[MB10311]	f	0.0028	4653	0.72	0.78	0.174	0.144	93	128
			m	0.0483	3493.5	0.8	0.83	0.174	0.123	102	80
CG9766	27885	Mi{ET1}CG9766[MB12417]	f	0.0001	3160	0.75	0.82	0.168	0.093	90	103
			m	0.2957	3650.5	0.85	0.82	0.118	0.165	79	97
CREG	22800	Mi{ET1}CREG[MB00443]	f	0.0106	3242.5	0.81	0.75	0.099	0.182	88	92
			m	0.4033	5495	0.77	0.79	0.2	0.16	118	95
Dscam4	22894	Mi{ET1}Dscam4[MB00771]	f	0.4918	3527	0.74	0.73	0.164	0.199	93	76
			m	0.0005	2694	0.8	0.69	0.15	0.223	97	78
Dscam4	25295	Mi{ET1}Dscam4[MB05408]	f	0	3150.5	0.73	0.8	0.115	0.106	99	101
			m	0.4165	5788	0.83	0.82	0.131	0.162	108	109
form3	23411	Mi{ET1}form3[MB02055]	f	0.0116	3602	0.65	0.69	0.187	0.175	90	99
			m	0.4413	5445	0.69	0.69	0.208	0.203	107	103
fry	23378	Mi{ET1}fry[MB01915]	f	0.0001	3158	0.7	0.76	0.138	0.133	97	95
			m	0.0005	3550	0.72	0.79	0.176	0.122	92	106
Lasp | CG9692	23528	Mi{ET1}Lasp[MB03281] CG9692[MB03281]	f	0.0036	1988	0.66	0.73	0.169	0.146	55	98
			m	0.2116	2669.5	0.74	0.7	0.15	0.195	59	98
Pde6	26041	Mi{ET1}Pde6[MB06146]	f	0	3046.5	0.66	0.74	0.175	0.164	95	100
			m	0.054	3944.5	0.76	0.75	0.144	0.214	97	94
Snoo	25460	Mi{ET1}Snoo[MB05731]	f	0.0002	3260	0.76	0.69	0.127	0.158	96	96
			m	0	3686.5	0.79	0.76	0.203	0.135	106	105
CG3222	26455	Mi{ET1}CG3222[MB09257]	f	0.0964	4230	0.76	0.8	0.172	0.095	93	102
			m	0.3472	4886.5	0.82	0.81	0.094	0.147	99	102
CG8861	24244	Mi{ET1}CG8861[MB05189]	f	0.1224	4021.5	0.68	0.7	0.145	0.166	98	91
			m	0.0775	4235	0.6	0.64	0.22	0.205	96	100
CG30083	23419	Mi{ET1}CG30083[MB02150]	f	0.2843	3986	0.74	0.76	0.157	0.137	83	101
			m	0.4855	4800	0.81	0.83	0.138	0.092	107	90
CG42268	23368	Mi{ET1}CG42268[MB01816]	f	0.4552	4236.5	0.79	0.79	0.125	0.132	93	92
			m	0.4729	4189	0.8	0.8	0.164	0.144	86	98
ClC-a	23511	Mi{ET1}ClC-a[MB03070]	f	0.112	3306.5	0.65	0.7	0.215	0.17	72	103
			m	0.2806	4152	0.73	0.72	0.171	0.192	84	104
klg	25236	Mi{ET1}klg[MB05977]	f	0.3909	4837	0.71	0.73	0.201	0.17	99	100
			m	0.3936	4739.5	0.8	0.83	0.153	0.086	101	96
