# Supplementary material for: Natural variation in the regulation of neurodevelopmental genes modifies flight performance in Drosophila
Source: PLoS Genet. 2021 Mar 18;17(3):e1008887. doi: 10.1371/journal.pgen.1008887 (PMC7971549; doi:10.1371/journal.pgen.1008887)
Supplement: S7 Table — (XLSX) [file pgen.1008887.s016.xlsx]

## Sheet: S7 - Whole gene
Male		Gene Symbols		Gene Location			PEGASUS_flies Statistics
Gene	Gene Name	Dmel Symbol	Hsap Symbol	Chr	Start	Stop	nSNPs	Test-Stat	Gene Score (P-value)	Error	Best-SNP	Best-SNP (P-value)
FBgn0031632	-	CG15628	GLYATL3	2L	4820776	4829943	185	588.4	5.29377e-08	1.35493e-14	2L_4829664_SNP	0.000195967
FBgn0000053	GART trifunctional enzyme	Gart	GART	2L	7013645	7024873	281	631.9	6.11589e-07	1.2256e-14	2L_7014213_SNP	4.52415e-05
FBgn0031882	Rab30	Rab30	RAB30	2L	7029530	7033564	64	331.06	3.126e-08	5.25459e-14	2L_7029962_SNP	4.08235e-06
FBgn0243486	reduced ocelli	rdo	TLR8	2L	18011440	18071229	633	1406.15	8.74766e-11	2.36904e-14	2L_18026713_SNP	0.000210463
FBgn0034430	Myb-interacting protein 40	mip40	LIN37	2R	15177647	15180596	5	68.14	8.64688e-07	6.50265e-06	2R_15180312_SNP	1.30061e-07
FBgn0267791	Heterogeneous nuclear ribonucleoprotein K	HnRNP-K	HNRNPK	2R	16474141	16495204	470	935.64	7.57918e-07	1.3197e-14	2R_16476708_SNP	0.000356596
FBgn0042712	HBS1	HBS1	HBS1L	3L	1861900	1866227	83	468.28	6.6327e-08	5.74153e-14	3L_1863681_SNP	4.54025e-05
FBgn0085420	Dpr-interacting protein delta	DIP-delta	IGLON5	3L	5416273	5436426	566	1158.71	6.43981e-08	1.73745e-14	3L_5416435_SNP	8.81989e-06
FBgn0263973	javelin	jv		3L	6555351	6583579	777	1510.56	3.80289e-08	2.75203e-14	3L_6574797_SNP	0.000171194
FBgn0263776	-	CG43693	SLC36A4	3L	11028464	11045452	622	1392.85	3.92983e-11	2.71237e-14	3L_11035457_SNP	2.59952e-05
FBgn0261553	-	CG42671		3L	11206628	11224832	521	1138.63	3.54192e-08	2.40964e-14	3L_11208752_SNP	0.00015044
FBgn0052088	sisters unbound	sunn	VMP1	3L	11720978	11726139	93	413	1.33474e-06	3.39703e-14	3L_11721433_SNP	0.000192371
FBgn0036373	Tondu-domain-containing Growth Inhibitor	Tgi	VGLL4	3L	13478919	13496400	272	679.59	2.23144e-06	1.8945e-14	3L_13488710_SNP	6.27256e-05
FBgn0036454	-	CG17839		3L	14797316	14876323	1157	2486.61	2.22e-16	2.93852e-14	3L_14833407_SNP	2.22411e-06
FBgn0260635	Death-associated inhibitor of apoptosis 1	Diap1	XIAP	3L	16030528	16045061	241	731.33	5.13577e-09	1.423e-14	3L_16041036_SNP	2.07992e-05
FBgn0005536	Myosin binding subunit	Mbs	PPP1R12B	3L	16044095	16076096	533	1010.03	9.09083e-07	2.31871e-14	3L_16059905_SNP	3.62916e-06
FBgn0052183	Ccn	Ccn	CCN2	3L	17682186	17742838	980	1779.59	3.82373e-07	2.66948e-14	3L_17702171_SNP	7.55268e-05
FBgn0016797	frizzled 2	fz2	FZD5	3L	19133121	19229452	1433	2544.1	4.67459e-12	2.77491e-14	3L_19180493_SNP	0.000144092
FBgn0000247	claret	ca	SERGEF	3R	25631566	25641730	169	634.14	1.91959e-10	1.60439e-14	3R_25638327_SNP	0.000164361
FBgn0027654	jdp	jdp	DNAJC12	3R	26341791	26353755	270	858.48	3.01356e-09	1.22701e-14	3R_26352878_SNP	0.000323086
FBgn0267112	long non-coding RNA:CR45552	lncRNA:CR45552		3R	26353002	26358552	115	433.35	2.30245e-06	1.54021e-14	3R_26353012_SNP	0.000397443
FBgn0265630	strawberry notch	sno	SBNO1	X	13088548	13106627	176	582.66	1.02679e-06	1.55948e-14	X_13096678_SNP	0.000255223
FBgn0052506	-	CG32506	SGSM1	X	20319380	20339090	385	901.65	4.25927e-08	2.82475e-14	X_20324880_SNP	8.2206e-06
Female		Gene Symbols		Gene Location			PEGASUS_flies Statistics
Gene	Gene Name	Dmel Symbol	Hsap Symbol	Chr	Start	Stop	nSNPs	Test-Stat	Gene Score (P-value)	Error	Best-SNP	Best-SNP (P-value)
FBgn0029095	arouser	aru	EPS8L2	2L	860854	869336	139	591.85	3.1072e-08	9.58375e-15	2L_862542_SNP	2.46485e-06
FBgn0266025	long non-coding RNA:CR44790	lncRNA:CR44790		2L	2597609	2600815	106	357.56	3.22046e-07	3.19101e-14	2L_2599430_SNP	7.94543e-06
FBgn0031461	dawdle	daw	INHBC	2L	2804293	2813350	263	735.06	1.30581e-07	2.88307e-14	2L_2812366_SNP	1.39632e-05
FBgn0031462	-	CG2964	PKLR	2L	2811441	2815427	116	520.39	1.61174e-07	3.08997e-14	2L_2812366_SNP	1.39632e-05
FBgn0031632	-	CG15628	GLYATL3	2L	4820776	4829943	185	635.18	4.67057e-09	1.04165e-14	2L_4827604_SNP	0.000183069
FBgn0031637	mextli	mxt		2L	4840498	4848295	130	373.75	9.4021e-07	1.97576e-14	2L_4842233_SNP	3.07822e-07
FBgn0015381	dissatisfaction	dsf	NR2E1	2L	5924940	5940251	474	1111.95	5.60298e-10	2.69822e-14	2L_5937599_SNP	8.61978e-05
FBgn0266826	long non-coding RNA:CR45288	lncRNA:CR45288		2L	5939072	5941242	76	326.15	1.75573e-06	3.91993e-14	2L_5939274_SNP	0.000797717
FBgn0010382	Cyclin E	CycE	CCNE1	2L	15727603	15749137	522	928.72	1.49568e-06	2.62296e-14	2L_15738063_SNP	1.13953e-05
FBgn0033366	Ance-4	Ance-4	ACE	2R	4926253	4930549	106	332.36	1.38859e-06	3.98796e-14	2R_4926253_SNP	0.000609212
FBgn0033476	oysgedart	oys	MBOAT2	2R	5921104	5937039	134	592.45	4.71264e-08	2.98834e-14	2R_5931054_SNP	0.000120877
FBgn0040765	luna	luna	KLF6	2R	6864475	7004877	2662	3752.16	1.67099e-07	2.51964e-14	2R_6981863_SNP	0.000512691
FBgn0265527	long non-coding RNA:CR44377	lncRNA:CR44377		2R	12855940	12860109	117	370.49	2.47858e-06	1.36631e-14	2R_12859408_SNP	0.000362467
FBgn0034758	-	CG13510	LITAF	2R	18544406	18549889	123	457.93	3.94611e-08	1.29437e-14	2R_18546096_SNP	9.64405e-05
FBgn0034759	-	CG13511	LITAF	2R	18544406	18549889	123	457.93	3.94611e-08	1.29437e-14	2R_18546096_SNP	9.64405e-05
FBgn0260767	-	CG42565	LITAF	2R	18544406	18549889	123	457.93	3.94611e-08	1.29437e-14	2R_18546096_SNP	9.64405e-05
FBgn0034795	Mediator complex subunit 23	MED23	MED23	2R	18775460	18782935	199	595.89	4.22935e-07	2.78058e-14	2R_18776335_SNP	5.8114e-05
FBgn0034903	sol narae	sona	ADAMTS5	2R	19640015	19686909	1051	1861.74	2.93363e-11	2.87164e-14	2R_19656289_SNP	0.000146537
FBgn0042712	HBS1	HBS1	HBS1L	3L	1861900	1866227	83	404.36	1.12848e-06	5.17963e-14	3L_1863681_SNP	0.000291933
FBgn0016694	PAR-domain protein 1	Pdp1	HLF	3L	7803571	7861466	1692	2733.4	1.13561e-08	2.55926e-14	3L_7834076_SNP	1.60831e-05
FBgn0270928	Vesicular acetylcholine transporter	VAChT	SLC18A3	3R	14530230	14545627	368	892.53	7.69805e-07	2.075e-14	3R_14541585_SNP	1.84208e-06
FBgn0000303	Choline acetyltransferase	ChAT	CHAT	3R	14530230	14559063	652	1273.69	1.61312e-06	2.55233e-14	3R_14541585_SNP	1.84208e-06
FBgn0265379	long non-coding RNA:CR44320	lncRNA:CR44320		3R	22019978	22036904	336	838.17	1.0395e-08	1.49666e-14	3R_22021065_SNP	9.10268e-05
FBgn0027654	jdp	jdp	DNAJC12	3R	26341791	26353755	270	755.16	1.91654e-07	4.18015e-15	3R_26352884_SNP	0.000144764
FBgn0267112	long non-coding RNA:CR45552	lncRNA:CR45552		3R	26353002	26358552	115	442.38	1.51149e-06	1.46476e-14	3R_26354640_DEL	0.000412442
FBgn0082582	tropomodulin	tmod	TMOD1	3R	26357358	26405592	1108	2018.89	1.2541e-08	2.63451e-14	3R_26383228_SNP	0.000356942
FBgn0021764	sidekick	sdk	SDK2	X	579927	644517	721	1806.33	7.46786e-12	2.47786e-14	X_609133_SNP	9.49654e-06
FBgn0027287	Golgi microtubule-associated protein	Gmap	TRIP11	X	15380138	15406114	293	757.46	5.01472e-08	1.89295e-14	X_15382929_SNP	1.20933e-07
FBgn0031150	bves	bves	BVES	X	20924216	20954286	460	1000.83	3.95009e-07	2.6981e-14	X_20938898_SNP	1.38748e-07
Average		Gene Symbols		Gene Location			PEGASUS_flies Statistics
Gene	Gene Name	Dmel Symbol	Hsap Symbol	Chr	Start	Stop	nSNPs	Test-Stat	Gene Score (P-value)	Error	Best-SNP	Best-SNP (P-value)
FBgn0029095	arouser	aru	EPS8L2	2L	860854	869336	139	530.55	3.26548e-07	1.37836e-14	2L_862542_SNP	1.01549e-05
FBgn0266025	long non-coding RNA:CR44790	lncRNA:CR44790		2L	2597609	2600815	106	366.48	1.80525e-07	1.46853e-14	2L_2599430_SNP	3.09141e-06
FBgn0031461	dawdle	daw	INHBC	2L	2804293	2813350	263	720.3	2.28537e-07	2.79362e-14	2L_2812366_SNP	3.7111e-05
FBgn0031462	-	CG2964	PKLR	2L	2811441	2815427	116	495.85	4.0441e-07	1.21498e-14	2L_2812366_SNP	3.7111e-05
FBgn0031632	-	CG15628	GLYATL3	2L	4820776	4829943	185	723.25	4.57267e-11	3.34431e-14	2L_4829664_SNP	0.000148274
FBgn0015381	dissatisfaction	dsf	NR2E1	2L	5924940	5940251	474	986.78	1.79307e-07	2.64593e-14	2L_5937659_SNP	0.000224698
FBgn0032637	-	CG5050		2L	17451950	17459617	81	264.11	2.9658e-06	2.34199e-14	2L_17457022_SNP	0.000219647
FBgn0033476	oysgedart	oys	MBOAT2	2R	5921104	5937039	134	552.4	2.44298e-07	1.03726e-14	2R_5932064_SNP	0.00010125
FBgn0040765	luna	luna	KLF6	2R	6864475	7004877	2662	3749.01	1.82489e-07	2.34151e-14	2R_6865119_SNP	0.000215097
FBgn0010575	scribbler	sbb	ZNF608 | ZNF609	2R	14164707	14245800	1864	2763.24	1.5098e-06	2.47217e-14	2R_14190087_SNP	3.24684e-05
FBgn0034327	-	CG14505	GSKIP	2R	14189479	14192475	88	332.18	5.66772e-07	1.61505e-14	2R_14190087_SNP	3.24684e-05
FBgn0267791	Heterogeneous nuclear ribonucleoprotein K	HnRNP-K	HNRNPK	2R	16474141	16495204	470	946.03	4.87513e-07	1.29328e-14	2R_16490283_SNP	0.000596127
FBgn0034758	-	CG13510	LITAF	2R	18544406	18549889	123	413.94	4.29916e-07	3.02924e-14	2R_18547966_SNP	0.000154093
FBgn0034759	-	CG13511	LITAF	2R	18544406	18549889	123	413.94	4.29916e-07	3.02924e-14	2R_18547966_SNP	0.000154093
FBgn0260767	-	CG42565	LITAF	2R	18544406	18549889	123	413.94	4.29916e-07	3.02924e-14	2R_18547966_SNP	0.000154093
FBgn0034903	sol narae	sona	ADAMTS5	2R	19640015	19686909	1051	1688.01	7.23945e-08	2.60115e-14	2R_19668140_SNP	0.000261361
FBgn0042712	HBS1	HBS1	HBS1L	3L	1861900	1866227	83	480.2	3.91896e-08	5.4391e-14	3L_1863681_SNP	3.00936e-05
FBgn0053110	-	CG33110	ELOVL1	3R	18394932	18407063	289	751.62	6.28502e-07	9.39865e-15	3R_18405628_SNP	5.88162e-06
FBgn0000247	claret	ca	SERGEF	3R	25631566	25641730	169	492.47	4.85431e-07	2.99163e-14	3R_25637677_SNP	0.00188955
FBgn0027654	jdp	jdp	DNAJC12	3R	26341791	26353755	270	876.72	1.44524e-09	3.61288e-14	3R_26352992_SNP	7.35451e-05
FBgn0267112	long non-coding RNA:CR45552	lncRNA:CR45552		3R	26353002	26358552	115	471.32	3.89973e-07	2.94874e-14	3R_26353012_SNP	8.87092e-05
FBgn0082582	tropomodulin	tmod	TMOD1	3R	26357358	26405592	1108	1854.21	2.74372e-06	2.48232e-14	3R_26373771_SNP	0.00063704
FBgn0021764	sidekick	sdk	SDK2	X	579927	644517	721	1455.63	1.03117e-06	2.66635e-14	X_609133_SNP	6.23692e-05
FBgn0027287	Golgi microtubule-associated protein	Gmap	TRIP11	X	15380138	15406114	293	740.06	1.11161e-07	1.61398e-14	X_15382929_SNP	7.83746e-07
FBgn0052506	-	CG32506	SGSM1	X	20319380	20339090	385	887.64	7.83976e-08	2.71732e-14	X_20332007_SNP	9.84307e-06
Difference		Gene Symbols		Gene Location			PEGASUS_flies Statistics
Gene	Gene Name	Dmel Symbol	Hsap Symbol	Chr	Start	Stop	nSNPs	Test-Stat	Gene Score (P-value)	Error	Best-SNP	Best-SNP (P-value)
FBgn0043362	blue cheese	bchs	WDFY3	2L	5906171	5923713	446	985.74	6.76562e-08	1.56503e-14	2L_5914949_SNP	0.000245594
FBgn0015381	dissatisfaction	dsf	NR2E1	2L	5924940	5940251	474	1018.18	4.3598e-08	2.21437e-14	2L_5934075_SNP	3.12059e-05
FBgn0001128	Glycerol-3-phosphate dehydrogenase 1	Gpdh1	GPD1	2L	5942645	5949929	174	585.88	2.93801e-07	1.53352e-14	2L_5943287_SNP	0.000357961
FBgn0033483	eiger	egr	EDA	2R	5964873	5972690	64	329.86	2.32815e-06	4.96097e-14	2R_5969453_SNP	0.000137472
FBgn0053144	-	CG33144	RNF144A	2R	6626593	6687178	1438	2322.34	4.48642e-08	2.61106e-14	2R_6649414_SNP	0.00131603
FBgn0025573	Protein phosphatase N at 58A	PpN58A	PPP1CB	2R	17767940	17771033	95	329.77	2.0774e-07	3.84759e-14	2R_17768758_SNP	7.54951e-05
FBgn0034723	-	CG13506	OPCML	2R	18269646	18282445	332	702.38	9.12477e-07	1.81901e-14	2R_18278355_SNP	2.35984e-05
FBgn0034733	-	CG4752	OPLAH	2R	18364888	18371558	226	684.55	2.01205e-07	2.76271e-14	2R_18369501_SNP	1.34046e-05
FBgn0052406	PVR adaptor protein	PVRAP	TNS2	3L	5989310	6020398	649	1304.4	2.5877e-08	2.37281e-14	3L_6011302_SNP	3.84729e-05
FBgn0035661	-	CG10477	CTRC	3L	6025321	6028701	90	397.79	2.76389e-06	3.07362e-14	3L_6028134_SNP	2.48932e-05
FBgn0016081	furry	fry	FRYL	3L	9623962	9673175	1311	2275.43	4.07488e-08	2.68777e-14	3L_9628742_SNP	0.000206833
FBgn0036022	-	CG8329	C1S	3L	9630228	9633111	62	343.87	1.53878e-06	6.06428e-14	3L_9631147_SNP	0.000338465
FBgn0036023	-	CG18179	C1S	3L	9631400	9634221	80	402.18	2.86166e-06	5.2764e-14	3L_9632076_SNP	0.00036027
FBgn0036032	-	CG16711		3L	9696442	9704406	123	489.45	3.88468e-07	1.99508e-14	3L_9699082_SNP	0.000291577
FBgn0040823	defective proboscis extension response 6	dpr6	LSAMP	3L	9966771	10133390	4094	5734.05	1.95188e-06	2.44677e-14	3L_10071937_SNP	0.000110057
FBgn0262714	Sin3A-associated protein 130	Sap130	SAP130	3L	12798002	12807133	100	454.99	2.60234e-08	3.65835e-14	3L_12803806_SNP	1.62731e-05
FBgn0263131	-	CG43373	ADCY5	3L	16483985	16537469	1100	2200.78	1.0147e-10	2.92974e-14	3L_16498184_SNP	1.70772e-05
FBgn0052183	Ccn	Ccn	CCN2	3L	17682186	17742838	980	2192.01	8.39218e-13	2.91969e-14	3L_17693685_SNP	6.53611e-05
FBgn0261261	pollux	plx	TBC1D4	3R	1510577	1539432	161	553.03	3.91515e-10	1.16552e-14	3R_1525849_SNP	4.04407e-05
FBgn0000504	doublesex	dsx	DMRT1	3R	3749113	3794124	386	855.89	4.81274e-11	2.61686e-14	3R_3780724_SNP	0.000267808
FBgn0038082	UDP-glycosyltransferase family 37 member A2	Ugt37A2	UGT1A3	3R	8564379	8568128	88	462.77	4.29324e-07	4.67717e-14	3R_8567899_SNP	4.26097e-05
FBgn0038083	UDP-glycosyltransferase family 37 member A3	Ugt37A3	UGT1A3	3R	8566682	8570387	80	452.79	1.50935e-08	4.93306e-14	3R_8568691_SNP	2.29521e-05
FBgn0021764	sidekick	sdk	SDK2	X	579927	644517	721	1608.35	6.92111e-09	2.74125e-14	X_602144_SNP	0.000265923
