# Supplementary material for: Natural variation in the regulation of neurodevelopmental genes modifies flight performance in Drosophila
Source: PLoS Genet. 2021 Mar 18;17(3):e1008887. doi: 10.1371/journal.pgen.1008887 (PMC7971549; doi:10.1371/journal.pgen.1008887)
Supplement: S9 Table — (XLSX) [file pgen.1008887.s018.xlsx]

## Sheet: S9 - HHN network significance
Table 10A							Table 10B
Starting network		Network-by-Sex P-value							Gene Annotation
Database	Network Name	Male	Female	Avg	Diff		Consensus sub-network	FBgn	Dmel	Hsap
HINT	MusMusculus_lcc_hq	0.54	0.3	0.52	0.01		1	FBgn0000053	ade3
HINT	DrosophilaMelanogaster_lcc_hq	0.34	0.3	0.33	0.42		1	FBgn0000163	baz	PARD3
HINT	HomoSapiens_lcc_hq	0.27	0.27	0.55	0.82		1	FBgn0000320	eya	EYA2
Droidb	curagen_yth	0.4	0.46	0.06	0.09		1	FBgn0000405	CycB	CCNB1
Droidb	fly_other_physical	0.85	0.5	0.38	0.17		1	FBgn0000542	ec	USP54
Droidb	worm_interologs	0.92	0.08	0.47	0.39		1	FBgn0000606	eve	EVX1
Droidb	human_interologs	0.16	0.17	0.05	1		1	FBgn0000629	E_z_
Droidb	fly_genetic_interactions	0.5	0.48	0.67	0.56		1	FBgn0000662	fl_2_d
Droidb	confidence_correlation	0.03	0.8	0.99	1		1	FBgn0000996	dup	CDT1
Droidb	dpim_coapcomplex	0.23	0.05	0.65	0.28		1	FBgn0001077	ftz	HOXA6
Droidb	flybase_ppi	0.32	0.52	0.26	0.32		1	FBgn0001128	Gpdh
Droidb	finley_yth	0.2	0.34	0.61	0.07		1	FBgn0001224	Hsp23	CRYAB
Droidb	perrimon_coapcomplex	0.15	0.4	0.39	0.05		1	FBgn0001225	Hsp26	CRYAA
Droidb	yeast_interologs	0.08	0.62	0.03	0.86		1	FBgn0001226	Hsp27	HSPB2
Droidb	hybrigenics_yth	0.08	0.62	0.03	0.86		1	FBgn0001233	Hsp83	HSP90AA1
							1	FBgn0001247	Ide	IDE
							1	FBgn0001291	Jra	JUND
							1	FBgn0001301	kel	KLHL3
							1	FBgn0002183	dre4	SUPT16H
							1	FBgn0002542	lds	TTF2
							1	FBgn0002573	sens	GFI1
							1	FBgn0002643	mam	MAML3
							1	FBgn0002673	twe	CDC25A
							1	FBgn0002719	Men	ME1
							1	FBgn0002791	mr	ANAPC2
							1	FBgn0002842	sa	TAF8
							1	FBgn0002878	mus101	TOPBP1
							1	FBgn0002924	ncd	KIFC1
							1	FBgn0002985	odd	OSR2
							1	FBgn0003091	Pkc53E	PRKCA
							1	FBgn0003130	Poxn	PAX9
							1	FBgn0003165	pum	PUM2
							1	FBgn0003257	r-l	UMPS
							1	FBgn0003300	run	RUNX2
							1	FBgn0003375	Sgs5
							1	FBgn0003396	shn	HIVEP2
							1	FBgn0003415	skd	MED13
							1	FBgn0003435	sm	HNRNPL
							1	FBgn0003460	so	SIX1
							1	FBgn0003463	sog	CHRD
							1	FBgn0003520	stau	STAU2
							1	FBgn0003598	Su_var_3-7
							1	FBgn0003651	svp	NR2F2
							1	FBgn0003654	sw	DYNC1I2
							1	FBgn0003687	Tbp	TBP
							1	FBgn0003731	Egfr	EGFR
							1	FBgn0003748	Treh	TREH
							1	FBgn0004049	yrt	EPB41L5
							1	FBgn0004057	Zw	G6PD
							1	FBgn0004103	Pp1-87B	PPP1CC
							1	FBgn0004107	cdc2c
							1	FBgn0004108	Nrt	ACHE
							1	FBgn0004167	kst	SPTBN5
							1	FBgn0004197	Ser	JAG1
							1	FBgn0004390	RasGAP1	RASA3
							1	FBgn0004391	shtd	ANAPC1
							1	FBgn0004583	ex	FRMD1
							1	FBgn0004584	Rrp1	APEX1
							1	FBgn0004636	R
							1	FBgn0004828	His3.3B	H3F3A
							1	FBgn0004854	B-H2	BARHL1
							1	FBgn0004858	elB	ZNF703
							1	FBgn0004865	Eip78C	NR1D2
							1	FBgn0005355	Su_fu_
							1	FBgn0005536	Mbs	PPP1R12B
							1	FBgn0005590	scw	BMP5
							1	FBgn0005654	lat
							1	FBgn0005671	Vha55	ATP6V1B2
							1	FBgn0005695	gcl	GMCL1
							1	FBgn0010269	Dsor1	MAP2K1
							1	FBgn0010280	Taf4	TAF4
							1	FBgn0010313	corto
							1	FBgn0010316	dap	CDKN1A
							1	FBgn0010382	CycE	CCNE1
							1	FBgn0010501	Dcp-1	CASP7
							1	FBgn0010591	Sply	SGPL1
							1	FBgn0010622	l_2_06496
							1	FBgn0010741	l_3_01239
							1	FBgn0011016	SsRbeta	SSR2
							1	FBgn0011230	poe	UBR4
							1	FBgn0011260	Sema-2a
							1	FBgn0011286	RyR	RYR1
							1	FBgn0011481	Ssdp	SSBP3
							1	FBgn0011591	fng	RFNG
							1	FBgn0011592	fra	NEO1
							1	FBgn0011648	Mad	SMAD1
							1	FBgn0011660	Pms2	PMS2
							1	FBgn0011661	Moe	MSN
							1	FBgn0011692	pav	KIF23
							1	FBgn0011706	rpr	RIN1
							1	FBgn0011723	byn	TBXT
							1	FBgn0011741	Arp6	ACTR6
							1	FBgn0011745	Arp1	ACTR1A
							1	FBgn0011754	PhKgamma	PHKG2
							1	FBgn0011828	Pxn	PXDN
							1	FBgn0011832	Ser12	PRSS1
							1	FBgn0013303	Nca	HPCAL1
							1	FBgn0014009	Rab2	RAB2A
							1	FBgn0014133	bif	MACO1
							1	FBgn0014388	sty	SPRY2
							1	FBgn0015222	Fer1HCH	FTMT
							1	FBgn0015282	Rpt2	PSMC1
							1	FBgn0015283	Rpn10	PSMD4
							1	FBgn0015321	UbcD4
							1	FBgn0015372	RabX1	RAB22A
							1	FBgn0015381	dsf	NR2E1
							1	FBgn0015521	RpS21	RPS21
							1	FBgn0015550	tap	NEUROG3
							1	FBgn0015765	p38a	MAPK14
							1	FBgn0015799	Rbf	RBL1
							1	FBgn0015946	grim
							1	FBgn0016131	Cdk4	CDK6
							1	FBgn0016685	Nlp	NPM3
							1	FBgn0016693	Past1	EHD1
							1	FBgn0016797	fz2	FZD5
							1	FBgn0019972	Ice
							1	FBgn0020235	ATPsyn-gamma
							1	FBgn0020238	14-3-3epsilon	YWHAE
							1	FBgn0020258	ppk	ASIC5
							1	FBgn0020270	mre11	MRE11
							1	FBgn0020278	loco	RGS12
							1	FBgn0020306	dom	EP400
							1	FBgn0020370	TppII	TPP2
							1	FBgn0022160	Gpo-1
							1	FBgn0022764	Sin3A	SIN3B
							1	FBgn0023175	Prosalpha7	PSMA3
							1	FBgn0023177	Pp4-19C	PPP4C
							1	FBgn0023509	mip130	LIN9
							1	FBgn0024196	robl	DYNLRB2
							1	FBgn0024234	gbb	BMP7
							1	FBgn0024811	Crk	CRK
							1	FBgn0024836	stan	CELSR2
							1	FBgn0024944	Oamb	ADRA1A
							1	FBgn0024947	NTPase	ENTPD5
							1	FBgn0025676	CkIIalpha-i3
							1	FBgn0025697	santa-maria	SCARB1
							1	FBgn0026088	CG14818	C9orf16
							1	FBgn0026179	siz	IQSEC1
							1	FBgn0026181	Rok	ROCK2
							1	FBgn0026369	Sara	ZFYVE9
							1	FBgn0026370	SRPK	SRPK3
							1	FBgn0026371	SAK	PLK4
							1	FBgn0026376	Rgl	RGL1
							1	FBgn0026378	Rep	CHM
							1	FBgn0027082	Aats-pro
							1	FBgn0027085	Aats-leu
							1	FBgn0027093	Aats-arg
							1	FBgn0027287	Gmap	TRIP11
							1	FBgn0027291	l_1_G0156
							1	FBgn0027334	l_1_G0004
							1	FBgn0027378	MRG15	MORF4L1
							1	FBgn0027554	CG8042	UBXN4
							1	FBgn0027588	CG14476
							1	FBgn0027607	CG8230	DYM
							1	FBgn0027654	jdp	DNAJC12
							1	FBgn0027835	Dp1	HDLBP
							1	FBgn0028342	l_1_G0230
							1	FBgn0028371	jbug	FLNA
							1	FBgn0028399	TMS1	SERINC1
							1	FBgn0028402	Sin	POLR3E
							1	FBgn0028429	I-2	PPP1R2
							1	FBgn0028473	CG8801
							1	FBgn0028475	Hrd3	SEL1L
							1	FBgn0028507	CG3793	LCMT1
							1	FBgn0028741	fab1	PIKFYVE
							1	FBgn0028902	Tektin-A	TEKT4
							1	FBgn0028980	tan
							1	FBgn0028982	Spt6	SUPT6H
							1	FBgn0028992	sds22	PPP1R7
							1	FBgn0028999	nerfin-1	INSM1
							1	FBgn0029088	disp	DISP1
							1	FBgn0029094	asf1	ASF1A
							1	FBgn0029095	aru	EPS8L2
							1	FBgn0029665	CG14270	TIMM29
							1	FBgn0029768	SPR	GPR139
							1	FBgn0029800	lin-52	LIN52
							1	FBgn0029831	CG5966	PNLIP
							1	FBgn0029861	CG3815	PHF12
							1	FBgn0029888	CG3192
							1	FBgn0030035	CG11190
							1	FBgn0030057	Ppt1	PPT1
							1	FBgn0030065	CG12075	EPB41
							1	FBgn0030067	Rbm13	MAK16
							1	FBgn0030161	CG15249	FADD
							1	FBgn0030181	CG12645	LITAF
							1	FBgn0030183	CG15309	YPEL2
							1	FBgn0030186	CG2962	POU2AF1
							1	FBgn0030196	Psf3	GINS3
							1	FBgn0030358	CG10362	PDZD8
							1	FBgn0030431	CG4407	FLAD1
							1	FBgn0030480	Tim9a	TIMM9
							1	FBgn0030539	CG1368	DUSP22
							1	FBgn0030640	CG6294
							1	FBgn0030648	CG6340	RSRC2
							1	FBgn0030663	CG8117	TCEA1
							1	FBgn0030678	CG11679	RMND1
							1	FBgn0030731	Mfe2	HSD17B4
							1	FBgn0030837	CG8661
							1	FBgn0030951	CG6873	CFL2
							1	FBgn0030966	CG7280
							1	FBgn0031054	Ssu72	SSU72
							1	FBgn0031099	CG17065	AMDHD2
							1	FBgn0031107	HERC2	HERC2
							1	FBgn0031114	cactin	CACTIN
							1	FBgn0031214	CG11374	LGALS9
							1	FBgn0031289	CG13950	LGALS7B
							1	FBgn0031294	IA-2	PTPRN
							1	FBgn0031298	Atg4a	ATG4A
							1	FBgn0031377	CG15356	EMSY
							1	FBgn0031392	AIF	AIFM1
							1	FBgn0031420	Atxn7	ATXN7
							1	FBgn0031461	daw	INHBC
							1	FBgn0031462	CG2964	PKLR
							1	FBgn0031478	CG8814	ACBD5
							1	FBgn0031489	CG17224	UPP1
							1	FBgn0031493	CG3605
							1	FBgn0031500	CG17221	RTN4IP1
							1	FBgn0031631	CG3225	DHX35
							1	FBgn0031633	CG2976
							1	FBgn0031637	mxt
							1	FBgn0031683	CG4230	HAX1
							1	FBgn0031717	Oscillin	GNPDA2
							1	FBgn0031734	CG11147	ABCG2
							1	FBgn0031745	rau
							1	FBgn0031759	lid	KDM5A
							1	FBgn0031820	DLP
							1	FBgn0031879	uif	CRB1
							1	FBgn0031882	Rab30	RAB30
							1	FBgn0031883	CG11266
							1	FBgn0031885	Mnn1	MEN1
							1	FBgn0031975	Tg	TGM1
							1	FBgn0032059	PrBP	PDE6D
							1	FBgn0032216	CG5384
							1	FBgn0032312	CG14071
							1	FBgn0032382	Mal-B2	SLC3A1
							1	FBgn0032393	CG12264
							1	FBgn0032408	CG6712	RPF1
							1	FBgn0032518	RpL24	RPL24
							1	FBgn0032638	CG6639
							1	FBgn0032721	CG10602	LTA4H
							1	FBgn0032725	Nedd8	NEDD8
							1	FBgn0032906	RPA2	RPA2
							1	FBgn0032938	CG8671	FAM102A
							1	FBgn0033246	ACC	ACACA
							1	FBgn0033277	CG14760	PROC
							1	FBgn0033367	PPO2
							1	FBgn0033391	CG8026	SLC25A32
							1	FBgn0033447	dila	CEP131
							1	FBgn0033475	CG12129	ASCC1
							1	FBgn0033482	CG1371	NOMO3
							1	FBgn0033483	egr	EDA
							1	FBgn0033526	Caf1-105	CHAF1B
							1	FBgn0033557	CG12325	LOC102724159
							1	FBgn0033571	Rpb5	POLR2E
							1	FBgn0033659	Damm	CASP6
							1	FBgn0033752	CG8569	ZMYND11
							1	FBgn0033754	Ak6	TAF9
							1	FBgn0033916	CG8494
							1	FBgn0034144	CG5089
							1	FBgn0034221	CG10764
							1	FBgn0034265	Snx16	SNX16
							1	FBgn0034269	CG6406
							1	FBgn0034312	CG10916	TRAIP
							1	FBgn0034360	CG10927	ADAT3
							1	FBgn0034362	CG5323	FAM136A
							1	FBgn0034363	CG5327	FAM136A
							1	FBgn0034366	Atg7	ATG7
							1	FBgn0034368	CG5482
							1	FBgn0034430	mip40	LIN37
							1	FBgn0034461	CG15124
							1	FBgn0034507	CG11192	PRSS1
							1	FBgn0034517	Cpr57A	NOTCH2
							1	FBgn0034537	DMAP1	DMAP1
							1	FBgn0034567	CG15651	FKRP
							1	FBgn0034588	CG9394	GPCPD1
							1	FBgn0034590	Magi	MAGI1
							1	FBgn0034643	CG10321	ZNF836
							1	FBgn0034650	NC2alpha	DRAP1
							1	FBgn0034651	CG15676	VBP1
							1	FBgn0034715	Oatp58Db	SLCO1A2
							1	FBgn0034723	CG13506	OPCML
							1	FBgn0034724	babos	KIRREL1
							1	FBgn0034753	CG2852	PPIB
							1	FBgn0034758	CG13510	LITAF
							1	FBgn0034795	MED23	MED23
							1	FBgn0034797	nahoda	FRRS1
							1	FBgn0034834	LS2	U2AF2
							1	FBgn0034854	Golgin245	GOLGA4
							1	FBgn0034878	pita	ZNF668
							1	FBgn0034903	CG9850
							1	FBgn0034904	CG15800	SKP1
							1	FBgn0034938	CG3803	COX15
							1	FBgn0034939	thoc5	THOC5
							1	FBgn0034943	Fmo-1	FMO5
							1	FBgn0034975	enok	KAT6B
							1	FBgn0035141	Cypl	PPIL1
							1	FBgn0035149	MED30	MED30
							1	FBgn0035153	ebd1
							1	FBgn0035228	CG12091	PPTC7
							1	FBgn0035231	Cct2
							1	FBgn0035253	CG7971	SRRM2
							1	FBgn0035318	CG9018	RPRD1B
							1	FBgn0035552	CG11350	POU2AF1
							1	FBgn0035574	RhoGEF64C	NET1
							1	FBgn0035624	Eaf6	MEAF6
							1	FBgn0035625	Blimp-1	PRDM1
							1	FBgn0035661	CG10477	CTRC
							1	FBgn0035667	Jon65Ai	CTRC
							1	FBgn0035670	CG10472	CTRC
							1	FBgn0035674	CG13295	TCAIM
							1	FBgn0035702	CG10147	MAZ
							1	FBgn0035781	CG8560	CPB1
							1	FBgn0035812	CG7457	TONSL
							1	FBgn0035853	Ubc12
							1	FBgn0035854	CG8005	DHPS
							1	FBgn0035867	CG13671	TXNDC11
							1	FBgn0035871	BI-1	TMBIM6
							1	FBgn0035978	UGP	UGP2
							1	FBgn0035987	CG3689
							1	FBgn0036015	CG3088	F9
							1	FBgn0036022	CG8329	C1S
							1	FBgn0036023	CG18179	C1S
							1	FBgn0036024	CG18180	C1S
							1	FBgn0036059	nudE	NDEL1
							1	FBgn0036104	CG6418	DDX42
							1	FBgn0036106	CG6409
							1	FBgn0036107	CG7949
							1	FBgn0036136	Ufd1-like	UFD1
							1	FBgn0036279	Ncc69	SLC12A2
							1	FBgn0036290	CG10638	AKR1D1
							1	FBgn0036306	CG10973	HSPBP1
							1	FBgn0036372	Abp1	DBNL
							1	FBgn0036373	Tgi	VGLL4
							1	FBgn0036398	upSET	SETD5
							1	FBgn0036466	CG18581
							1	FBgn0036570	IntS9	INTS9
							1	FBgn0036576	CG5151	LDLRAD4
							1	FBgn0036666	TSG101	TSG101
							1	FBgn0036740	CG6259
							1	FBgn0036897	CG8786	RNF146
							1	FBgn0036980	RhoBTB	RHOBTB1
							1	FBgn0037044	CG10585
							1	FBgn0037092	M6	GPM6A
							1	FBgn0037093	Cdk12	CDK13
							1	FBgn0037098	Wnk	WNK3
							1	FBgn0037228	CG1092
							1	FBgn0037299	Vps37B	VPS37B
							1	FBgn0037336	CG2519
							1	FBgn0037344	CG2926	PHRF1
							1	FBgn0037384	dgrn	RNF4
							1	FBgn0037442	godzilla	RNF167
							1	FBgn0037517	CG10086	TXNIP
							1	FBgn0037531	CG10445	TTF2
							1	FBgn0037708	CG9386	TRMT44
							1	FBgn0037709	CG8199	BCKDHA
							1	FBgn0037713	CG16790	USB1
							1	FBgn0037766	Teh1
							1	FBgn0037810	sle
							1	FBgn0037931	CG18476	ZNF808
							1	FBgn0037981	Spt3	SUPT3H
							1	FBgn0038016	MBD-R2	PHF20L1
							1	FBgn0038057	CG12267	POLR3C
							1	FBgn0038058	CG5608	VAC14
							1	FBgn0038073	CG14395
							1	FBgn0038114	CG11670	MASP1
							1	FBgn0038233	HtrA2	HTRA2
							1	FBgn0038325	Atg4b	ATG4D
							1	FBgn0038326	CG5044	HIBCH
							1	FBgn0038418	pad	SP4
							1	FBgn0038449	CG17562	FAR1
							1	FBgn0038488	m-cup	FEM1B
							1	FBgn0038511	CG5873
							1	FBgn0038577	CG12321	PSMG2
							1	FBgn0038578	MED17	MED17
							1	FBgn0038617	CG12333	WDR37
							1	FBgn0038787	CG4360	ZKSCAN5
							1	FBgn0038796	CG10881
							1	FBgn0038804	CG10877	SUGCT
							1	FBgn0038922	CG6439
							1	FBgn0038938	CG7084	SLC22A5
							1	FBgn0038957	CG7059	BPGM
							1	FBgn0038965	mats	MOB1B
							1	FBgn0039006	Cyp6d4	CYP3A5
							1	FBgn0039038	CG6688	SLC9A3R2
							1	FBgn0039039	lmd	GLIS3
							1	FBgn0039041	CG13838	C9orf16
							1	FBgn0039083	CG10177	DCLK1
							1	FBgn0039125	Ndc1	NDC1
							1	FBgn0039126	CG13601	OPA3
							1	FBgn0039129	RpS19b	RPS19
							1	FBgn0039172	Spase22-23	SPCS3
							1	FBgn0039186	CG5746
							1	FBgn0039408	CG14551	CFAP97D1
							1	FBgn0039417	CG6073	HGH1
							1	FBgn0039580	Gfat2	GFPT2
							1	FBgn0039632	Cul5	CUL5
							1	FBgn0039667	CG2010	FBXL3
							1	FBgn0039687	CG7593
							1	FBgn0039689	CG7598
							1	FBgn0039691	IntS11	INTS11
							1	FBgn0039727	CG15523
							1	FBgn0039735	CG7911
							1	FBgn0039737	CG7920
							1	FBgn0039784	CG9698	P4HA2
							1	FBgn0039788	Rpt6R	PSMC5
							1	FBgn0040153	l_1_G0469
							1	FBgn0040305	MTF-1	MTF1
							1	FBgn0040342	CG3706
							1	FBgn0040765	luna	KLF6
							1	FBgn0041171	ago	FBXW7
							1	FBgn0041188	Atx2	ATXN2L
							1	FBgn0041342	Cct1
							1	FBgn0041702	CG15107
							1	FBgn0042213	CG18731	C19orf25
							1	FBgn0042712	HBS1	HBS1L
							1	FBgn0050277	Oatp58Da	SLCO1A2
							1	FBgn0050278	CG30278	SLCO3A1
							1	FBgn0050410	Rpi	RPIA
							1	FBgn0050485	CG30485	AKAP11
							1	FBgn0050489	Cyp12d1-p	CYP24A1
							1	FBgn0051014	PH4alphaSG1	P4HA3
							1	FBgn0051116	ClC-a	CLCN2
							1	FBgn0051278	CG31278	PDF
							1	FBgn0051457	CG31457
							1	FBgn0051703	CG31703	RTF1
							1	FBgn0051719	RluA-1	RPUSD2
							1	FBgn0051958	CG31958
							1	FBgn0052133	ptip
							1	FBgn0052181	CG32181
							1	FBgn0052190	NUCB1	NUCB2
							1	FBgn0052364	CG32364
							1	FBgn0052382	sphinx2	C1S
							1	FBgn0052507	CG32507
							1	FBgn0052512	CG32512	TMEM205
							1	FBgn0052633	CG32633	TRAIP
							1	FBgn0052654	Sec16	SEC16A
							1	FBgn0052676	CG32676
							1	FBgn0052698	CG32698
							1	FBgn0053203	CG33203	PAQR4
							1	FBgn0053288	CG33288	RCC1
							1	FBgn0053523	Vap-33B
							1	FBgn0061492	loj	TMED6
							1	FBgn0062449	CG13197	DUSP11
							1	FBgn0082582	tmod	TMOD1
							1	FBgn0083965	CG34129	PRSS3
							1	FBgn0085395	Shawl	KCNC1
							1	FBgn0085405	CG34376	ZBTB9
							1	FBgn0085421	Epac	RAPGEF4
							1	FBgn0085437	CG34408	RALGAPB
							1	FBgn0085447	sif	TIAM1
							1	FBgn0085451	CG34422
							1	FBgn0085487	CG34458	PRSS1
							1	FBgn0086356	tum	RACGAP1
							1	FBgn0086784	stmA	EFR3B
							1	FBgn0086785	Vps36	VPS36
							1	FBgn0259173	corn	SRRM1
							1	FBgn0259481	Mob2	MOB2
							1	FBgn0259685	crb	CRB1
							1	FBgn0259785	pzg	ZNF181
							1	FBgn0259794	sinah	SIAH2
							1	FBgn0259823	CG42404	DGCR2
							1	FBgn0259927	CG42450	RGS9
							1	FBgn0260442	rhea	TLN2
							1	FBgn0260635	th
							1	FBgn0260859	Bet3	TRAPPC3
							1	FBgn0260861	Trs23	TRAPPC4
							1	FBgn0260970	CG42593
							1	FBgn0260990	yata	SCYL1
							1	FBgn0261049	Vps45	VPS45
							1	FBgn0261064	Rbsn-5	RBSN
							1	FBgn0261268	Cul3	CUL3
							1	FBgn0261523	CG42658	MOSPD3
							1	FBgn0261550	CG42668	OSBPL5
							1	FBgn0261570	CG42684	DAB2IP
							1	FBgn0261675	Npc1b	NPC1
							1	FBgn0261793	Trf2	TBPL1
							1	FBgn0261794	kcc	SLC12A4
							1	FBgn0261797	Dhc64C	DYNC1H1
							1	FBgn0261822	Bsg	NPTN
							1	FBgn0261955	kdn	CS
							1	FBgn0262018	CadN2	CDH23
							1	FBgn0262127	kibra	WWC1
							1	FBgn0262483	Rbp	TSPOAP1
							1	FBgn0262519	Mi-2	CHD3
							1	FBgn0262535	CG43089	SKP1
							1	FBgn0262559	Mdh2	MDH2
							1	FBgn0262866	S6kII	RPS6KA2
							1	FBgn0263108	BtbVII	BTBD18
							1	FBgn0263199	Galk	GALK2
							1	FBgn0263239	dar1	KLF5
							1	FBgn0263260	sel	CNPY2
							1	FBgn0263697	Uba3	UBA3
							1	FBgn0263855	BubR1	BUB1
							1	FBgn0263863	mRpL45	MRPL45
							1	FBgn0263968	nonC	SMG1
							1	FBgn0264077	Cnx14D	CANX
							1	FBgn0264341	CG43797	COLEC11
							1	FBgn0264449	CG43867	PLEKHH1
							1	FBgn0264493	rdx	SPOP
							1	FBgn0264751	CG44009
							1	FBgn0264975	Nrg	NRCAM
							1	FBgn0265003	koi	SUN1
							1	FBgn0265630	sno	SBNO1
							1	FBgn0265998	Doa	CLK2
							1	FBgn0266186	Vamp7	VAMP7
							1	FBgn0266421	RPA3	RPA3
							1	FBgn0266432	CG45062	ATP1A2
							1	FBgn0266464	Nsf2	NSF
							1	FBgn0266582	NDUFS3
							1	FBgn0266599	Hsc70-4	HSPA8
							1	FBgn0266671	Sec6	EXOC3
							1	FBgn0267339	p38c	MAPK11
							2	FBgn0014366	noi	SF3A3
							2	FBgn0035692	CG13298
							2	FBgn0036314	CG10754
							2	FBgn0037081	barc	HTATSF1
							2	FBgn0086444	l_2_37Cb
							2	FBgn0261641	CG42724	TCERG1
							3	FBgn0000251	cad	CDX2
							3	FBgn0033468	CG1418	RABAC1
							3	FBgn0038984	AdipoR	ADIPOR1
							4	FBgn0003002	opa	ZIC1
							4	FBgn0026400	Noa36	ZNF330
							4	FBgn0030400	CG11138
							5	FBgn0003721	Tm1	TPM1
							5	FBgn0019643	Dat
							5	FBgn0036291	CG10681	KXD1
							6	FBgn0027619	Adam
							6	FBgn0034266	CG4975	ATXN10
							6	FBgn0086706	pix	ABCE1
							7	FBgn0031103	CG12679
							7	FBgn0038795	CG4335	TMLHE
							7	FBgn0039733	CG11504
							8	FBgn0035934	TrpA1	TRPA1
							8	FBgn0039081	Irk2	KCNJ2
							8	FBgn0250824	CG33655
							9	FBgn0037363	Atg17	RB1CC1
							9	FBgn0260945	Atg1	ULK1
							9	FBgn0261108	Atg13	ATG13
