# Supplementary material for: Natural variation in the regulation of neurodevelopmental genes modifies flight performance in Drosophila
Source: PLoS Genet. 2021 Mar 18;17(3):e1008887. doi: 10.1371/journal.pgen.1008887 (PMC7971549; doi:10.1371/journal.pgen.1008887)
Supplement: S10 Table — (XLSX) [file pgen.1008887.s019.xlsx]

## Sheet: S10 - HHN GO - Big network
Process
GO Term	Description	P-value	FDR q-value	Enrichment	N	B	n	b	Genes
GO:0050794	regulation of cellular process	6.44e-18	4.9e-14	1.63	11561	3354	476	225	[CG2976 - cg2976 gene product from transcript cg2976-rb, 14-3-3epsilon - cg31196 gene product from transcript cg31196-rb, Mdh2 - malate dehydrogenase 2, MED17 - mediator complex subunit 17, Rpt6R - cg2241 gene product from transcript cg2241-ra, tmod - tropomodulin, Ssdp - sequence-specific single-stranded dna-binding protein, fra - frazzled, CG10764 - cg10764 gene product from transcript cg10764-…
GO:0050789	regulation of biological process	7.57e-17	2.88e-13	1.57	11561	3637	476	235	[CG2976 - cg2976 gene product from transcript cg2976-rb, 14-3-3epsilon - cg31196 gene product from transcript cg31196-rb, Mdh2 - malate dehydrogenase 2, MED17 - mediator complex subunit 17, CG13601 - cg13601 gene product from transcript cg13601-ra, Rpt6R - cg2241 gene product from transcript cg2241-ra, tmod - tropomodulin, Ssdp - sequence-specific single-stranded dna-binding protein, fra - frazzl…
GO:0065007	biological regulation	2.39e-14	6.05e-11	1.47	11561	4052	476	246	[CG2976 - cg2976 gene product from transcript cg2976-rb, 14-3-3epsilon - cg31196 gene product from transcript cg31196-rb, Mdh2 - malate dehydrogenase 2, MED17 - mediator complex subunit 17, CG13601 - cg13601 gene product from transcript cg13601-ra, Rpt6R - cg2241 gene product from transcript cg2241-ra, tmod - tropomodulin, Ssdp - sequence-specific single-stranded dna-binding protein, fra - frazzl…
GO:0009987	cellular process	3.08e-14	5.85e-11	1.31	11561	6268	476	337	[Galk - galactokinase, CG3225 - cg3225 gene product from transcript cg3225-ra, 14-3-3epsilon - cg31196 gene product from transcript cg31196-rb, RpS19b - ribosomal protein s19b, CG2976 - cg2976 gene product from transcript cg2976-rb, Mdh2 - malate dehydrogenase 2, CG12321 - cg12321 gene product from transcript cg12321-ra, CG5857 - cg5857 gene product from transcript cg5857-ra, MED17 - mediator com…
GO:0048869	cellular developmental process	5.74e-14	8.73e-11	2.24	11561	997	476	92	[mam - mastermind, Atg7 - autophagy-specific gene 7, daw - dawdle, 14-3-3epsilon - cg31196 gene product from transcript cg31196-rb, svp - seven up, Ppt1 - palmitoyl-protein thioesterase 1, Mdh2 - malate dehydrogenase 2, TSG101 - tumor suppressor protein 101, CG8965 - cg8965 gene product from transcript cg8965-ra, dap - dacapo, Sara - smad anchor for receptor activation, nudE - cg8104 gene product…
GO:0048523	negative regulation of cellular process	6.3e-14	7.98e-11	2.11	11561	1185	476	103	[14-3-3epsilon - cg31196 gene product from transcript cg31196-rb, dap - dacapo, tmod - tropomodulin, CG10764 - cg10764 gene product from transcript cg10764-ra, uif - uninflatable, pad - poils au dos, Oamb - octopamine receptor in mushroom bodies, rpr - reaper, Sin3A - cg8815 gene product from transcript cg8815-rc, grim - cg4345 gene product from transcript cg4345-ra, Mob2 - cg11711 gene product f…
GO:0048519	negative regulation of biological process	1.95e-13	2.12e-10	1.99	11561	1365	476	112	[14-3-3epsilon - cg31196 gene product from transcript cg31196-rb, dap - dacapo, tmod - tropomodulin, CG10764 - cg10764 gene product from transcript cg10764-ra, uif - uninflatable, pad - poils au dos, Oamb - octopamine receptor in mushroom bodies, rpr - reaper, Sin3A - cg8815 gene product from transcript cg8815-rc, grim - cg4345 gene product from transcript cg4345-ra, Mob2 - cg11711 gene product f…
GO:0048583	regulation of response to stimulus	8.11e-13	7.71e-10	2.26	11561	892	476	83	[Gap1 - gtpase-activating protein 1, S6kII - ribosomal protein s6 kinase ii, Atg7 - autophagy-specific gene 7, daw - dawdle, 14-3-3epsilon - cg31196 gene product from transcript cg31196-rb, CG2976 - cg2976 gene product from transcript cg2976-rb, svp - seven up, Gef64C - guanine nucleotide exchange factor gef64c, Ppt1 - palmitoyl-protein thioesterase 1, I-2 - inhibitor-2, CG8965 - cg8965 gene prod…
GO:0048518	positive regulation of biological process	3.64e-12	3.08e-09	1.86	11561	1537	476	118	[14-3-3epsilon - cg31196 gene product from transcript cg31196-rb, CG2976 - cg2976 gene product from transcript cg2976-rb, Mdh2 - malate dehydrogenase 2, dap - dacapo, MED17 - mediator complex subunit 17, Rpt6R - cg2241 gene product from transcript cg2241-ra, Ssdp - sequence-specific single-stranded dna-binding protein, Spt6 - cg12225 gene product from transcript cg12225-ra, fra - frazzled, rpr - …
GO:0048522	positive regulation of cellular process	3.91e-12	2.97e-09	1.93	11561	1373	476	109	[CG2976 - cg2976 gene product from transcript cg2976-rb, 14-3-3epsilon - cg31196 gene product from transcript cg31196-rb, Mdh2 - malate dehydrogenase 2, dap - dacapo, MED17 - mediator complex subunit 17, Rpt6R - cg2241 gene product from transcript cg2241-ra, Ssdp - sequence-specific single-stranded dna-binding protein, Spt6 - cg12225 gene product from transcript cg12225-ra, fra - frazzled, Oamb -…
GO:0051171	regulation of nitrogen compound metabolic process	2.02e-11	1.4e-08	1.77	11561	1729	476	126	[CG10147 - cg10147 gene product from transcript cg10147-rb, 14-3-3epsilon - cg31196 gene product from transcript cg31196-rb, Mdh2 - malate dehydrogenase 2, dap - dacapo, MED17 - mediator complex subunit 17, Rpt6R - cg2241 gene product from transcript cg2241-ra, Ssdp - sequence-specific single-stranded dna-binding protein, Spt6 - cg12225 gene product from transcript cg12225-ra, fra - frazzled, CG1…
GO:0080090	regulation of primary metabolic process	2.09e-11	1.32e-08	1.76	11561	1749	476	127	[CG10147 - cg10147 gene product from transcript cg10147-rb, 14-3-3epsilon - cg31196 gene product from transcript cg31196-rb, Mdh2 - malate dehydrogenase 2, dap - dacapo, CG13601 - cg13601 gene product from transcript cg13601-ra, MED17 - mediator complex subunit 17, Rpt6R - cg2241 gene product from transcript cg2241-ra, Ssdp - sequence-specific single-stranded dna-binding protein, Spt6 - cg12225 g…
GO:0009966	regulation of signal transduction	2.66e-11	1.55e-08	2.36	11561	689	476	67	[Gap1 - gtpase-activating protein 1, S6kII - ribosomal protein s6 kinase ii, svp - seven up, daw - dawdle, CG2976 - cg2976 gene product from transcript cg2976-rb, 14-3-3epsilon - cg31196 gene product from transcript cg31196-rb, Gef64C - guanine nucleotide exchange factor gef64c, I-2 - inhibitor-2, CG8965 - cg8965 gene product from transcript cg8965-ra, Crk - cg1587 gene product from transcript cg…
GO:0032502	developmental process	3.76e-11	2.04e-08	1.66	11561	2138	476	146	[14-3-3epsilon - cg31196 gene product from transcript cg31196-rb, Mdh2 - malate dehydrogenase 2, dap - dacapo, MED17 - mediator complex subunit 17, PH4alphaSG1 - prolyl-4-hydroxylase-alpha sg1, dila - dilatory, Spt6 - cg12225 gene product from transcript cg12225-ra, robl - roadblock, fra - frazzled, uif - uninflatable, Rab30 - cg9100 gene product from transcript cg9100-rb, pad - poils au dos, jbu…
GO:0060255	regulation of macromolecule metabolic process	4.81e-11	2.44e-08	1.72	11561	1848	476	131	[CG10147 - cg10147 gene product from transcript cg10147-rb, 14-3-3epsilon - cg31196 gene product from transcript cg31196-rb, Mdh2 - malate dehydrogenase 2, dap - dacapo, MED17 - mediator complex subunit 17, Rpt6R - cg2241 gene product from transcript cg2241-ra, Ssdp - sequence-specific single-stranded dna-binding protein, Spt6 - cg12225 gene product from transcript cg12225-ra, fra - frazzled, CG1…
GO:0019222	regulation of metabolic process	1.34e-10	6.37e-08	1.67	11561	1994	476	137	[CG10147 - cg10147 gene product from transcript cg10147-rb, 14-3-3epsilon - cg31196 gene product from transcript cg31196-rb, Mdh2 - malate dehydrogenase 2, dap - dacapo, CG13601 - cg13601 gene product from transcript cg13601-ra, MED17 - mediator complex subunit 17, Rpt6R - cg2241 gene product from transcript cg2241-ra, Ssdp - sequence-specific single-stranded dna-binding protein, Spt6 - cg12225 g…
GO:0031323	regulation of cellular metabolic process	1.46e-10	6.53e-08	1.71	11561	1819	476	128	[CG10147 - cg10147 gene product from transcript cg10147-rb, 14-3-3epsilon - cg31196 gene product from transcript cg31196-rb, Mdh2 - malate dehydrogenase 2, dap - dacapo, MED17 - mediator complex subunit 17, Rpt6R - cg2241 gene product from transcript cg2241-ra, Ssdp - sequence-specific single-stranded dna-binding protein, Spt6 - cg12225 gene product from transcript cg12225-ra, fra - frazzled, CG1…
GO:0010646	regulation of cell communication	3.16e-10	1.33e-07	2.15	11561	812	476	72	[Gap1 - gtpase-activating protein 1, S6kII - ribosomal protein s6 kinase ii, daw - dawdle, 14-3-3epsilon - cg31196 gene product from transcript cg31196-rb, CG2976 - cg2976 gene product from transcript cg2976-rb, svp - seven up, Gef64C - guanine nucleotide exchange factor gef64c, I-2 - inhibitor-2, CG8965 - cg8965 gene product from transcript cg8965-ra, Rpt6R - cg2241 gene product from transcript …
GO:0023051	regulation of signaling	3.16e-10	1.26e-07	2.15	11561	812	476	72	[Gap1 - gtpase-activating protein 1, S6kII - ribosomal protein s6 kinase ii, daw - dawdle, 14-3-3epsilon - cg31196 gene product from transcript cg31196-rb, CG2976 - cg2976 gene product from transcript cg2976-rb, svp - seven up, Gef64C - guanine nucleotide exchange factor gef64c, I-2 - inhibitor-2, CG8965 - cg8965 gene product from transcript cg8965-ra, Rpt6R - cg2241 gene product from transcript …
GO:0022412	cellular process involved in reproduction in multicellular organism	5.36e-10	2.04e-07	2.26	11561	689	476	64	[mam - mastermind, Atg7 - autophagy-specific gene 7, 14-3-3epsilon - cg31196 gene product from transcript cg31196-rb, dap - dacapo, nudE - cg8104 gene product from transcript cg8104-rb, Crk - cg1587 gene product from transcript cg1587-rd, Dhc64C - dynein heavy chain 64c, loco - locomotion defects, dila - dilatory, Spt6 - cg12225 gene product from transcript cg12225-ra, gcl - germ cell-less, BubR1…
GO:0009653	anatomical structure morphogenesis	6.1e-10	2.21e-07	2.11	11561	841	476	73	[Gap1 - gtpase-activating protein 1, mam - mastermind, Gef64C - guanine nucleotide exchange factor gef64c, Mdh2 - malate dehydrogenase 2, TSG101 - tumor suppressor protein 101, dap - dacapo, nudE - cg8104 gene product from transcript cg8104-rb, Dhc64C - dynein heavy chain 64c, Crk - cg1587 gene product from transcript cg1587-rd, sog - short gastrulation, PH4alphaSG1 - prolyl-4-hydroxylase-alpha s…
GO:0048856	anatomical structure development	6.35e-10	2.2e-07	1.8	11561	1416	476	105	[14-3-3epsilon - cg31196 gene product from transcript cg31196-rb, Mdh2 - malate dehydrogenase 2, dap - dacapo, MED17 - mediator complex subunit 17, dila - dilatory, Spt6 - cg12225 gene product from transcript cg12225-ra, robl - roadblock, fra - frazzled, Prosalpha7 - proteasome alpha7 subunit, Sin3A - cg8815 gene product from transcript cg8815-rc, rdx - roadkill, fng - fringe, corto - cg2530 gene…
GO:0050793	regulation of developmental process	7.06e-10	2.33e-07	2.19	11561	743	476	67	[Gap1 - gtpase-activating protein 1, S6kII - ribosomal protein s6 kinase ii, Atg7 - autophagy-specific gene 7, sinah - sina homologue, daw - dawdle, Ppt1 - palmitoyl-protein thioesterase 1, enok - enoki mushroom, TSG101 - tumor suppressor protein 101, nudE - cg8104 gene product from transcript cg8104-rb, Dhc64C - dynein heavy chain 64c, sog - short gastrulation, dsf - dissatisfaction, babos - cg3…
GO:0010468	regulation of gene expression	8.47e-10	2.68e-07	1.79	11561	1442	476	106	[CG10147 - cg10147 gene product from transcript cg10147-rb, 14-3-3epsilon - cg31196 gene product from transcript cg31196-rb, MED17 - mediator complex subunit 17, Rpt6R - cg2241 gene product from transcript cg2241-ra, Ssdp - sequence-specific single-stranded dna-binding protein, Spt6 - cg12225 gene product from transcript cg12225-ra, fra - frazzled, CG11266 - cg11266 gene product from transcript c…
GO:0051726	regulation of cell cycle	9.9e-10	3.01e-07	3.02	11561	306	476	38	[Egfr - epidermal growth factor receptor, 14-3-3epsilon - cg31196 gene product from transcript cg31196-rb, pum - pumilio, enok - enoki mushroom, dap - dacapo, CycE - cyclin e, mre11 - meiotic recombination 11, pzg - putzig, Dhc64C - dynein heavy chain 64c, Pp4-19C - protein phosphatase 19c, dila - dilatory, tum - tumbleweed, Mi-2 - cg8103 gene product from transcript cg8103-ra, BubR1 - bub1-relat…
GO:0022414	reproductive process	1.16e-09	3.39e-07	1.91	11561	1117	476	88	[mam - mastermind, Atg7 - autophagy-specific gene 7, SPR - sex peptide receptor, 14-3-3epsilon - cg31196 gene product from transcript cg31196-rb, dap - dacapo, nudE - cg8104 gene product from transcript cg8104-rb, Dhc64C - dynein heavy chain 64c, Crk - cg1587 gene product from transcript cg1587-rd, sog - short gastrulation, loco - locomotion defects, dsf - dissatisfaction, dila - dilatory, Spt6 -…
GO:0051239	regulation of multicellular organismal process	1.38e-09	3.89e-07	2.16	11561	755	476	67	[Gap1 - gtpase-activating protein 1, S6kII - ribosomal protein s6 kinase ii, Atg7 - autophagy-specific gene 7, SPR - sex peptide receptor, sinah - sina homologue, daw - dawdle, Ppt1 - palmitoyl-protein thioesterase 1, TSG101 - tumor suppressor protein 101, nudE - cg8104 gene product from transcript cg8104-rb, Dhc64C - dynein heavy chain 64c, sog - short gastrulation, dsf - dissatisfaction, babos …
GO:0051252	regulation of RNA metabolic process	1.42e-09	3.86e-07	1.88	11561	1176	476	91	[MBD-R2 - cg10042 gene product from transcript cg10042-rb, mam - mastermind, CG10147 - cg10147 gene product from transcript cg10147-rb, daw - dawdle, 14-3-3epsilon - cg31196 gene product from transcript cg31196-rb, svp - seven up, enok - enoki mushroom, MED17 - mediator complex subunit 17, CG7593 - cg7593 gene product from transcript cg7593-ra, Rpt6R - cg2241 gene product from transcript cg2241-r…
GO:0006355	regulation of transcription, DNA-templated	1.65e-09	4.34e-07	1.94	11561	1053	476	84	[MBD-R2 - cg10042 gene product from transcript cg10042-rb, mam - mastermind, CG10147 - cg10147 gene product from transcript cg10147-rb, daw - dawdle, 14-3-3epsilon - cg31196 gene product from transcript cg31196-rb, svp - seven up, enok - enoki mushroom, MED17 - mediator complex subunit 17, CG7593 - cg7593 gene product from transcript cg7593-ra, Rpt6R - cg2241 gene product from transcript cg2241-r…
GO:2001141	regulation of RNA biosynthetic process	1.65e-09	4.19e-07	1.94	11561	1053	476	84	[MBD-R2 - cg10042 gene product from transcript cg10042-rb, mam - mastermind, CG10147 - cg10147 gene product from transcript cg10147-rb, daw - dawdle, 14-3-3epsilon - cg31196 gene product from transcript cg31196-rb, svp - seven up, enok - enoki mushroom, MED17 - mediator complex subunit 17, CG7593 - cg7593 gene product from transcript cg7593-ra, Rpt6R - cg2241 gene product from transcript cg2241-r…
GO:1903506	regulation of nucleic acid-templated transcription	1.65e-09	4.06e-07	1.94	11561	1053	476	84	[MBD-R2 - cg10042 gene product from transcript cg10042-rb, mam - mastermind, CG10147 - cg10147 gene product from transcript cg10147-rb, daw - dawdle, 14-3-3epsilon - cg31196 gene product from transcript cg31196-rb, svp - seven up, enok - enoki mushroom, MED17 - mediator complex subunit 17, CG7593 - cg7593 gene product from transcript cg7593-ra, Rpt6R - cg2241 gene product from transcript cg2241-r…
GO:2000112	regulation of cellular macromolecule biosynthetic process	2.78e-09	6.61e-07	1.85	11561	1210	476	92	[MBD-R2 - cg10042 gene product from transcript cg10042-rb, mam - mastermind, CG10147 - cg10147 gene product from transcript cg10147-rb, daw - dawdle, 14-3-3epsilon - cg31196 gene product from transcript cg31196-rb, svp - seven up, enok - enoki mushroom, MED17 - mediator complex subunit 17, CG7593 - cg7593 gene product from transcript cg7593-ra, Rpt6R - cg2241 gene product from transcript cg2241-r…
GO:0010556	regulation of macromolecule biosynthetic process	3.43e-09	7.9e-07	1.84	11561	1215	476	92	[MBD-R2 - cg10042 gene product from transcript cg10042-rb, mam - mastermind, CG10147 - cg10147 gene product from transcript cg10147-rb, daw - dawdle, 14-3-3epsilon - cg31196 gene product from transcript cg31196-rb, svp - seven up, enok - enoki mushroom, MED17 - mediator complex subunit 17, CG7593 - cg7593 gene product from transcript cg7593-ra, Rpt6R - cg2241 gene product from transcript cg2241-r…
GO:0051253	negative regulation of RNA metabolic process	4.13e-09	9.24e-07	2.78	11561	350	476	40	[B-H2 - barh2, CG4360 - cg4360 gene product from transcript cg4360-ra, pum - pumilio, odd - odd skipped, enok - enoki mushroom, mip40 - myb-interacting protein 40, CG10741 - cg10741 gene product from transcript cg10741-rb, NC2alpha - cg10318 gene product from transcript cg10318-ra, Eip78C - ecdysone-induced protein 78c, run - runt, MRG15 - cg6363 gene product from transcript cg6363-ra, DLP - daxx…
GO:0019219	regulation of nucleobase-containing compound metabolic process	4.49e-09	9.74e-07	1.82	11561	1240	476	93	[MBD-R2 - cg10042 gene product from transcript cg10042-rb, mam - mastermind, CG10147 - cg10147 gene product from transcript cg10147-rb, daw - dawdle, 14-3-3epsilon - cg31196 gene product from transcript cg31196-rb, svp - seven up, enok - enoki mushroom, MED17 - mediator complex subunit 17, CG7593 - cg7593 gene product from transcript cg7593-ra, Rpt6R - cg2241 gene product from transcript cg2241-r…
GO:1902679	negative regulation of RNA biosynthetic process	9.86e-09	2.08e-06	2.78	11561	332	476	38	[B-H2 - barh2, CG4360 - cg4360 gene product from transcript cg4360-ra, pum - pumilio, odd - odd skipped, enok - enoki mushroom, mip40 - myb-interacting protein 40, CG10741 - cg10741 gene product from transcript cg10741-rb, NC2alpha - cg10318 gene product from transcript cg10318-ra, Eip78C - ecdysone-induced protein 78c, run - runt, MRG15 - cg6363 gene product from transcript cg6363-ra, DLP - daxx…
GO:0045892	negative regulation of transcription, DNA-templated	9.86e-09	2.03e-06	2.78	11561	332	476	38	[B-H2 - barh2, CG4360 - cg4360 gene product from transcript cg4360-ra, pum - pumilio, odd - odd skipped, enok - enoki mushroom, mip40 - myb-interacting protein 40, CG10741 - cg10741 gene product from transcript cg10741-rb, NC2alpha - cg10318 gene product from transcript cg10318-ra, Eip78C - ecdysone-induced protein 78c, run - runt, MRG15 - cg6363 gene product from transcript cg6363-ra, DLP - daxx…
GO:1903507	negative regulation of nucleic acid-templated transcription	9.86e-09	1.97e-06	2.78	11561	332	476	38	[B-H2 - barh2, CG4360 - cg4360 gene product from transcript cg4360-ra, pum - pumilio, odd - odd skipped, enok - enoki mushroom, mip40 - myb-interacting protein 40, CG10741 - cg10741 gene product from transcript cg10741-rb, NC2alpha - cg10318 gene product from transcript cg10318-ra, Eip78C - ecdysone-induced protein 78c, run - runt, MRG15 - cg6363 gene product from transcript cg6363-ra, DLP - daxx…
GO:0031326	regulation of cellular biosynthetic process	1.09e-08	2.12e-06	1.79	11561	1262	476	93	[MBD-R2 - cg10042 gene product from transcript cg10042-rb, mam - mastermind, CG10147 - cg10147 gene product from transcript cg10147-rb, daw - dawdle, 14-3-3epsilon - cg31196 gene product from transcript cg31196-rb, svp - seven up, enok - enoki mushroom, MED17 - mediator complex subunit 17, CG7593 - cg7593 gene product from transcript cg7593-ra, Rpt6R - cg2241 gene product from transcript cg2241-r…
GO:0009889	regulation of biosynthetic process	1.22e-08	2.32e-06	1.79	11561	1265	476	93	[MBD-R2 - cg10042 gene product from transcript cg10042-rb, mam - mastermind, CG10147 - cg10147 gene product from transcript cg10147-rb, daw - dawdle, 14-3-3epsilon - cg31196 gene product from transcript cg31196-rb, svp - seven up, enok - enoki mushroom, MED17 - mediator complex subunit 17, CG7593 - cg7593 gene product from transcript cg7593-ra, Rpt6R - cg2241 gene product from transcript cg2241-r…
GO:0003006	developmental process involved in reproduction	2.39e-08	4.42e-06	2.16	11561	640	476	57	[mam - mastermind, Atg7 - autophagy-specific gene 7, 14-3-3epsilon - cg31196 gene product from transcript cg31196-rb, dap - dacapo, nudE - cg8104 gene product from transcript cg8104-rb, Dhc64C - dynein heavy chain 64c, sog - short gastrulation, loco - locomotion defects, dsf - dissatisfaction, dila - dilatory, Spt6 - cg12225 gene product from transcript cg12225-ra, gcl - germ cell-less, rpr - rea…
GO:0006357	regulation of transcription by RNA polymerase II	2.61e-08	4.72e-06	2.12	11561	675	476	59	[MBD-R2 - cg10042 gene product from transcript cg10042-rb, mam - mastermind, daw - dawdle, svp - seven up, enok - enoki mushroom, MED17 - mediator complex subunit 17, Rpt6R - cg2241 gene product from transcript cg2241-ra, sog - short gastrulation, dsf - dissatisfaction, Ssdp - sequence-specific single-stranded dna-binding protein, Spt6 - cg12225 gene product from transcript cg12225-ra, fra - fraz…
GO:0048468	cell development	2.61e-08	4.61e-06	2.43	11561	449	476	45	[gbb - glass bottom boat, mam - mastermind, Atg7 - autophagy-specific gene 7, svp - seven up, daw - dawdle, pum - pumilio, CG8965 - cg8965 gene product from transcript cg8965-ra, mip40 - myb-interacting protein 40, dap - dacapo, CycE - cyclin e, crb - crumbs, Dhc64C - dynein heavy chain 64c, Hsp83 - heat shock protein 83, stau - staufen, loco - locomotion defects, dila - dilatory, Spt6 - cg12225 …
GO:0007389	pattern specification process	3.35e-08	5.8e-06	2.47	11561	422	476	43	[Gap1 - gtpase-activating protein 1, gbb - glass bottom boat, B-H2 - barh2, S6kII - ribosomal protein s6 kinase ii, Egfr - epidermal growth factor receptor, 14-3-3epsilon - cg31196 gene product from transcript cg31196-rb, pum - pumilio, odd - odd skipped, crb - crumbs, sog - short gastrulation, stau - staufen, loco - locomotion defects, run - runt, Ssdp - sequence-specific single-stranded dna-bin…
GO:0045934	negative regulation of nucleobase-containing compound metabolic process	3.41e-08	5.77e-06	2.58	11561	377	476	40	[B-H2 - barh2, CG4360 - cg4360 gene product from transcript cg4360-ra, pum - pumilio, odd - odd skipped, enok - enoki mushroom, mip40 - myb-interacting protein 40, CG10741 - cg10741 gene product from transcript cg10741-rb, NC2alpha - cg10318 gene product from transcript cg10318-ra, Eip78C - ecdysone-induced protein 78c, run - runt, MRG15 - cg6363 gene product from transcript cg6363-ra, DLP - daxx…
GO:0044238	primary metabolic process	3.61e-08	5.97e-06	1.36	11561	3750	476	210	[Galk - galactokinase, CG3225 - cg3225 gene product from transcript cg3225-ra, CG2976 - cg2976 gene product from transcript cg2976-rb, RpS19b - ribosomal protein s19b, Mdh2 - malate dehydrogenase 2, MED17 - mediator complex subunit 17, Pros26.4 - proteasome 26s subunit subunit 4 atpase, Zw - zwischenferment, Rpt6R - cg2241 gene product from transcript cg2241-ra, CG9698 - cg9698 gene product from …
GO:0010564	regulation of cell cycle process	6.33e-08	1.02e-05	3.43	11561	177	476	25	[Egfr - epidermal growth factor receptor, 14-3-3epsilon - cg31196 gene product from transcript cg31196-rb, dap - dacapo, CycE - cyclin e, Dhc64C - dynein heavy chain 64c, mre11 - meiotic recombination 11, dila - dilatory, tum - tumbleweed, Mi-2 - cg8103 gene product from transcript cg8103-ra, BubR1 - bub1-related kinase, nerfin-1 - nervous fingers 1, Moe - moesin, mus101 - mutagen-sensitive 101, …
GO:0001709	cell fate determination	8.08e-08	1.28e-05	3.89	11561	131	476	21	[Egfr - epidermal growth factor receptor, mam - mastermind, 14-3-3epsilon - cg31196 gene product from transcript cg31196-rb, svp - seven up, dap - dacapo, Sara - smad anchor for receptor activation, CycE - cyclin e, nudE - cg8104 gene product from transcript cg8104-rb, Dhc64C - dynein heavy chain 64c, eve - even skipped, byn - brachyenteron, stau - staufen, run - runt, Cul-3 - cullin-3, pav - pav…
GO:0044260	cellular macromolecule metabolic process	8.49e-08	1.32e-05	1.55	11561	1970	476	126	[RpS19b - ribosomal protein s19b, CG2976 - cg2976 gene product from transcript cg2976-rb, dap - dacapo, MED17 - mediator complex subunit 17, Pros26.4 - proteasome 26s subunit subunit 4 atpase, Rpt6R - cg2241 gene product from transcript cg2241-ra, CG15651 - cg15651 gene product from transcript cg15651-ra, PH4alphaSG1 - prolyl-4-hydroxylase-alpha sg1, CG9698 - cg9698 gene product from transcript c…
GO:0010941	regulation of cell death	1.43e-07	2.18e-05	2.9	11561	251	476	30	[gbb - glass bottom boat, Egfr - epidermal growth factor receptor, Atg7 - autophagy-specific gene 7, daw - dawdle, Mdh2 - malate dehydrogenase 2, HtrA2 - cg8464 gene product from transcript cg8464-rb, CycE - cyclin e, Vps36 - vacuolar protein sorting 36, CG6439 - cg6439 gene product from transcript cg6439-ra, Men - malic enzyme, Cul-3 - cullin-3, DLP - daxx-like protein, CG4230 - cg4230 gene prod…
GO:0022402	cell cycle process	1.98e-07	2.95e-05	2.25	11561	497	476	46	[14-3-3epsilon - cg31196 gene product from transcript cg31196-rb, dap - dacapo, nudE - cg8104 gene product from transcript cg8104-rb, CycE - cyclin e, crb - crumbs, mre11 - meiotic recombination 11, Dhc64C - dynein heavy chain 64c, Hsp83 - heat shock protein 83, MRG15 - cg6363 gene product from transcript cg6363-ra, Pp1-87B - protein phosphatase 1 at 87b, tum - tumbleweed, baz - bazooka, stmA - s…
GO:0048584	positive regulation of response to stimulus	2.11e-07	3.09e-05	2.29	11561	466	476	44	[gbb - glass bottom boat, HBS1 - cg1898 gene product from transcript cg1898-ra, Egfr - epidermal growth factor receptor, daw - dawdle, svp - seven up, CG2976 - cg2976 gene product from transcript cg2976-rb, 14-3-3epsilon - cg31196 gene product from transcript cg31196-rb, Gef64C - guanine nucleotide exchange factor gef64c, CG8965 - cg8965 gene product from transcript cg8965-ra, CycE - cyclin e, cr…
GO:0006928	movement of cell or subcellular component	2.14e-07	3.07e-05	2.1	11561	614	476	53	[14-3-3epsilon - cg31196 gene product from transcript cg31196-rb, daw - dawdle, Gef64C - guanine nucleotide exchange factor gef64c, enok - enoki mushroom, nudE - cg8104 gene product from transcript cg8104-rb, Dhc64C - dynein heavy chain 64c, Crk - cg1587 gene product from transcript cg1587-rd, Nrt - neurotactin, dila - dilatory, robl - roadblock, fra - frazzled, jbug - jitterbug, Sin3A - cg8815 g…
GO:0010629	negative regulation of gene expression	2.6e-07	3.66e-05	2.2	11561	518	476	47	[B-H2 - barh2, HBS1 - cg1898 gene product from transcript cg1898-ra, Egfr - epidermal growth factor receptor, CG4360 - cg4360 gene product from transcript cg4360-ra, pum - pumilio, odd - odd skipped, enok - enoki mushroom, mip40 - myb-interacting protein 40, elB - elbow b, CG10741 - cg10741 gene product from transcript cg10741-rb, NC2alpha - cg10318 gene product from transcript cg10318-ra, Eip78C…
GO:0010604	positive regulation of macromolecule metabolic process	2.69e-07	3.72e-05	1.95	11561	774	476	62	[MBD-R2 - cg10042 gene product from transcript cg10042-rb, mam - mastermind, daw - dawdle, enok - enoki mushroom, Mdh2 - malate dehydrogenase 2, MED17 - mediator complex subunit 17, Rpt6R - cg2241 gene product from transcript cg2241-ra, Crk - cg1587 gene product from transcript cg1587-rd, dsf - dissatisfaction, MRG15 - cg6363 gene product from transcript cg6363-ra, Spt6 - cg12225 gene product fro…
GO:0042981	regulation of apoptotic process	3.48e-07	4.73e-05	3.15	11561	193	476	25	[gbb - glass bottom boat, Atg7 - autophagy-specific gene 7, Egfr - epidermal growth factor receptor, daw - dawdle, HtrA2 - cg8464 gene product from transcript cg8464-rb, Mdh2 - malate dehydrogenase 2, CycE - cyclin e, Vps36 - vacuolar protein sorting 36, Cul-3 - cullin-3, DLP - daxx-like protein, CG4230 - cg4230 gene product from transcript cg4230-ra, rpr - reaper, eya - eyes absent, grim - cg434…
GO:0045595	regulation of cell differentiation	3.82e-07	5.09e-05	2.33	11561	428	476	41	[Gap1 - gtpase-activating protein 1, S6kII - ribosomal protein s6 kinase ii, Egfr - epidermal growth factor receptor, sinah - sina homologue, daw - dawdle, CG10083 - cg10083 gene product from transcript cg10083-ra, Ppt1 - palmitoyl-protein thioesterase 1, enok - enoki mushroom, nudE - cg8104 gene product from transcript cg8104-rb, CycE - cyclin e, Dhc64C - dynein heavy chain 64c, stau - staufen, …
GO:0043067	regulation of programmed cell death	3.92e-07	5.13e-05	2.97	11561	221	476	27	[gbb - glass bottom boat, Atg7 - autophagy-specific gene 7, Egfr - epidermal growth factor receptor, daw - dawdle, HtrA2 - cg8464 gene product from transcript cg8464-rb, Mdh2 - malate dehydrogenase 2, CycE - cyclin e, Vps36 - vacuolar protein sorting 36, CG6439 - cg6439 gene product from transcript cg6439-ra, Cul-3 - cullin-3, DLP - daxx-like protein, CG4230 - cg4230 gene product from transcript …
GO:0007346	regulation of mitotic cell cycle	4.29e-07	5.53e-05	3.2	11561	182	476	24	[ex - expanded, Egfr - epidermal growth factor receptor, CG10177 - cg10177 gene product from transcript cg10177-ra, 14-3-3epsilon - cg31196 gene product from transcript cg31196-rb, twe - twine, PhKgamma - phosphorylase kinase gamma, cdc2c - cg10498 gene product from transcript cg10498-rc, dap - dacapo, Mnn1 - menin 1, CycE - cyclin e, pzg - putzig, mre11 - meiotic recombination 11, Dhc64C - dynei…
GO:0022603	regulation of anatomical structure morphogenesis	4.4e-07	5.57e-05	2.82	11561	250	476	29	[Gap1 - gtpase-activating protein 1, S6kII - ribosomal protein s6 kinase ii, Egfr - epidermal growth factor receptor, sinah - sina homologue, CG10083 - cg10083 gene product from transcript cg10083-ra, Ppt1 - palmitoyl-protein thioesterase 1, nudE - cg8104 gene product from transcript cg8104-rb, sog - short gastrulation, babos - cg3624 gene product from transcript cg3624-ra, fra - frazzled, baz - …
GO:0016043	cellular component organization	4.52e-07	5.63e-05	1.48	11561	2195	476	134	[RpS19b - ribosomal protein s19b, CG5857 - cg5857 gene product from transcript cg5857-ra, CG12321 - cg12321 gene product from transcript cg12321-ra, tmod - tropomodulin, dila - dilatory, robl - roadblock, Spt6 - cg12225 gene product from transcript cg12225-ra, fra - frazzled, Magi - cg30388 gene product from transcript cg30388-ra, Mob2 - cg11711 gene product from transcript cg11711-ra, corto - cg…
GO:0010558	negative regulation of macromolecule biosynthetic process	4.74e-07	5.82e-05	2.37	11561	400	476	39	[B-H2 - barh2, CG4360 - cg4360 gene product from transcript cg4360-ra, pum - pumilio, odd - odd skipped, enok - enoki mushroom, mip40 - myb-interacting protein 40, CG10741 - cg10741 gene product from transcript cg10741-rb, NC2alpha - cg10318 gene product from transcript cg10318-ra, Eip78C - ecdysone-induced protein 78c, run - runt, MRG15 - cg6363 gene product from transcript cg6363-ra, DLP - daxx…
GO:2000113	negative regulation of cellular macromolecule biosynthetic process	4.74e-07	5.72e-05	2.37	11561	400	476	39	[B-H2 - barh2, CG4360 - cg4360 gene product from transcript cg4360-ra, pum - pumilio, odd - odd skipped, enok - enoki mushroom, mip40 - myb-interacting protein 40, CG10741 - cg10741 gene product from transcript cg10741-rb, NC2alpha - cg10318 gene product from transcript cg10318-ra, Eip78C - ecdysone-induced protein 78c, run - runt, MRG15 - cg6363 gene product from transcript cg6363-ra, DLP - daxx…
GO:0051173	positive regulation of nitrogen compound metabolic process	4.91e-07	5.83e-05	1.94	11561	752	476	60	[MBD-R2 - cg10042 gene product from transcript cg10042-rb, mam - mastermind, daw - dawdle, enok - enoki mushroom, Mdh2 - malate dehydrogenase 2, MED17 - mediator complex subunit 17, Crk - cg1587 gene product from transcript cg1587-rd, Rpt6R - cg2241 gene product from transcript cg2241-ra, dsf - dissatisfaction, MRG15 - cg6363 gene product from transcript cg6363-ra, Spt6 - cg12225 gene product fro…
GO:0009967	positive regulation of signal transduction	5.55e-07	6.49e-05	2.46	11561	356	476	36	[gbb - glass bottom boat, Egfr - epidermal growth factor receptor, svp - seven up, daw - dawdle, CG2976 - cg2976 gene product from transcript cg2976-rb, 14-3-3epsilon - cg31196 gene product from transcript cg31196-rb, Gef64C - guanine nucleotide exchange factor gef64c, CG8965 - cg8965 gene product from transcript cg8965-ra, CycE - cyclin e, crb - crumbs, Crk - cg1587 gene product from transcript …
GO:2000027	regulation of animal organ morphogenesis	5.83e-07	6.71e-05	4.37	11561	89	476	16	[Gap1 - gtpase-activating protein 1, S6kII - ribosomal protein s6 kinase ii, Egfr - epidermal growth factor receptor, sinah - sina homologue, rok - rho-kinase, stan - starry night, sty - sprouty, sog - short gastrulation, R - roughened, baz - bazooka, Mad - mothers against dpp, shn - schnurri, Mbs - myosin binding subunit, th - thread, Ice - cg7788 gene product from transcript cg7788-ra, ec - ech…
GO:0071840	cellular component organization or biogenesis	5.88e-07	6.67e-05	1.47	11561	2226	476	135	[RpS19b - ribosomal protein s19b, CG5857 - cg5857 gene product from transcript cg5857-ra, CG12321 - cg12321 gene product from transcript cg12321-ra, tmod - tropomodulin, CG6712 - cg6712 gene product from transcript cg6712-ra, dila - dilatory, robl - roadblock, Spt6 - cg12225 gene product from transcript cg12225-ra, fra - frazzled, Magi - cg30388 gene product from transcript cg30388-ra, Mob2 - cg1…
GO:0006807	nitrogen compound metabolic process	5.96e-07	6.67e-05	1.34	11561	3535	476	195	[CG3225 - cg3225 gene product from transcript cg3225-ra, CG2976 - cg2976 gene product from transcript cg2976-rb, RpS19b - ribosomal protein s19b, MED17 - mediator complex subunit 17, Pros26.4 - proteasome 26s subunit subunit 4 atpase, Zw - zwischenferment, Rpt6R - cg2241 gene product from transcript cg2241-ra, CG9698 - cg9698 gene product from transcript cg9698-ra, CG9018 - cg9018 gene product fr…
GO:0019538	protein metabolic process	5.97e-07	6.57e-05	1.51	11561	1956	476	122	[CG32676 - cg32676 gene product from transcript cg32676-rb, RpS19b - ribosomal protein s19b, CG2976 - cg2976 gene product from transcript cg2976-rb, Pros26.4 - proteasome 26s subunit subunit 4 atpase, Rpt6R - cg2241 gene product from transcript cg2241-ra, CG15651 - cg15651 gene product from transcript cg15651-ra, PH4alphaSG1 - prolyl-4-hydroxylase-alpha sg1, CG9698 - cg9698 gene product from tran…
GO:0071704	organic substance metabolic process	6.56e-07	7.12e-05	1.3	11561	4087	476	219	[Galk - galactokinase, CG3225 - cg3225 gene product from transcript cg3225-ra, CG2976 - cg2976 gene product from transcript cg2976-rb, RpS19b - ribosomal protein s19b, Mdh2 - malate dehydrogenase 2, MED17 - mediator complex subunit 17, Pros26.4 - proteasome 26s subunit subunit 4 atpase, Zw - zwischenferment, Rpt6R - cg2241 gene product from transcript cg2241-ra, CG9698 - cg9698 gene product from …
GO:0009893	positive regulation of metabolic process	6.84e-07	7.32e-05	1.86	11561	849	476	65	[MBD-R2 - cg10042 gene product from transcript cg10042-rb, Atg7 - autophagy-specific gene 7, mam - mastermind, daw - dawdle, enok - enoki mushroom, Mdh2 - malate dehydrogenase 2, MED17 - mediator complex subunit 17, Rpt6R - cg2241 gene product from transcript cg2241-ra, Crk - cg1587 gene product from transcript cg1587-rd, dsf - dissatisfaction, MRG15 - cg6363 gene product from transcript cg6363-r…
GO:0043170	macromolecule metabolic process	7.2e-07	7.6e-05	1.38	11561	3053	476	173	[CG32676 - cg32676 gene product from transcript cg32676-rb, CG3225 - cg3225 gene product from transcript cg3225-ra, RpS19b - ribosomal protein s19b, CG2976 - cg2976 gene product from transcript cg2976-rb, dap - dacapo, MED17 - mediator complex subunit 17, Pros26.4 - proteasome 26s subunit subunit 4 atpase, Rpt6R - cg2241 gene product from transcript cg2241-ra, CG6712 - cg6712 gene product from tr…
GO:0031325	positive regulation of cellular metabolic process	1.09e-06	0.000113	1.88	11561	788	476	61	[MBD-R2 - cg10042 gene product from transcript cg10042-rb, Atg7 - autophagy-specific gene 7, mam - mastermind, daw - dawdle, enok - enoki mushroom, Mdh2 - malate dehydrogenase 2, MED17 - mediator complex subunit 17, Rpt6R - cg2241 gene product from transcript cg2241-ra, Crk - cg1587 gene product from transcript cg1587-rd, dsf - dissatisfaction, MRG15 - cg6363 gene product from transcript cg6363-r…
GO:0009890	negative regulation of biosynthetic process	1.13e-06	0.000117	2.29	11561	414	476	39	[B-H2 - barh2, CG4360 - cg4360 gene product from transcript cg4360-ra, pum - pumilio, odd - odd skipped, enok - enoki mushroom, mip40 - myb-interacting protein 40, CG10741 - cg10741 gene product from transcript cg10741-rb, NC2alpha - cg10318 gene product from transcript cg10318-ra, Eip78C - ecdysone-induced protein 78c, run - runt, MRG15 - cg6363 gene product from transcript cg6363-ra, DLP - daxx…
GO:0031327	negative regulation of cellular biosynthetic process	1.13e-06	0.000115	2.29	11561	414	476	39	[B-H2 - barh2, CG4360 - cg4360 gene product from transcript cg4360-ra, pum - pumilio, odd - odd skipped, enok - enoki mushroom, mip40 - myb-interacting protein 40, CG10741 - cg10741 gene product from transcript cg10741-rb, NC2alpha - cg10318 gene product from transcript cg10318-ra, Eip78C - ecdysone-induced protein 78c, run - runt, MRG15 - cg6363 gene product from transcript cg6363-ra, DLP - daxx…
GO:2000026	regulation of multicellular organismal development	1.26e-06	0.000126	2.05	11561	581	476	49	[Gap1 - gtpase-activating protein 1, S6kII - ribosomal protein s6 kinase ii, Atg7 - autophagy-specific gene 7, sinah - sina homologue, daw - dawdle, Ppt1 - palmitoyl-protein thioesterase 1, TSG101 - tumor suppressor protein 101, nudE - cg8104 gene product from transcript cg8104-rb, Dhc64C - dynein heavy chain 64c, sog - short gastrulation, babos - cg3624 gene product from transcript cg3624-ra, Se…
GO:0010647	positive regulation of cell communication	1.42e-06	0.000141	2.33	11561	386	476	37	[gbb - glass bottom boat, Egfr - epidermal growth factor receptor, svp - seven up, daw - dawdle, CG2976 - cg2976 gene product from transcript cg2976-rb, 14-3-3epsilon - cg31196 gene product from transcript cg31196-rb, Gef64C - guanine nucleotide exchange factor gef64c, CG8965 - cg8965 gene product from transcript cg8965-ra, CycE - cyclin e, crb - crumbs, Crk - cg1587 gene product from transcript …
GO:0023056	positive regulation of signaling	1.42e-06	0.000139	2.33	11561	386	476	37	[gbb - glass bottom boat, Egfr - epidermal growth factor receptor, svp - seven up, daw - dawdle, CG2976 - cg2976 gene product from transcript cg2976-rb, 14-3-3epsilon - cg31196 gene product from transcript cg31196-rb, Gef64C - guanine nucleotide exchange factor gef64c, CG8965 - cg8965 gene product from transcript cg8965-ra, CycE - cyclin e, crb - crumbs, Crk - cg1587 gene product from transcript …
GO:0051172	negative regulation of nitrogen compound metabolic process	1.54e-06	0.000148	2.05	11561	568	476	48	[B-H2 - barh2, CG4360 - cg4360 gene product from transcript cg4360-ra, pum - pumilio, odd - odd skipped, I-2 - inhibitor-2, enok - enoki mushroom, mip40 - myb-interacting protein 40, dap - dacapo, CycE - cyclin e, crb - crumbs, CG10741 - cg10741 gene product from transcript cg10741-rb, NC2alpha - cg10318 gene product from transcript cg10318-ra, Eip78C - ecdysone-induced protein 78c, run - runt, M…
GO:0000122	negative regulation of transcription by RNA polymerase II	1.87e-06	0.000178	2.88	11561	211	476	25	[B-H2 - barh2, CG4360 - cg4360 gene product from transcript cg4360-ra, odd - odd skipped, mip40 - myb-interacting protein 40, NC2alpha - cg10318 gene product from transcript cg10318-ra, lmd - lame duck, Mi-2 - cg8103 gene product from transcript cg8103-ra, pad - poils au dos, shn - schnurri, dar1 - dendritic arbor reduction 1, Oamb - octopamine receptor in mushroom bodies, nerfin-1 - nervous fing…
GO:0048513	animal organ development	1.97e-06	0.000185	2.03	11561	573	476	48	[B-H2 - barh2, gbb - glass bottom boat, Egfr - epidermal growth factor receptor, sinah - sina homologue, svp - seven up, CG10083 - cg10083 gene product from transcript cg10083-ra, 14-3-3epsilon - cg31196 gene product from transcript cg31196-rb, dap - dacapo, MED17 - mediator complex subunit 17, CycE - cyclin e, elB - elbow b, crb - crumbs, sog - short gastrulation, loco - locomotion defects, run …
GO:0008152	metabolic process	3.04e-06	0.000282	1.26	11561	4467	476	232	[Galk - galactokinase, CG3225 - cg3225 gene product from transcript cg3225-ra, CG2976 - cg2976 gene product from transcript cg2976-rb, RpS19b - ribosomal protein s19b, Mdh2 - malate dehydrogenase 2, MED17 - mediator complex subunit 17, Pros26.4 - proteasome 26s subunit subunit 4 atpase, Zw - zwischenferment, Rpt6R - cg2241 gene product from transcript cg2241-ra, CG9698 - cg9698 gene product from …
GO:0034728	nucleosome organization	3.27e-06	0.0003	4.64	11561	68	476	13	[mam - mastermind, dom - domino, enok - enoki mushroom, Caf1-105 - cg12892 gene product from transcript cg12892-ra, dre4 - cg1828 gene product from transcript cg1828-rb, DMAP1 - cg11132 gene product from transcript cg11132-ra, MRG15 - cg6363 gene product from transcript cg6363-ra, asf1 - anti-silencing factor 1, Spt6 - cg12225 gene product from transcript cg12225-ra, DLP - daxx-like protein, Mi-2…
GO:0009886	post-embryonic animal morphogenesis	4.36e-06	0.000395	2.35	11561	341	476	33	[B-H2 - barh2, gbb - glass bottom boat, Gap1 - gtpase-activating protein 1, Egfr - epidermal growth factor receptor, mam - mastermind, Gef64C - guanine nucleotide exchange factor gef64c, odd - odd skipped, Mdh2 - malate dehydrogenase 2, dap - dacapo, Crk - cg1587 gene product from transcript cg1587-rd, sog - short gastrulation, Cul-3 - cullin-3, Poxn - pox neuro, Ser - serrate, Rab30 - cg9100 gen…
GO:0048585	negative regulation of response to stimulus	4.72e-06	0.000422	2.31	11561	358	476	34	[Gap1 - gtpase-activating protein 1, S6kII - ribosomal protein s6 kinase ii, Egfr - epidermal growth factor receptor, pum - pumilio, crb - crumbs, pzg - putzig, sog - short gastrulation, Pp4-19C - protein phosphatase 19c, Cul-3 - cullin-3, tum - tumbleweed, uif - uninflatable, Uba3 - ubiquitin activating enzyme 3, gcl - germ cell-less, tap - target of poxn, Sin3A - cg8815 gene product from transc…
GO:0010605	negative regulation of macromolecule metabolic process	5.06e-06	0.000448	1.89	11561	681	476	53	[enok - enoki mushroom, I-2 - inhibitor-2, dap - dacapo, elB - elbow b, MRG15 - cg6363 gene product from transcript cg6363-ra, Mi-2 - cg8103 gene product from transcript cg8103-ra, gcl - germ cell-less, pad - poils au dos, dar1 - dendritic arbor reduction 1, Oamb - octopamine receptor in mushroom bodies, Sin3A - cg8815 gene product from transcript cg8815-rc, mip130 - myb-interacting protein 130, …
GO:0031324	negative regulation of cellular metabolic process	5.22e-06	0.000456	1.95	11561	611	476	49	[daw - dawdle, enok - enoki mushroom, I-2 - inhibitor-2, dap - dacapo, MRG15 - cg6363 gene product from transcript cg6363-ra, Mi-2 - cg8103 gene product from transcript cg8103-ra, gcl - germ cell-less, pad - poils au dos, dar1 - dendritic arbor reduction 1, Oamb - octopamine receptor in mushroom bodies, Sin3A - cg8815 gene product from transcript cg8815-rc, mip130 - myb-interacting protein 130, L…
GO:1900117	regulation of execution phase of apoptosis	5.85e-06	0.000506	15.18	11561	8	476	5	[Rbf - retinoblastoma-family protein, rpr - reaper, lin-52 - cg15929 gene product from transcript cg15929-ra, grim - cg4345 gene product from transcript cg4345-ra, th - thread]
GO:0008283	cell proliferation	6.3e-06	0.000538	3.5	11561	118	476	17	[Cdk4 - cyclin-dependent kinase 4, mats - mob as tumor suppressor, Egfr - epidermal growth factor receptor, Fer1HCH - ferritin 1 heavy chain homologue, svp - seven up, enok - enoki mushroom, Vps36 - vacuolar protein sorting 36, CycE - cyclin e, elB - elbow b, Dhc64C - dynein heavy chain 64c, Ser - serrate, tum - tumbleweed, Nedd8 - cg10679 gene product from transcript cg10679-ra, shn - schnurri, …
GO:1901990	regulation of mitotic cell cycle phase transition	7.06e-06	0.000596	3.83	11561	95	476	15	[ex - expanded, Egfr - epidermal growth factor receptor, twe - twine, cdc2c - cg10498 gene product from transcript cg10498-rc, dap - dacapo, Mnn1 - menin 1, CycE - cyclin e, Dhc64C - dynein heavy chain 64c, mre11 - meiotic recombination 11, Rbf - retinoblastoma-family protein, ago - archipelago, BubR1 - bub1-related kinase, Mad - mothers against dpp, Dsor1 - downstream of raf1, mus101 - mutagen-s…
GO:0043412	macromolecule modification	7.74e-06	0.000646	1.64	11561	1141	476	77	[S6kII - ribosomal protein s6 kinase ii, Atg7 - autophagy-specific gene 7, CG2976 - cg2976 gene product from transcript cg2976-rb, Ppt1 - palmitoyl-protein thioesterase 1, enok - enoki mushroom, TSG101 - tumor suppressor protein 101, CG10927 - cg10927 gene product from transcript cg10927-ra, CG7593 - cg7593 gene product from transcript cg7593-ra, CG15651 - cg15651 gene product from transcript cg1…
GO:0051128	regulation of cellular component organization	7.79e-06	0.000643	1.8	11561	782	476	58	[S6kII - ribosomal protein s6 kinase ii, 14-3-3epsilon - cg31196 gene product from transcript cg31196-rb, Ppt1 - palmitoyl-protein thioesterase 1, CG7593 - cg7593 gene product from transcript cg7593-ra, nudE - cg8104 gene product from transcript cg8104-rb, Rpt6R - cg2241 gene product from transcript cg2241-ra, Dhc64C - dynein heavy chain 64c, Crk - cg1587 gene product from transcript cg1587-rd, t…
GO:0006464	cellular protein modification process	8.39e-06	0.000686	1.67	11561	1047	476	72	[S6kII - ribosomal protein s6 kinase ii, Atg7 - autophagy-specific gene 7, CG2976 - cg2976 gene product from transcript cg2976-rb, Ppt1 - palmitoyl-protein thioesterase 1, enok - enoki mushroom, TSG101 - tumor suppressor protein 101, CG7593 - cg7593 gene product from transcript cg7593-ra, PH4alphaSG1 - prolyl-4-hydroxylase-alpha sg1, CG15651 - cg15651 gene product from transcript cg15651-ra, CG96…
GO:0036211	protein modification process	8.39e-06	0.000679	1.67	11561	1047	476	72	[S6kII - ribosomal protein s6 kinase ii, Atg7 - autophagy-specific gene 7, CG2976 - cg2976 gene product from transcript cg2976-rb, Ppt1 - palmitoyl-protein thioesterase 1, enok - enoki mushroom, TSG101 - tumor suppressor protein 101, CG7593 - cg7593 gene product from transcript cg7593-ra, PH4alphaSG1 - prolyl-4-hydroxylase-alpha sg1, CG15651 - cg15651 gene product from transcript cg15651-ra, CG96…
GO:0051960	regulation of nervous system development	8.58e-06	0.000687	2.28	11561	352	476	33	[gbb - glass bottom boat, Gap1 - gtpase-activating protein 1, S6kII - ribosomal protein s6 kinase ii, sinah - sina homologue, daw - dawdle, CG10083 - cg10083 gene product from transcript cg10083-ra, Ppt1 - palmitoyl-protein thioesterase 1, pum - pumilio, nudE - cg8104 gene product from transcript cg8104-rb, Dhc64C - dynein heavy chain 64c, stau - staufen, babos - cg3624 gene product from transcri…
GO:1902531	regulation of intracellular signal transduction	9.05e-06	0.000717	2.31	11561	337	476	32	[gbb - glass bottom boat, S6kII - ribosomal protein s6 kinase ii, Egfr - epidermal growth factor receptor, CG2976 - cg2976 gene product from transcript cg2976-rb, 14-3-3epsilon - cg31196 gene product from transcript cg31196-rb, daw - dawdle, Gef64C - guanine nucleotide exchange factor gef64c, CycE - cyclin e, crb - crumbs, pzg - putzig, Crk - cg1587 gene product from transcript cg1587-rd, Rgl - r…
GO:1903047	mitotic cell cycle process	9.07e-06	0.000711	2.47	11561	275	476	28	[14-3-3epsilon - cg31196 gene product from transcript cg31196-rb, CycE - cyclin e, nudE - cg8104 gene product from transcript cg8104-rb, Dhc64C - dynein heavy chain 64c, mre11 - meiotic recombination 11, baz - bazooka, Pp1-87B - protein phosphatase 1 at 87b, tum - tumbleweed, stmA - stambha a, BubR1 - bub1-related kinase, CycB - cyclin b, mus101 - mutagen-sensitive 101, corto - cg2530 gene produc…
GO:0009887	animal organ morphogenesis	9.25e-06	0.000718	2.38	11561	306	476	30	[B-H2 - barh2, gbb - glass bottom boat, Egfr - epidermal growth factor receptor, mam - mastermind, Mdh2 - malate dehydrogenase 2, dap - dacapo, crb - crumbs, PH4alphaSG1 - prolyl-4-hydroxylase-alpha sg1, run - runt, Ser - serrate, pad - poils au dos, shn - schnurri, siz - schizo, rpr - reaper, fz2 - frizzled 2, eya - eyes absent, fng - fringe, rdx - roadkill, ex - expanded, Mpk2 - cg5475 gene pro…
GO:0003002	regionalization	1.02e-05	0.000782	2.41	11561	292	476	29	[B-H2 - barh2, gbb - glass bottom boat, S6kII - ribosomal protein s6 kinase ii, Egfr - epidermal growth factor receptor, 14-3-3epsilon - cg31196 gene product from transcript cg31196-rb, odd - odd skipped, crb - crumbs, run - runt, fra - frazzled, Ser - serrate, shn - schnurri, fz2 - frizzled 2, Moe - moesin, fng - fringe, rdx - roadkill, Cdk4 - cyclin-dependent kinase 4, dom - domino, corto - cg2…
GO:0044237	cellular metabolic process	1.11e-05	0.000846	1.29	11561	3702	476	196	[Galk - galactokinase, CG3225 - cg3225 gene product from transcript cg3225-ra, CG2976 - cg2976 gene product from transcript cg2976-rb, RpS19b - ribosomal protein s19b, Mdh2 - malate dehydrogenase 2, MED17 - mediator complex subunit 17, Pros26.4 - proteasome 26s subunit subunit 4 atpase, Zw - zwischenferment, Rpt6R - cg2241 gene product from transcript cg2241-ra, CG9698 - cg9698 gene product from …
GO:0002009	morphogenesis of an epithelium	1.29e-05	0.000972	2.58	11561	235	476	25	[gbb - glass bottom boat, B-H2 - barh2, Egfr - epidermal growth factor receptor, odd - odd skipped, TSG101 - tumor suppressor protein 101, dap - dacapo, crb - crumbs, baz - bazooka, Rab30 - cg9100 gene product from transcript cg9100-rb, Npc1b - niemann-pick type c-1b, shn - schnurri, Moe - moesin, eya - eyes absent, rhea - cg6831 gene product from transcript cg6831-rb, rok - rho-kinase, stan - st…
GO:1901987	regulation of cell cycle phase transition	1.34e-05	0.000999	3.64	11561	100	476	15	[ex - expanded, Egfr - epidermal growth factor receptor, twe - twine, cdc2c - cg10498 gene product from transcript cg10498-rc, dap - dacapo, Mnn1 - menin 1, CycE - cyclin e, Dhc64C - dynein heavy chain 64c, mre11 - meiotic recombination 11, Rbf - retinoblastoma-family protein, ago - archipelago, BubR1 - bub1-related kinase, Mad - mothers against dpp, Dsor1 - downstream of raf1, mus101 - mutagen-s…
GO:0007423	sensory organ development	1.53e-05	0.00113	2.69	11561	208	476	23	[Atx2 - ataxin-2, Egfr - epidermal growth factor receptor, sinah - sina homologue, skd - skuld, CG10083 - cg10083 gene product from transcript cg10083-ra, lin-52 - cg15929 gene product from transcript cg15929-ra, MED17 - mediator complex subunit 17, so - sine oculis, Cul-3 - cullin-3, shtd - shattered, Poxn - pox neuro, Ser - serrate, fra - frazzled, tap - target of poxn, sens - senseless, sif - …
GO:0060284	regulation of cell development	1.55e-05	0.00113	2.25	11561	346	476	32	[Gap1 - gtpase-activating protein 1, S6kII - ribosomal protein s6 kinase ii, Egfr - epidermal growth factor receptor, sinah - sina homologue, CG10083 - cg10083 gene product from transcript cg10083-ra, daw - dawdle, Ppt1 - palmitoyl-protein thioesterase 1, CycE - cyclin e, nudE - cg8104 gene product from transcript cg8104-rb, Dhc64C - dynein heavy chain 64c, stau - staufen, babos - cg3624 gene pro…
GO:0071824	protein-DNA complex subunit organization	1.65e-05	0.00119	3.41	11561	114	476	16	[dom - domino, mam - mastermind, Caf1-105 - cg12892 gene product from transcript cg12892-ra, enok - enoki mushroom, dre4 - cg1828 gene product from transcript cg1828-rb, DMAP1 - cg11132 gene product from transcript cg11132-ra, MRG15 - cg6363 gene product from transcript cg6363-ra, asf1 - anti-silencing factor 1, Tbp - tata binding protein, Spt6 - cg12225 gene product from transcript cg12225-ra, D…
GO:0042127	regulation of cell proliferation	1.71e-05	0.00122	2.6	11561	224	476	24	[ex - expanded, dom - domino, Egfr - epidermal growth factor receptor, E(z) - enhancer of zeste, daw - dawdle, cdc2c - cg10498 gene product from transcript cg10498-rc, Mnn1 - menin 1, CycE - cyclin e, kibra - kibra ortholog, crb - crumbs, Rya-r44F - ryanodine receptor 44f, Hsp83 - heat shock protein 83, dsf - dissatisfaction, l(2)06496 - lethal (2) 06496, RpS21 - ribosomal protein s21, CG10764 - …
GO:0009892	negative regulation of metabolic process	1.71e-05	0.00121	1.8	11561	729	476	54	[daw - dawdle, enok - enoki mushroom, I-2 - inhibitor-2, dap - dacapo, elB - elbow b, MRG15 - cg6363 gene product from transcript cg6363-ra, Mi-2 - cg8103 gene product from transcript cg8103-ra, gcl - germ cell-less, pad - poils au dos, dar1 - dendritic arbor reduction 1, Oamb - octopamine receptor in mushroom bodies, Sin3A - cg8815 gene product from transcript cg8815-rc, mip130 - myb-interacting…
GO:0045664	regulation of neuron differentiation	1.73e-05	0.00121	2.82	11561	181	476	21	[Gap1 - gtpase-activating protein 1, S6kII - ribosomal protein s6 kinase ii, sinah - sina homologue, CG10083 - cg10083 gene product from transcript cg10083-ra, rok - rho-kinase, Ppt1 - palmitoyl-protein thioesterase 1, Sema-2a - cg4700 gene product from transcript cg4700-rc, stan - starry night, sty - sprouty, bif - bifocal, nudE - cg8104 gene product from transcript cg8104-rb, Dhc64C - dynein he…
GO:0051247	positive regulation of protein metabolic process	1.82e-05	0.00127	2.43	11561	270	476	27	[gbb - glass bottom boat, Egfr - epidermal growth factor receptor, daw - dawdle, pum - pumilio, HtrA2 - cg8464 gene product from transcript cg8464-rb, Mdh2 - malate dehydrogenase 2, Crk - cg1587 gene product from transcript cg1587-rd, stau - staufen, MRG15 - cg6363 gene product from transcript cg6363-ra, Cul-3 - cullin-3, Oamb - octopamine receptor in mushroom bodies, rpr - reaper, Dp1 - dodeca-s…
GO:0051603	proteolysis involved in cellular protein catabolic process	1.93e-05	0.00134	2.33	11561	302	476	29	[CG32676 - cg32676 gene product from transcript cg32676-rb, sinah - sina homologue, Vps36 - vacuolar protein sorting 36, Pros26.4 - proteasome 26s subunit subunit 4 atpase, Rpt6R - cg2241 gene product from transcript cg2241-ra, CG8786 - cg8786 gene product from transcript cg8786-rb, CG10277 - cg10277 gene product from transcript cg10277-rb, CG2010 - cg2010 gene product from transcript cg2010-rb, …
GO:0032270	positive regulation of cellular protein metabolic process	1.98e-05	0.00136	2.47	11561	256	476	26	[gbb - glass bottom boat, Egfr - epidermal growth factor receptor, daw - dawdle, pum - pumilio, HtrA2 - cg8464 gene product from transcript cg8464-rb, Mdh2 - malate dehydrogenase 2, Crk - cg1587 gene product from transcript cg1587-rd, stau - staufen, MRG15 - cg6363 gene product from transcript cg6363-ra, Cul-3 - cullin-3, Oamb - octopamine receptor in mushroom bodies, rpr - reaper, Dp1 - dodeca-s…
GO:0012501	programmed cell death	2.06e-05	0.0014	3.35	11561	116	476	16	[mats - mob as tumor suppressor, Atg7 - autophagy-specific gene 7, Trf2 - tata box binding protein-related factor 2, Mdh2 - malate dehydrogenase 2, HtrA2 - cg8464 gene product from transcript cg8464-rb, CG6439 - cg6439 gene product from transcript cg6439-ra, Damm - death associated molecule related to mch2, rpr - reaper, AIF - apoptosis inducing factor, BI-1 - bax inhibitor-1, Dcp-1 - death caspa…
GO:1901564	organonitrogen compound metabolic process	2.12e-05	0.00143	1.36	11561	2616	476	146	[CG32676 - cg32676 gene product from transcript cg32676-rb, RpS19b - ribosomal protein s19b, CG2976 - cg2976 gene product from transcript cg2976-rb, Pros26.4 - proteasome 26s subunit subunit 4 atpase, Zw - zwischenferment, Rpt6R - cg2241 gene product from transcript cg2241-ra, PH4alphaSG1 - prolyl-4-hydroxylase-alpha sg1, CG15651 - cg15651 gene product from transcript cg15651-ra, CG9698 - cg9698 …
GO:0019941	modification-dependent protein catabolic process	2.37e-05	0.00158	2.39	11561	274	476	27	[sinah - sina homologue, Vps36 - vacuolar protein sorting 36, Pros26.4 - proteasome 26s subunit subunit 4 atpase, Rpt6R - cg2241 gene product from transcript cg2241-ra, CG8786 - cg8786 gene product from transcript cg8786-rb, CG10277 - cg10277 gene product from transcript cg10277-rb, CG2010 - cg2010 gene product from transcript cg2010-rb, Cul-3 - cullin-3, Nedd8 - cg10679 gene product from transcr…
GO:0009880	embryonic pattern specification	2.4e-05	0.00159	3.9	11561	81	476	13	[Gap1 - gtpase-activating protein 1, Cdk4 - cyclin-dependent kinase 4, Egfr - epidermal growth factor receptor, ptip - cg32133 gene product from transcript cg32133-ra, odd - odd skipped, pum - pumilio, twe - twine, eve - even skipped, stau - staufen, Ssdp - sequence-specific single-stranded dna-binding protein, loco - locomotion defects, ftz - fushi tarazu, Dsor1 - downstream of raf1]
GO:0048729	tissue morphogenesis	2.46e-05	0.00161	2.49	11561	244	476	25	[gbb - glass bottom boat, B-H2 - barh2, Egfr - epidermal growth factor receptor, odd - odd skipped, TSG101 - tumor suppressor protein 101, dap - dacapo, crb - crumbs, baz - bazooka, Rab30 - cg9100 gene product from transcript cg9100-rb, Npc1b - niemann-pick type c-1b, shn - schnurri, Moe - moesin, eya - eyes absent, rhea - cg6831 gene product from transcript cg6831-rb, rok - rho-kinase, stan - st…
GO:0048598	embryonic morphogenesis	2.88e-05	0.00187	2.81	11561	173	476	20	[gbb - glass bottom boat, Egfr - epidermal growth factor receptor, rok - rho-kinase, odd - odd skipped, pum - pumilio, PhKgamma - phosphorylase kinase gamma, crb - crumbs, eve - even skipped, byn - brachyenteron, run - runt, R - roughened, baz - bazooka, Rab30 - cg9100 gene product from transcript cg9100-rb, Npc1b - niemann-pick type c-1b, shn - schnurri, Mad - mothers against dpp, Mbs - myosin b…
GO:0010648	negative regulation of cell communication	2.97e-05	0.00191	2.24	11561	325	476	30	[Gap1 - gtpase-activating protein 1, S6kII - ribosomal protein s6 kinase ii, Egfr - epidermal growth factor receptor, pum - pumilio, crb - crumbs, pzg - putzig, sog - short gastrulation, Pp4-19C - protein phosphatase 19c, Cul-3 - cullin-3, tum - tumbleweed, uif - uninflatable, Uba3 - ubiquitin activating enzyme 3, gcl - germ cell-less, Sin3A - cg8815 gene product from transcript cg8815-rc, eya - …
GO:0045786	negative regulation of cell cycle	3.06e-05	0.00196	3.4	11561	107	476	15	[Egfr - epidermal growth factor receptor, CG10177 - cg10177 gene product from transcript cg10177-ra, 14-3-3epsilon - cg31196 gene product from transcript cg31196-rb, pum - pumilio, PhKgamma - phosphorylase kinase gamma, dap - dacapo, Mnn1 - menin 1, mre11 - meiotic recombination 11, Rbf - retinoblastoma-family protein, Mi-2 - cg8103 gene product from transcript cg8103-ra, BubR1 - bub1-related kin…
GO:0023057	negative regulation of signaling	3.15e-05	0.00199	2.24	11561	326	476	30	[Gap1 - gtpase-activating protein 1, S6kII - ribosomal protein s6 kinase ii, Egfr - epidermal growth factor receptor, pum - pumilio, crb - crumbs, pzg - putzig, sog - short gastrulation, Pp4-19C - protein phosphatase 19c, Cul-3 - cullin-3, tum - tumbleweed, uif - uninflatable, Uba3 - ubiquitin activating enzyme 3, gcl - germ cell-less, Sin3A - cg8815 gene product from transcript cg8815-rc, eya - …
GO:0043632	modification-dependent macromolecule catabolic process	3.48e-05	0.00218	2.34	11561	280	476	27	[sinah - sina homologue, Vps36 - vacuolar protein sorting 36, Pros26.4 - proteasome 26s subunit subunit 4 atpase, Rpt6R - cg2241 gene product from transcript cg2241-ra, CG8786 - cg8786 gene product from transcript cg8786-rb, CG10277 - cg10277 gene product from transcript cg10277-rb, CG2010 - cg2010 gene product from transcript cg2010-rb, Cul-3 - cullin-3, Nedd8 - cg10679 gene product from transcr…
GO:0042461	photoreceptor cell development	3.56e-05	0.00222	4.76	11561	51	476	10	[Atx2 - ataxin-2, Dsor1 - downstream of raf1, sens - senseless, CG8965 - cg8965 gene product from transcript cg8965-ra, stan - starry night, eya - eyes absent, crb - crumbs, Moe - moesin, yrt - yurt, CadN2 - cadherin-n2]
GO:0044267	cellular protein metabolic process	3.66e-05	0.00226	1.54	11561	1292	476	82	[S6kII - ribosomal protein s6 kinase ii, Atg7 - autophagy-specific gene 7, CG2976 - cg2976 gene product from transcript cg2976-rb, RpS19b - ribosomal protein s19b, Ppt1 - palmitoyl-protein thioesterase 1, enok - enoki mushroom, TSG101 - tumor suppressor protein 101, Aats-leu - leucyl-trna synthetase, CG7593 - cg7593 gene product from transcript cg7593-ra, mRpL45 - mitochondrial ribosomal protein …
GO:0032501	multicellular organismal process	3.77e-05	0.00231	1.46	11561	1702	476	102	[14-3-3epsilon - cg31196 gene product from transcript cg31196-rb, Mdh2 - malate dehydrogenase 2, Ssdp - sequence-specific single-stranded dna-binding protein, Men - malic enzyme, dila - dilatory, fra - frazzled, Oamb - octopamine receptor in mushroom bodies, Sin3A - cg8815 gene product from transcript cg8815-rc, grim - cg4345 gene product from transcript cg4345-ra, Mob2 - cg11711 gene product fro…
GO:0098727	maintenance of cell number	4.03e-05	0.00245	3.51	11561	97	476	14	[gbb - glass bottom boat, dom - domino, mam - mastermind, Egfr - epidermal growth factor receptor, enok - enoki mushroom, CycE - cyclin e, R - roughened, Treh - trehalase, Ser - serrate, Nedd8 - cg10679 gene product from transcript cg10679-ra, Mad - mothers against dpp, lid - little imaginal discs, CG2950 - cg2950 gene product from transcript cg2950-rg, fng - fringe]
GO:0019827	stem cell population maintenance	4.03e-05	0.00243	3.51	11561	97	476	14	[gbb - glass bottom boat, dom - domino, mam - mastermind, Egfr - epidermal growth factor receptor, enok - enoki mushroom, CycE - cyclin e, R - roughened, Treh - trehalase, Ser - serrate, Nedd8 - cg10679 gene product from transcript cg10679-ra, Mad - mothers against dpp, lid - little imaginal discs, CG2950 - cg2950 gene product from transcript cg2950-rg, fng - fringe]
GO:0042462	eye photoreceptor cell development	4.18e-05	0.0025	5.2	11561	42	476	9	[Atx2 - ataxin-2, sens - senseless, CG8965 - cg8965 gene product from transcript cg8965-ra, stan - starry night, eya - eyes absent, Moe - moesin, crb - crumbs, yrt - yurt, CadN2 - cadherin-n2]
GO:0010628	positive regulation of gene expression	4.19e-05	0.00249	1.91	11561	535	476	42	[MBD-R2 - cg10042 gene product from transcript cg10042-rb, mam - mastermind, Egfr - epidermal growth factor receptor, pum - pumilio, odd - odd skipped, enok - enoki mushroom, MED17 - mediator complex subunit 17, Rpt6R - cg2241 gene product from transcript cg2241-ra, NC2alpha - cg10318 gene product from transcript cg10318-ra, stau - staufen, run - runt, dsf - dissatisfaction, MRG15 - cg6363 gene p…
GO:0010623	programmed cell death involved in cell development	4.43e-05	0.00261	3.94	11561	74	476	12	[Atg7 - autophagy-specific gene 7, Trf2 - tata box binding protein-related factor 2, HtrA2 - cg8464 gene product from transcript cg8464-rb, Mdh2 - malate dehydrogenase 2, rpr - reaper, AIF - apoptosis inducing factor, CG6439 - cg6439 gene product from transcript cg6439-ra, BI-1 - bax inhibitor-1, Dcp-1 - death caspase-1, grim - cg4345 gene product from transcript cg4345-ra, Ice - cg7788 gene prod…
GO:0045930	negative regulation of mitotic cell cycle	4.43e-05	0.00259	3.94	11561	74	476	12	[Egfr - epidermal growth factor receptor, Rbf - retinoblastoma-family protein, CG10177 - cg10177 gene product from transcript cg10177-ra, 14-3-3epsilon - cg31196 gene product from transcript cg31196-rb, Mad - mothers against dpp, PhKgamma - phosphorylase kinase gamma, BubR1 - bub1-related kinase, Dsor1 - downstream of raf1, dap - dacapo, Mnn1 - menin 1, mre11 - meiotic recombination 11, mus101 - …
GO:0009952	anterior/posterior pattern specification	4.54e-05	0.00264	4.24	11561	63	476	11	[Ser - serrate, ptip - cg32133 gene product from transcript cg32133-ra, ftz - fushi tarazu, odd - odd skipped, shn - schnurri, Mad - mothers against dpp, Moe - moesin, eve - even skipped, byn - brachyenteron, run - runt, fng - fringe]
GO:0006511	ubiquitin-dependent protein catabolic process	5.28e-05	0.00304	2.33	11561	271	476	26	[sinah - sina homologue, Vps36 - vacuolar protein sorting 36, Pros26.4 - proteasome 26s subunit subunit 4 atpase, Rpt6R - cg2241 gene product from transcript cg2241-ra, CG8786 - cg8786 gene product from transcript cg8786-rb, CG10277 - cg10277 gene product from transcript cg10277-rb, CG2010 - cg2010 gene product from transcript cg2010-rb, Cul-3 - cullin-3, CG15800 - cg15800 gene product from trans…
GO:0030718	germ-line stem cell population maintenance	6.63e-05	0.00379	3.79	11561	77	476	12	[gbb - glass bottom boat, dom - domino, Egfr - epidermal growth factor receptor, Ser - serrate, mam - mastermind, Nedd8 - cg10679 gene product from transcript cg10679-ra, Mad - mothers against dpp, enok - enoki mushroom, lid - little imaginal discs, CG2950 - cg2950 gene product from transcript cg2950-rg, R - roughened, fng - fringe]
GO:0051093	negative regulation of developmental process	6.66e-05	0.00378	2.51	11561	213	476	22	[ex - expanded, Gap1 - gtpase-activating protein 1, S6kII - ribosomal protein s6 kinase ii, Egfr - epidermal growth factor receptor, enok - enoki mushroom, TSG101 - tumor suppressor protein 101, Sema-2a - cg4700 gene product from transcript cg4700-rc, bif - bifocal, kibra - kibra ortholog, sty - sprouty, crb - crumbs, eve - even skipped, Ser - serrate, ago - archipelago, Mad - mothers against dpp…
GO:0051056	regulation of small GTPase mediated signal transduction	6.66e-05	0.00375	3.55	11561	89	476	13	[S6kII - ribosomal protein s6 kinase ii, CG34408 - cg34408 gene product from transcript cg34408-rb, 14-3-3epsilon - cg31196 gene product from transcript cg31196-rb, CG2976 - cg2976 gene product from transcript cg2976-rb, Gef64C - guanine nucleotide exchange factor gef64c, sty - sprouty, Rgl - ral guanine nucleotide exchange factor, Pp1-87B - protein phosphatase 1 at 87b, aru - arouser, Epac - cg3…
GO:0006970	response to osmotic stress	7.22e-05	0.00403	10.12	11561	12	476	5	[kcc - kazachoc, Mpk2 - cg5475 gene product from transcript cg5475-rb, rpr - reaper, Mnn1 - menin 1, grim - cg4345 gene product from transcript cg4345-ra]
GO:0008219	cell death	7.72e-05	0.00429	3.01	11561	129	476	16	[mats - mob as tumor suppressor, Atg7 - autophagy-specific gene 7, Trf2 - tata box binding protein-related factor 2, Mdh2 - malate dehydrogenase 2, HtrA2 - cg8464 gene product from transcript cg8464-rb, CG6439 - cg6439 gene product from transcript cg6439-ra, Damm - death associated molecule related to mch2, rpr - reaper, AIF - apoptosis inducing factor, BI-1 - bax inhibitor-1, Dcp-1 - death caspa…
GO:0048638	regulation of developmental growth	8.21e-05	0.00452	2.47	11561	216	476	22	[ex - expanded, gbb - glass bottom boat, Egfr - epidermal growth factor receptor, rok - rho-kinase, Snx16 - sorting nexin 16, CG10083 - cg10083 gene product from transcript cg10083-ra, pum - pumilio, TSG101 - tumor suppressor protein 101, Sema-2a - cg4700 gene product from transcript cg4700-rc, stan - starry night, bif - bifocal, kibra - kibra ortholog, crb - crumbs, stau - staufen, Cul-5 - culli…
GO:0010769	regulation of cell morphogenesis involved in differentiation	8.43e-05	0.00461	3.47	11561	91	476	13	[CG10083 - cg10083 gene product from transcript cg10083-ra, rok - rho-kinase, Ppt1 - palmitoyl-protein thioesterase 1, Sema-2a - cg4700 gene product from transcript cg4700-rc, stan - starry night, nudE - cg8104 gene product from transcript cg8104-rb, bif - bifocal, eve - even skipped, babos - cg3624 gene product from transcript cg3624-ra, fra - frazzled, tap - target of poxn, dar1 - dendritic arb…
GO:0097485	neuron projection guidance	8.9e-05	0.00483	2.35	11561	248	476	24	[dom - domino, E(z) - enhancer of zeste, daw - dawdle, 14-3-3epsilon - cg31196 gene product from transcript cg31196-rb, Wnk - cg7177 gene product from transcript cg7177-rf, Gef64C - guanine nucleotide exchange factor gef64c, sm - smooth, enok - enoki mushroom, Sema-2a - cg4700 gene product from transcript cg4700-rc, stan - starry night, bif - bifocal, eve - even skipped, Nrt - neurotactin, run - …
GO:0120177	negative regulation of torso signaling pathway	9e-05	0.00485	13.88	11561	7	476	4	[Gap1 - gtpase-activating protein 1, Cul-3 - cullin-3, gcl - germ cell-less, sty - sprouty]
GO:0016477	cell migration	0.000101	0.0054	2.33	11561	250	476	24	[ex - expanded, Egfr - epidermal growth factor receptor, 14-3-3epsilon - cg31196 gene product from transcript cg31196-rb, pum - pumilio, Sema-2a - cg4700 gene product from transcript cg4700-rc, kel - kelch, nudE - cg8104 gene product from transcript cg8104-rb, so - sine oculis, kibra - kibra ortholog, Crk - cg1587 gene product from transcript cg1587-rd, Dhc64C - dynein heavy chain 64c, byn - brac…
GO:0006793	phosphorus metabolic process	0.000107	0.00567	1.68	11561	780	476	54	[Galk - galactokinase, S6kII - ribosomal protein s6 kinase ii, Rpi - ribose-5-phosphate isomerase, CG17224 - cg17224 gene product from transcript cg17224-rc, CG2964 - cg2964 gene product from transcript cg2964-ra, Zw - zwischenferment, Gpdh - glycerol 3 phosphate dehydrogenase, ade3 - adenosine 3, BubR1 - bub1-related kinase, CG9394 - cg9394 gene product from transcript cg9394-ra, Pkc53E - protei…
GO:0009968	negative regulation of signal transduction	0.000108	0.00568	2.19	11561	299	476	27	[Gap1 - gtpase-activating protein 1, S6kII - ribosomal protein s6 kinase ii, Egfr - epidermal growth factor receptor, pum - pumilio, crb - crumbs, pzg - putzig, sog - short gastrulation, Pp4-19C - protein phosphatase 19c, Cul-3 - cullin-3, tum - tumbleweed, uif - uninflatable, Uba3 - ubiquitin activating enzyme 3, gcl - germ cell-less, Sin3A - cg8815 gene product from transcript cg8815-rc, eya - …
GO:0050767	regulation of neurogenesis	0.000109	0.00569	2.27	11561	267	476	25	[Gap1 - gtpase-activating protein 1, S6kII - ribosomal protein s6 kinase ii, sinah - sina homologue, CG10083 - cg10083 gene product from transcript cg10083-ra, daw - dawdle, Ppt1 - palmitoyl-protein thioesterase 1, nudE - cg8104 gene product from transcript cg8104-rb, Dhc64C - dynein heavy chain 64c, babos - cg3624 gene product from transcript cg3624-ra, fra - frazzled, tap - target of poxn, sif …
GO:0034654	nucleobase-containing compound biosynthetic process	0.000112	0.00583	2.03	11561	383	476	32	[CG17224 - cg17224 gene product from transcript cg17224-rc, CG2964 - cg2964 gene product from transcript cg2964-ra, mip40 - myb-interacting protein 40, CycE - cyclin e, MED17 - mediator complex subunit 17, NC2alpha - cg10318 gene product from transcript cg10318-ra, CG4407 - cg4407 gene product from transcript cg4407-ra, CG8117 - cg8117 gene product from transcript cg8117-ra, Rpb5 - cg11979 gene p…
GO:0008340	determination of adult lifespan	0.00012	0.00621	2.7	11561	162	476	18	[Hsp27 - heat shock protein 27, S6kII - ribosomal protein s6 kinase ii, Egfr - epidermal growth factor receptor, Atg7 - autophagy-specific gene 7, Mpk2 - cg5475 gene product from transcript cg5475-rb, 14-3-3epsilon - cg31196 gene product from transcript cg31196-rb, daw - dawdle, sm - smooth, Ppt1 - palmitoyl-protein thioesterase 1, Hsp26 - heat shock protein 26, Mnn1 - menin 1, Men - malic enzyme…
GO:0035239	tube morphogenesis	0.00012	0.00616	2.7	11561	162	476	18	[B-H2 - barh2, Egfr - epidermal growth factor receptor, odd - odd skipped, TSG101 - tumor suppressor protein 101, dap - dacapo, sty - sprouty, so - sine oculis, crb - crumbs, byn - brachyenteron, baz - bazooka, ago - archipelago, shn - schnurri, Mad - mothers against dpp, Dsor1 - downstream of raf1, Mbs - myosin binding subunit, eya - eyes absent, Moe - moesin, rhea - cg6831 gene product from tra…
GO:0007163	establishment or maintenance of cell polarity	0.000123	0.00625	2.79	11561	148	476	17	[Egfr - epidermal growth factor receptor, rok - rho-kinase, TSG101 - tumor suppressor protein 101, stan - starry night, sty - sprouty, nudE - cg8104 gene product from transcript cg8104-rb, crb - crumbs, Dhc64C - dynein heavy chain 64c, loco - locomotion defects, l(3)01239 - lethal (3) 01239, baz - bazooka, sds22 - cg5851 gene product from transcript cg5851-ra, Moe - moesin, yrt - yurt, RhoBTB - c…
GO:1901991	negative regulation of mitotic cell cycle phase transition	0.000126	0.00639	4.55	11561	48	476	9	[Rbf - retinoblastoma-family protein, Egfr - epidermal growth factor receptor, Mad - mothers against dpp, BubR1 - bub1-related kinase, Dsor1 - downstream of raf1, dap - dacapo, Mnn1 - menin 1, mre11 - meiotic recombination 11, mus101 - mutagen-sensitive 101]
GO:0007365	periodic partitioning	0.000126	0.00635	4.55	11561	48	476	9	[Egfr - epidermal growth factor receptor, ftz - fushi tarazu, odd - odd skipped, stan - starry night, fz2 - frizzled 2, disp - dispatched, eve - even skipped, rdx - roadkill, run - runt]
GO:0031570	DNA integrity checkpoint	0.000128	0.00639	5.11	11561	38	476	8	[CG10177 - cg10177 gene product from transcript cg10177-ra, 14-3-3epsilon - cg31196 gene product from transcript cg31196-rb, PhKgamma - phosphorylase kinase gamma, Dsor1 - downstream of raf1, Mnn1 - menin 1, mre11 - meiotic recombination 11, mus101 - mutagen-sensitive 101, dup - double parked]
GO:0007411	axon guidance	0.000135	0.00672	2.34	11561	239	476	23	[E(z) - enhancer of zeste, daw - dawdle, 14-3-3epsilon - cg31196 gene product from transcript cg31196-rb, Wnk - cg7177 gene product from transcript cg7177-rf, Gef64C - guanine nucleotide exchange factor gef64c, sm - smooth, enok - enoki mushroom, Sema-2a - cg4700 gene product from transcript cg4700-rc, stan - starry night, bif - bifocal, eve - even skipped, Nrt - neurotactin, run - runt, fra - fr…
GO:0110111	negative regulation of animal organ morphogenesis	0.000136	0.00671	5.86	11561	29	476	7	[Gap1 - gtpase-activating protein 1, S6kII - ribosomal protein s6 kinase ii, Egfr - epidermal growth factor receptor, Mad - mothers against dpp, shn - schnurri, sty - sprouty, th - thread]
GO:0046578	regulation of Ras protein signal transduction	0.00014	0.00685	3.51	11561	83	476	12	[Rgl - ral guanine nucleotide exchange factor, S6kII - ribosomal protein s6 kinase ii, Pp1-87B - protein phosphatase 1 at 87b, CG2976 - cg2976 gene product from transcript cg2976-rb, 14-3-3epsilon - cg31196 gene product from transcript cg31196-rb, Epac - cg34392 gene product from transcript cg34392-re, aru - arouser, Gef64C - guanine nucleotide exchange factor gef64c, sif - still life, siz - schi…
GO:0010942	positive regulation of cell death	0.000147	0.00717	3.29	11561	96	476	13	[Atx2 - ataxin-2, ex - expanded, Mdh2 - malate dehydrogenase 2, HtrA2 - cg8464 gene product from transcript cg8464-rb, kibra - kibra ortholog, CycE - cyclin e, CG6439 - cg6439 gene product from transcript cg6439-ra, Cul-3 - cullin-3, rpr - reaper, grim - cg4345 gene product from transcript cg4345-ra, Ice - cg7788 gene product from transcript cg7788-ra, rdx - roadkill, ec - echinus]
GO:1901988	negative regulation of cell cycle phase transition	0.000149	0.00721	4.46	11561	49	476	9	[Egfr - epidermal growth factor receptor, Rbf - retinoblastoma-family protein, Mad - mothers against dpp, BubR1 - bub1-related kinase, Dsor1 - downstream of raf1, dap - dacapo, Mnn1 - menin 1, mre11 - meiotic recombination 11, mus101 - mutagen-sensitive 101]
GO:1902807	negative regulation of cell cycle G1/S phase transition	0.00017	0.00819	8.67	11561	14	476	5	[Rbf - retinoblastoma-family protein, Egfr - epidermal growth factor receptor, Mad - mothers against dpp, dap - dacapo, Mnn1 - menin 1]
GO:0030509	BMP signaling pathway	0.00017	0.00814	8.67	11561	14	476	5	[gbb - glass bottom boat, daw - dawdle, shn - schnurri, Mad - mothers against dpp, scw - screw]
GO:2000134	negative regulation of G1/S transition of mitotic cell cycle	0.00017	0.00809	8.67	11561	14	476	5	[Rbf - retinoblastoma-family protein, Egfr - epidermal growth factor receptor, Mad - mothers against dpp, dap - dacapo, Mnn1 - menin 1]
GO:0009631	cold acclimation	0.000174	0.00822	12.14	11561	8	476	4	[Hsp23 - heat shock protein 23, Hsp26 - heat shock protein 26, CG13510 - cg13510 gene product from transcript cg13510-rb, Hsp83 - heat shock protein 83]
GO:0007366	periodic partitioning by pair rule gene	0.000174	0.00817	12.14	11561	8	476	4	[odd - odd skipped, ftz - fushi tarazu, eve - even skipped, run - runt]
GO:0006796	phosphate-containing compound metabolic process	0.000199	0.0093	1.66	11561	761	476	52	[S6kII - ribosomal protein s6 kinase ii, Galk - galactokinase, CG17224 - cg17224 gene product from transcript cg17224-rc, Rpi - ribose-5-phosphate isomerase, CG2964 - cg2964 gene product from transcript cg2964-ra, Zw - zwischenferment, Gpdh - glycerol 3 phosphate dehydrogenase, BubR1 - bub1-related kinase, ade3 - adenosine 3, CG9394 - cg9394 gene product from transcript cg9394-ra, Pkc53E - protei…
GO:0050770	regulation of axonogenesis	0.0002	0.00925	3.92	11561	62	476	10	[fra - frazzled, rok - rho-kinase, CG10083 - cg10083 gene product from transcript cg10083-ra, Ppt1 - palmitoyl-protein thioesterase 1, tap - target of poxn, sif - still life, stan - starry night, Sema-2a - cg4700 gene product from transcript cg4700-rc, bif - bifocal, eve - even skipped]
GO:0006508	proteolysis	0.000204	0.00939	1.64	11561	800	476	54	[CG32676 - cg32676 gene product from transcript cg32676-rb, sinah - sina homologue, Pros26.4 - proteasome 26s subunit subunit 4 atpase, Rpt6R - cg2241 gene product from transcript cg2241-ra, CG8786 - cg8786 gene product from transcript cg8786-rb, CG2010 - cg2010 gene product from transcript cg2010-rb, CG10764 - cg10764 gene product from transcript cg10764-ra, Nedd8 - cg10679 gene product from tra…
GO:0048666	neuron development	0.000205	0.00939	3.61	11561	74	476	11	[Atx2 - ataxin-2, dila - dilatory, Dsor1 - downstream of raf1, sens - senseless, CG8965 - cg8965 gene product from transcript cg8965-ra, stan - starry night, eya - eyes absent, crb - crumbs, Moe - moesin, yrt - yurt, CadN2 - cadherin-n2]
GO:0035206	regulation of hemocyte proliferation	0.000224	0.0102	4.74	11561	41	476	8	[dom - domino, CG10764 - cg10764 gene product from transcript cg10764-ra, Sin3A - cg8815 gene product from transcript cg8815-rc, fz2 - frizzled 2, Rya-r44F - ryanodine receptor 44f, Pkc53E - protein c kinase 53e, dsf - dissatisfaction, l(2)06496 - lethal (2) 06496]
GO:0045944	positive regulation of transcription by RNA polymerase II	0.000232	0.0105	2.06	11561	330	476	28	[MBD-R2 - cg10042 gene product from transcript cg10042-rb, mam - mastermind, odd - odd skipped, enok - enoki mushroom, MED17 - mediator complex subunit 17, Rpt6R - cg2241 gene product from transcript cg2241-ra, NC2alpha - cg10318 gene product from transcript cg10318-ra, run - runt, dsf - dissatisfaction, Spt6 - cg12225 gene product from transcript cg12225-ra, Tbp - tata binding protein, lmd - lam…
GO:0051241	negative regulation of multicellular organismal process	0.000235	0.0105	2.42	11561	201	476	20	[ex - expanded, Gap1 - gtpase-activating protein 1, S6kII - ribosomal protein s6 kinase ii, Egfr - epidermal growth factor receptor, TSG101 - tumor suppressor protein 101, Sema-2a - cg4700 gene product from transcript cg4700-rc, bif - bifocal, kibra - kibra ortholog, sty - sprouty, crb - crumbs, eve - even skipped, Ser - serrate, ago - archipelago, Mad - mothers against dpp, tap - target of poxn,…
GO:0033043	regulation of organelle organization	0.000237	0.0106	1.95	11561	399	476	32	[14-3-3epsilon - cg31196 gene product from transcript cg31196-rb, CG10083 - cg10083 gene product from transcript cg10083-ra, CycE - cyclin e, CG7593 - cg7593 gene product from transcript cg7593-ra, Crk - cg1587 gene product from transcript cg1587-rd, Dhc64C - dynein heavy chain 64c, tmod - tropomodulin, stau - staufen, MRG15 - cg6363 gene product from transcript cg6363-ra, dila - dilatory, tum - …
GO:0043068	positive regulation of programmed cell death	0.000246	0.0109	3.31	11561	88	476	12	[ex - expanded, Cul-3 - cullin-3, HtrA2 - cg8464 gene product from transcript cg8464-rb, Mdh2 - malate dehydrogenase 2, rpr - reaper, CycE - cyclin e, CG6439 - cg6439 gene product from transcript cg6439-ra, kibra - kibra ortholog, grim - cg4345 gene product from transcript cg4345-ra, Ice - cg7788 gene product from transcript cg7788-ra, ec - echinus, rdx - roadkill]
GO:0010952	positive regulation of peptidase activity	0.000264	0.0116	5.31	11561	32	476	7	[Cul-3 - cullin-3, Mdh2 - malate dehydrogenase 2, HtrA2 - cg8464 gene product from transcript cg8464-rb, rpr - reaper, Oamb - octopamine receptor in mushroom bodies, grim - cg4345 gene product from transcript cg4345-ra, Ice - cg7788 gene product from transcript cg7788-ra]
GO:2000116	regulation of cysteine-type endopeptidase activity	0.000264	0.0116	5.31	11561	32	476	7	[Cul-3 - cullin-3, Mdh2 - malate dehydrogenase 2, HtrA2 - cg8464 gene product from transcript cg8464-rb, rpr - reaper, grim - cg4345 gene product from transcript cg4345-ra, th - thread, Ice - cg7788 gene product from transcript cg7788-ra]
GO:0071470	cellular response to osmotic stress	0.000269	0.0118	18.22	11561	4	476	3	[kcc - kazachoc, rpr - reaper, grim - cg4345 gene product from transcript cg4345-ra]
GO:0010557	positive regulation of macromolecule biosynthetic process	0.000274	0.0119	1.83	11561	491	476	37	[MBD-R2 - cg10042 gene product from transcript cg10042-rb, mam - mastermind, pum - pumilio, odd - odd skipped, enok - enoki mushroom, MED17 - mediator complex subunit 17, Rpt6R - cg2241 gene product from transcript cg2241-ra, NC2alpha - cg10318 gene product from transcript cg10318-ra, stau - staufen, run - runt, dsf - dissatisfaction, Spt6 - cg12225 gene product from transcript cg12225-ra, Tbp - …
GO:0048870	cell motility	0.000275	0.0119	2.18	11561	267	476	24	[ex - expanded, Egfr - epidermal growth factor receptor, 14-3-3epsilon - cg31196 gene product from transcript cg31196-rb, pum - pumilio, Sema-2a - cg4700 gene product from transcript cg4700-rc, kel - kelch, nudE - cg8104 gene product from transcript cg8104-rb, so - sine oculis, kibra - kibra ortholog, Dhc64C - dynein heavy chain 64c, Crk - cg1587 gene product from transcript cg1587-rd, byn - brac…
GO:0022604	regulation of cell morphogenesis	0.000283	0.0122	2.7	11561	144	476	16	[CG10083 - cg10083 gene product from transcript cg10083-ra, rok - rho-kinase, Ppt1 - palmitoyl-protein thioesterase 1, Sema-2a - cg4700 gene product from transcript cg4700-rc, stan - starry night, bif - bifocal, nudE - cg8104 gene product from transcript cg8104-rb, eve - even skipped, R - roughened, babos - cg3624 gene product from transcript cg3624-ra, fra - frazzled, tap - target of poxn, sif -…
GO:0040011	locomotion	0.000293	0.0125	1.97	11561	369	476	30	[Egfr - epidermal growth factor receptor, 14-3-3epsilon - cg31196 gene product from transcript cg31196-rb, svp - seven up, pum - pumilio, nudE - cg8104 gene product from transcript cg8104-rb, Dhc64C - dynein heavy chain 64c, Crk - cg1587 gene product from transcript cg1587-rd, fra - frazzled, baz - bazooka, Pp1-87B - protein phosphatase 1 at 87b, Sply - sphingosine-1-phosphate lyase, fz2 - frizzl…
GO:0010948	negative regulation of cell cycle process	0.000298	0.0126	3.74	11561	65	476	10	[Egfr - epidermal growth factor receptor, Rbf - retinoblastoma-family protein, Mi-2 - cg8103 gene product from transcript cg8103-ra, Mad - mothers against dpp, BubR1 - bub1-related kinase, Dsor1 - downstream of raf1, dap - dacapo, Mnn1 - menin 1, mre11 - meiotic recombination 11, mus101 - mutagen-sensitive 101]
GO:0120175	regulation of torso signaling pathway	0.000303	0.0128	10.79	11561	9	476	4	[Gap1 - gtpase-activating protein 1, Cul-3 - cullin-3, gcl - germ cell-less, sty - sprouty]
GO:0035282	segmentation	0.000321	0.0135	4.05	11561	54	476	9	[Cdk4 - cyclin-dependent kinase 4, Ser - serrate, skd - skuld, ftz - fushi tarazu, odd - odd skipped, Mad - mothers against dpp, eve - even skipped, byn - brachyenteron, fng - fringe]
GO:0006725	cellular aromatic compound metabolic process	0.000329	0.0137	1.43	11561	1441	476	85	[CG3225 - cg3225 gene product from transcript cg3225-ra, CG17224 - cg17224 gene product from transcript cg17224-rc, CG2964 - cg2964 gene product from transcript cg2964-ra, CG3605 - cg3605 gene product from transcript cg3605-rb, dap - dacapo, Aats-leu - leucyl-trna synthetase, CG10927 - cg10927 gene product from transcript cg10927-ra, MED17 - mediator complex subunit 17, Zw - zwischenferment, Dhc6…
GO:0048592	eye morphogenesis	0.000331	0.0137	3.04	11561	104	476	13	[ex - expanded, so - sine oculis, kibra - kibra ortholog, sty - sprouty, crb - crumbs, M6 - cg7540 gene product from transcript cg7540-rf, run - runt, shn - schnurri, Mad - mothers against dpp, siz - schizo, eya - eyes absent, rdx - roadkill, fng - fringe]
GO:0090596	sensory organ morphogenesis	0.000331	0.0137	3.04	11561	104	476	13	[ex - expanded, so - sine oculis, kibra - kibra ortholog, sty - sprouty, crb - crumbs, M6 - cg7540 gene product from transcript cg7540-rf, run - runt, shn - schnurri, Mad - mothers against dpp, siz - schizo, eya - eyes absent, rdx - roadkill, fng - fringe]
GO:0035071	salivary gland cell autophagic cell death	0.000347	0.0143	7.59	11561	16	476	5	[Trf2 - tata box binding protein-related factor 2, Mdh2 - malate dehydrogenase 2, rpr - reaper, CG6439 - cg6439 gene product from transcript cg6439-ra, BI-1 - bax inhibitor-1]
GO:0006139	nucleobase-containing compound metabolic process	0.000381	0.0156	1.45	11561	1323	476	79	[CG3225 - cg3225 gene product from transcript cg3225-ra, CG17224 - cg17224 gene product from transcript cg17224-rc, CG2964 - cg2964 gene product from transcript cg2964-ra, CG3605 - cg3605 gene product from transcript cg3605-rb, dap - dacapo, Aats-leu - leucyl-trna synthetase, CG10927 - cg10927 gene product from transcript cg10927-ra, MED17 - mediator complex subunit 17, Zw - zwischenferment, Gpdh…
GO:0001654	eye development	0.000407	0.0165	2.83	11561	120	476	14	[Atx2 - ataxin-2, Egfr - epidermal growth factor receptor, skd - skuld, so - sine oculis, lin-52 - cg15929 gene product from transcript cg15929-ra, shtd - shattered, fra - frazzled, Ser - serrate, sif - still life, fl(2)d - female lethal d, eya - eyes absent, rdx - roadkill, fng - fringe, Cct1 - ctp:phosphocholine cytidylyltransferase 1]
GO:2000045	regulation of G1/S transition of mitotic cell cycle	0.000428	0.0173	5.83	11561	25	476	6	[Rbf - retinoblastoma-family protein, Egfr - epidermal growth factor receptor, Mad - mothers against dpp, dap - dacapo, Mnn1 - menin 1, CycE - cyclin e]
GO:0043065	positive regulation of apoptotic process	0.000433	0.0174	3.57	11561	68	476	10	[ex - expanded, Cul-3 - cullin-3, HtrA2 - cg8464 gene product from transcript cg8464-rb, Mdh2 - malate dehydrogenase 2, rpr - reaper, CycE - cyclin e, kibra - kibra ortholog, grim - cg4345 gene product from transcript cg4345-ra, Ice - cg7788 gene product from transcript cg7788-ra, rdx - roadkill]
GO:0048102	autophagic cell death	0.000475	0.019	7.14	11561	17	476	5	[Trf2 - tata box binding protein-related factor 2, Mdh2 - malate dehydrogenase 2, rpr - reaper, CG6439 - cg6439 gene product from transcript cg6439-ra, BI-1 - bax inhibitor-1]
GO:0009798	axis specification	0.00048	0.0191	2.92	11561	108	476	13	[Gap1 - gtpase-activating protein 1, Egfr - epidermal growth factor receptor, rok - rho-kinase, pum - pumilio, sty - sprouty, sog - short gastrulation, eve - even skipped, stau - staufen, loco - locomotion defects, sel - seele, baz - bazooka, cactin - cg1676 gene product from transcript cg1676-ra, Moe - moesin]
GO:0007447	imaginal disc pattern formation	0.000525	0.0208	2.9	11561	109	476	13	[gbb - glass bottom boat, B-H2 - barh2, Egfr - epidermal growth factor receptor, dom - domino, skd - skuld, ptip - cg32133 gene product from transcript cg32133-ra, 14-3-3epsilon - cg31196 gene product from transcript cg31196-rb, crb - crumbs, Ser - serrate, shn - schnurri, Mad - mothers against dpp, disp - dispatched, fng - fringe]
GO:0065009	regulation of molecular function	0.000533	0.021	1.88	11561	400	476	31	[Gap1 - gtpase-activating protein 1, 14-3-3epsilon - cg31196 gene product from transcript cg31196-rb, I-2 - inhibitor-2, HtrA2 - cg8464 gene product from transcript cg8464-rb, Mdh2 - malate dehydrogenase 2, dap - dacapo, nudE - cg8104 gene product from transcript cg8104-rb, CycE - cyclin e, Crk - cg1587 gene product from transcript cg1587-rd, Rgl - ral guanine nucleotide exchange factor, Cul-3 - …
GO:0051246	regulation of protein metabolic process	0.000537	0.021	1.72	11561	564	476	40	[gbb - glass bottom boat, Egfr - epidermal growth factor receptor, daw - dawdle, pum - pumilio, I-2 - inhibitor-2, HtrA2 - cg8464 gene product from transcript cg8464-rb, Mdh2 - malate dehydrogenase 2, dap - dacapo, CycE - cyclin e, crb - crumbs, Crk - cg1587 gene product from transcript cg1587-rd, stau - staufen, MRG15 - cg6363 gene product from transcript cg6363-ra, Cul-3 - cullin-3, Nedd8 - cg1…
GO:2001056	positive regulation of cysteine-type endopeptidase activity	0.000538	0.021	5.6	11561	26	476	6	[Cul-3 - cullin-3, Mdh2 - malate dehydrogenase 2, HtrA2 - cg8464 gene product from transcript cg8464-rb, rpr - reaper, grim - cg4345 gene product from transcript cg4345-ra, Ice - cg7788 gene product from transcript cg7788-ra]
GO:0044774	mitotic DNA integrity checkpoint	0.000538	0.0209	5.6	11561	26	476	6	[CG10177 - cg10177 gene product from transcript cg10177-ra, PhKgamma - phosphorylase kinase gamma, Dsor1 - downstream of raf1, Mnn1 - menin 1, mre11 - meiotic recombination 11, mus101 - mutagen-sensitive 101]
GO:0035556	intracellular signal transduction	0.000547	0.0211	1.95	11561	348	476	28	[Gap1 - gtpase-activating protein 1, S6kII - ribosomal protein s6 kinase ii, CG10362 - cg10362 gene product from transcript cg10362-ra, Rgl - ral guanine nucleotide exchange factor, fab1 - cg6355 gene product from transcript cg6355-ra, tum - tumbleweed, Rab30 - cg9100 gene product from transcript cg9100-rb, rpr - reaper, grim - cg4345 gene product from transcript cg4345-ra, Pkc53E - protein c kin…
GO:0007391	dorsal closure	0.000556	0.0213	3.04	11561	96	476	12	[gbb - glass bottom boat, Egfr - epidermal growth factor receptor, rok - rho-kinase, Rab30 - cg9100 gene product from transcript cg9100-rb, shn - schnurri, Npc1b - niemann-pick type c-1b, Mad - mothers against dpp, Mbs - myosin binding subunit, crb - crumbs, yrt - yurt, Jra - jun-related antigen, R - roughened]
GO:0043933	protein-containing complex subunit organization	0.000575	0.022	1.78	11561	492	476	36	[mam - mastermind, RpS19b - ribosomal protein s19b, enok - enoki mushroom, CG5857 - cg5857 gene product from transcript cg5857-ra, CG12321 - cg12321 gene product from transcript cg12321-ra, Dhc64C - dynein heavy chain 64c, Hsp83 - heat shock protein 83, CG15676 - cg15676 gene product from transcript cg15676-ra, MRG15 - cg6363 gene product from transcript cg6363-ra, Spt6 - cg12225 gene product fro…
GO:0007093	mitotic cell cycle checkpoint	0.000594	0.0226	4.13	11561	47	476	8	[CG10177 - cg10177 gene product from transcript cg10177-ra, 14-3-3epsilon - cg31196 gene product from transcript cg31196-rb, PhKgamma - phosphorylase kinase gamma, BubR1 - bub1-related kinase, Dsor1 - downstream of raf1, Mnn1 - menin 1, mre11 - meiotic recombination 11, mus101 - mutagen-sensitive 101]
GO:0007276	gamete generation	0.000611	0.0231	2.07	11561	282	476	24	[dom - domino, Atg7 - autophagy-specific gene 7, pum - pumilio, twe - twine, HtrA2 - cg8464 gene product from transcript cg8464-rb, mip40 - myb-interacting protein 40, dap - dacapo, kel - kelch, so - sine oculis, M6 - cg7540 gene product from transcript cg7540-rf, Dhc64C - dynein heavy chain 64c, Past1 - putative achaete scute target 1, Hsp83 - heat shock protein 83, stau - staufen, dila - dilato…
GO:0009891	positive regulation of biosynthetic process	0.000622	0.0234	1.74	11561	531	476	38	[MBD-R2 - cg10042 gene product from transcript cg10042-rb, mam - mastermind, pum - pumilio, odd - odd skipped, enok - enoki mushroom, MED17 - mediator complex subunit 17, Rpt6R - cg2241 gene product from transcript cg2241-ra, NC2alpha - cg10318 gene product from transcript cg10318-ra, stau - staufen, run - runt, dsf - dissatisfaction, Spt6 - cg12225 gene product from transcript cg12225-ra, Tbp - …
GO:0031328	positive regulation of cellular biosynthetic process	0.000622	0.0233	1.74	11561	531	476	38	[MBD-R2 - cg10042 gene product from transcript cg10042-rb, mam - mastermind, pum - pumilio, odd - odd skipped, enok - enoki mushroom, MED17 - mediator complex subunit 17, Rpt6R - cg2241 gene product from transcript cg2241-ra, NC2alpha - cg10318 gene product from transcript cg10318-ra, stau - staufen, run - runt, dsf - dissatisfaction, Spt6 - cg12225 gene product from transcript cg12225-ra, Tbp - …
GO:0008589	regulation of smoothened signaling pathway	0.000633	0.0236	3.7	11561	59	476	9	[Pp4-19C - protein phosphatase 19c, Cul-3 - cullin-3, Uba3 - ubiquitin activating enzyme 3, Nedd8 - cg10679 gene product from transcript cg10679-ra, Ubc12 - ubiquitin conjugating enzyme 12, disp - dispatched, CG42593 - cg42593 gene product from transcript cg42593-ra, Su(fu) - suppressor of fused, rdx - roadkill]
GO:0061842	microtubule organizing center localization	0.000636	0.0236	6.75	11561	18	476	5	[sw - short wing, baz - bazooka, nudE - cg8104 gene product from transcript cg8104-rb, crb - crumbs, Dhc64C - dynein heavy chain 64c]
GO:0007178	transmembrane receptor protein serine/threonine kinase signaling pathway	0.000636	0.0235	6.75	11561	18	476	5	[gbb - glass bottom boat, daw - dawdle, Mad - mothers against dpp, shn - schnurri, scw - screw]
GO:0051642	centrosome localization	0.000636	0.0233	6.75	11561	18	476	5	[sw - short wing, baz - bazooka, nudE - cg8104 gene product from transcript cg8104-rb, crb - crumbs, Dhc64C - dynein heavy chain 64c]
GO:0009628	response to abiotic stimulus	0.000651	0.0238	1.88	11561	387	476	30	[svp - seven up, 14-3-3epsilon - cg31196 gene product from transcript cg31196-rb, ppk - pickpocket, Gpdh - glycerol 3 phosphate dehydrogenase, Hsp83 - heat shock protein 83, loco - locomotion defects, Poxn - pox neuro, Pp1-87B - protein phosphatase 1 at 87b, stmA - stambha a, jbug - jitterbug, rpr - reaper, eya - eyes absent, grim - cg4345 gene product from transcript cg4345-ra, Hsp27 - heat shoc…
GO:0043968	histone H2A acetylation	0.000652	0.0237	14.57	11561	5	476	3	[MRG15 - cg6363 gene product from transcript cg6363-ra, DMAP1 - cg11132 gene product from transcript cg11132-ra, Eaf6 - cg12756 gene product from transcript cg12756-ra]
GO:2001270	regulation of cysteine-type endopeptidase activity involved in execution phase of apoptosis	0.000652	0.0236	14.57	11561	5	476	3	[rpr - reaper, grim - cg4345 gene product from transcript cg4345-ra, th - thread]
GO:0051098	regulation of binding	0.000668	0.024	5.4	11561	27	476	6	[Atx2 - ataxin-2, Rbf - retinoblastoma-family protein, Mi-2 - cg8103 gene product from transcript cg8103-ra, CycB - cyclin b, dgrn - degringolade, Su(fu) - suppressor of fused]
GO:0043066	negative regulation of apoptotic process	0.000671	0.0241	2.97	11561	98	476	12	[Egfr - epidermal growth factor receptor, Atg7 - autophagy-specific gene 7, Rbf - retinoblastoma-family protein, CG4230 - cg4230 gene product from transcript cg4230-ra, sens - senseless, rpr - reaper, lin-52 - cg15929 gene product from transcript cg15929-ra, BI-1 - bax inhibitor-1, eya - eyes absent, grim - cg4345 gene product from transcript cg4345-ra, th - thread, CG42593 - cg42593 gene product…
GO:0040008	regulation of growth	0.000711	0.0254	2.05	11561	285	476	24	[Cdk4 - cyclin-dependent kinase 4, ex - expanded, gbb - glass bottom boat, Egfr - epidermal growth factor receptor, rok - rho-kinase, 14-3-3epsilon - cg31196 gene product from transcript cg31196-rb, Snx16 - sorting nexin 16, CG10083 - cg10083 gene product from transcript cg10083-ra, pum - pumilio, TSG101 - tumor suppressor protein 101, Sema-2a - cg4700 gene product from transcript cg4700-rc, stan…
GO:0000075	cell cycle checkpoint	0.000718	0.0255	3.64	11561	60	476	9	[CG10177 - cg10177 gene product from transcript cg10177-ra, 14-3-3epsilon - cg31196 gene product from transcript cg31196-rb, PhKgamma - phosphorylase kinase gamma, BubR1 - bub1-related kinase, Dsor1 - downstream of raf1, Mnn1 - menin 1, mre11 - meiotic recombination 11, mus101 - mutagen-sensitive 101, dup - double parked]
GO:0019438	aromatic compound biosynthetic process	0.000741	0.0262	1.81	11561	444	476	33	[CG17224 - cg17224 gene product from transcript cg17224-rc, CG2964 - cg2964 gene product from transcript cg2964-ra, mip40 - myb-interacting protein 40, CycE - cyclin e, MED17 - mediator complex subunit 17, NC2alpha - cg10318 gene product from transcript cg10318-ra, CG4407 - cg4407 gene product from transcript cg4407-ra, Rpb5 - cg11979 gene product from transcript cg11979-rb, CG8117 - cg8117 gene …
GO:0045116	protein neddylation	0.000743	0.0262	8.83	11561	11	476	4	[Nedd8 - cg10679 gene product from transcript cg10679-ra, Uba3 - ubiquitin activating enzyme 3, Ubc12 - ubiquitin conjugating enzyme 12, th - thread]
GO:0007096	regulation of exit from mitosis	0.000743	0.026	8.83	11561	11	476	4	[ex - expanded, ago - archipelago, BubR1 - bub1-related kinase, CycE - cyclin e]
GO:0042051	compound eye photoreceptor development	0.000798	0.0278	4.47	11561	38	476	7	[Atx2 - ataxin-2, sens - senseless, CG8965 - cg8965 gene product from transcript cg8965-ra, stan - starry night, eya - eyes absent, crb - crumbs, CadN2 - cadherin-n2]
GO:1902806	regulation of cell cycle G1/S phase transition	0.00082	0.0285	5.2	11561	28	476	6	[Rbf - retinoblastoma-family protein, Egfr - epidermal growth factor receptor, Mad - mothers against dpp, dap - dacapo, Mnn1 - menin 1, CycE - cyclin e]
GO:1902533	positive regulation of intracellular signal transduction	0.000832	0.0288	2.37	11561	174	476	17	[ex - expanded, Cdk4 - cyclin-dependent kinase 4, Egfr - epidermal growth factor receptor, 14-3-3epsilon - cg31196 gene product from transcript cg31196-rb, CG2976 - cg2976 gene product from transcript cg2976-rb, Gef64C - guanine nucleotide exchange factor gef64c, cdc2c - cg10498 gene product from transcript cg10498-rc, Mnn1 - menin 1, CycE - cyclin e, kibra - kibra ortholog, crb - crumbs, Crk - c…
GO:0044773	mitotic DNA damage checkpoint	0.000834	0.0287	6.39	11561	19	476	5	[CG10177 - cg10177 gene product from transcript cg10177-ra, PhKgamma - phosphorylase kinase gamma, Dsor1 - downstream of raf1, Mnn1 - menin 1, mre11 - meiotic recombination 11]
GO:0045596	negative regulation of cell differentiation	0.000847	0.029	2.64	11561	129	476	14	[Gap1 - gtpase-activating protein 1, S6kII - ribosomal protein s6 kinase ii, Egfr - epidermal growth factor receptor, enok - enoki mushroom, Sema-2a - cg4700 gene product from transcript cg4700-rc, bif - bifocal, kibra - kibra ortholog, eve - even skipped, Ser - serrate, ago - archipelago, tap - target of poxn, lid - little imaginal discs, eya - eyes absent, th - thread]
GO:0006325	chromatin organization	0.00085	0.029	1.96	11561	323	476	26	[mam - mastermind, enok - enoki mushroom, MRG15 - cg6363 gene product from transcript cg6363-ra, Spt6 - cg12225 gene product from transcript cg12225-ra, DLP - daxx-like protein, Nlp - nucleoplasmin, Mi-2 - cg8103 gene product from transcript cg8103-ra, CG7911 - cg7911 gene product from transcript cg7911-ra, lid - little imaginal discs, fl(2)d - female lethal d, Dp1 - dodeca-satellite-binding prot…
GO:0010975	regulation of neuron projection development	0.000877	0.0297	2.75	11561	115	476	13	[rok - rho-kinase, CG10083 - cg10083 gene product from transcript cg10083-ra, Ppt1 - palmitoyl-protein thioesterase 1, stan - starry night, Sema-2a - cg4700 gene product from transcript cg4700-rc, nudE - cg8104 gene product from transcript cg8104-rb, bif - bifocal, eve - even skipped, babos - cg3624 gene product from transcript cg3624-ra, fra - frazzled, tap - target of poxn, sif - still life, da…
GO:0061245	establishment or maintenance of bipolar cell polarity	0.000939	0.0317	4.36	11561	39	476	7	[Egfr - epidermal growth factor receptor, baz - bazooka, TSG101 - tumor suppressor protein 101, Moe - moesin, crb - crumbs, yrt - yurt, Dhc64C - dynein heavy chain 64c]
GO:0035088	establishment or maintenance of apical/basal cell polarity	0.000939	0.0316	4.36	11561	39	476	7	[Egfr - epidermal growth factor receptor, baz - bazooka, TSG101 - tumor suppressor protein 101, Moe - moesin, crb - crumbs, yrt - yurt, Dhc64C - dynein heavy chain 64c]
GO:1901360	organic cyclic compound metabolic process	0.000967	0.0324	1.38	11561	1491	476	85	[CG3225 - cg3225 gene product from transcript cg3225-ra, CG17224 - cg17224 gene product from transcript cg17224-rc, CG2964 - cg2964 gene product from transcript cg2964-ra, CG3605 - cg3605 gene product from transcript cg3605-rb, dap - dacapo, Aats-leu - leucyl-trna synthetase, CG10927 - cg10927 gene product from transcript cg10927-ra, MED17 - mediator complex subunit 17, Zw - zwischenferment, Dhc6…
GO:0043281	regulation of cysteine-type endopeptidase activity involved in apoptotic process	0.000999	0.0333	5.03	11561	29	476	6	[Cul-3 - cullin-3, Mdh2 - malate dehydrogenase 2, rpr - reaper, grim - cg4345 gene product from transcript cg4345-ra, Ice - cg7788 gene product from transcript cg7788-ra, th - thread]
Component
GO Term	Description	P-value	FDR q-value	Enrichment	N	B	n	b	Genes
GO:0005515	protein binding	2e-19	5.6e-16	1.9	11561	2215	476	173	[14-3-3epsilon - cg31196 gene product from transcript cg31196-rb, MED17 - mediator complex subunit 17, Pros26.4 - proteasome 26s subunit subunit 4 atpase, Rpt6R - cg2241 gene product from transcript cg2241-ra, jdp - cg2239 gene product from transcript cg2239-rb, CG3493 - cg3493 gene product from transcript cg3493-ra, CG9018 - cg9018 gene product from transcript cg9018-ra, Spt6 - cg12225 gene prod…
GO:0005488	binding	4.42e-13	6.18e-10	1.36	11561	5110	476	287	[Galk - galactokinase, CG3225 - cg3225 gene product from transcript cg3225-ra, 14-3-3epsilon - cg31196 gene product from transcript cg31196-rb, MED17 - mediator complex subunit 17, Zw - zwischenferment, Pros26.4 - proteasome 26s subunit subunit 4 atpase, Rpt6R - cg2241 gene product from transcript cg2241-ra, jdp - cg2239 gene product from transcript cg2239-rb, CG3493 - cg3493 gene product from tr…
GO:0019899	enzyme binding	5.74e-08	5.36e-05	2.37	11561	461	476	45	[sinah - sina homologue, Gef64C - guanine nucleotide exchange factor gef64c, I-2 - inhibitor-2, CG8965 - cg8965 gene product from transcript cg8965-ra, Sara - smad anchor for receptor activation, CycE - cyclin e, crb - crumbs, Crk - cg1587 gene product from transcript cg1587-rd, CG3493 - cg3493 gene product from transcript cg3493-ra, CG9018 - cg9018 gene product from transcript cg9018-ra, Rgl - r…
GO:0008134	transcription factor binding	7.1e-07	0.000496	3.12	11561	187	476	24	[ex - expanded, Trf2 - tata box binding protein-related factor 2, 14-3-3epsilon - cg31196 gene product from transcript cg31196-rb, Cdk12 - cg7597 gene product from transcript cg7597-rb, Taf4 - tbp-associated factor 4, ebd1 - earthbound 1, MED17 - mediator complex subunit 17, so - sine oculis, Pros26.4 - proteasome 26s subunit subunit 4 atpase, CG10741 - cg10741 gene product from transcript cg1074…
GO:0001085	RNA polymerase II transcription factor binding	5.72e-06	0.0032	5.78	11561	42	476	10	[asf1 - anti-silencing factor 1, Tbp - tata binding protein, Rbf - retinoblastoma-family protein, Trf2 - tata box binding protein-related factor 2, Mad - mothers against dpp, shn - schnurri, Taf4 - tbp-associated factor 4, ebd1 - earthbound 1, dgrn - degringolade, byn - brachyenteron]
GO:0140096	catalytic activity, acting on a protein	5.54e-05	0.0258	1.51	11561	1368	476	85	[S6kII - ribosomal protein s6 kinase ii, sinah - sina homologue, CG2976 - cg2976 gene product from transcript cg2976-rb, Ppt1 - palmitoyl-protein thioesterase 1, CG8786 - cg8786 gene product from transcript cg8786-rb, PH4alphaSG1 - prolyl-4-hydroxylase-alpha sg1, CG9698 - cg9698 gene product from transcript cg9698-ra, CG2010 - cg2010 gene product from transcript cg2010-rb, CG10764 - cg10764 gene …
GO:1901363	heterocyclic compound binding	0.000111	0.0445	1.32	11561	2568	476	140	[Galk - galactokinase, CG3225 - cg3225 gene product from transcript cg3225-ra, CG10147 - cg10147 gene product from transcript cg10147-rb, Pros26.4 - proteasome 26s subunit subunit 4 atpase, Zw - zwischenferment, Rpt6R - cg2241 gene product from transcript cg2241-ra, CG6712 - cg6712 gene product from transcript cg6712-ra, Men - malic enzyme, Ssdp - sequence-specific single-stranded dna-binding pro…
GO:0097159	organic cyclic compound binding	0.000153	0.0535	1.32	11561	2585	476	140	[Galk - galactokinase, CG3225 - cg3225 gene product from transcript cg3225-ra, CG10147 - cg10147 gene product from transcript cg10147-rb, Pros26.4 - proteasome 26s subunit subunit 4 atpase, Zw - zwischenferment, Rpt6R - cg2241 gene product from transcript cg2241-ra, CG6712 - cg6712 gene product from transcript cg6712-ra, Men - malic enzyme, Ssdp - sequence-specific single-stranded dna-binding pro…
GO:0030332	cyclin binding	0.000174	0.0541	12.14	11561	8	476	4	[Cdk4 - cyclin-dependent kinase 4, ago - archipelago, cdc2c - cg10498 gene product from transcript cg10498-rc, Cdk12 - cg7597 gene product from transcript cg7597-rb]
GO:0042393	histone binding	0.0002	0.0558	3.92	11561	62	476	10	[CG9007 - cg9007 gene product from transcript cg9007-rb, MRG15 - cg6363 gene product from transcript cg6363-ra, Spt6 - cg12225 gene product from transcript cg12225-ra, dom - domino, DLP - daxx-like protein, Nlp - nucleoplasmin, CG7911 - cg7911 gene product from transcript cg7911-ra, Caf1-105 - cg12892 gene product from transcript cg12892-ra, enok - enoki mushroom, dre4 - cg1828 gene product from …
GO:0003677	DNA binding	0.00021	0.0535	1.61	11561	859	476	57	[MBD-R2 - cg10042 gene product from transcript cg10042-rb, CG10147 - cg10147 gene product from transcript cg10147-rb, svp - seven up, enok - enoki mushroom, dsf - dissatisfaction, Ssdp - sequence-specific single-stranded dna-binding protein, Spt6 - cg12225 gene product from transcript cg12225-ra, CG34376 - cg34376 gene product from transcript cg34376-rb, Mi-2 - cg8103 gene product from transcript…
GO:0001092	TFIIA-class transcription factor complex binding	0.000269	0.0627	18.22	11561	4	476	3	[Tbp - tata binding protein, Trf2 - tata box binding protein-related factor 2, Taf4 - tbp-associated factor 4]
GO:0033613	activating transcription factor binding	0.000428	0.0922	5.83	11561	25	476	6	[ex - expanded, Rbf - retinoblastoma-family protein, Mad - mothers against dpp, shn - schnurri, MED17 - mediator complex subunit 17, byn - brachyenteron]
GO:0043167	ion binding	0.000641	0.128	1.33	11561	1984	476	109	[Galk - galactokinase, CG10147 - cg10147 gene product from transcript cg10147-rb, Pros26.4 - proteasome 26s subunit subunit 4 atpase, Rpt6R - cg2241 gene product from transcript cg2241-ra, PH4alphaSG1 - prolyl-4-hydroxylase-alpha sg1, CG9698 - cg9698 gene product from transcript cg9698-ra, CG8569 - cg8569 gene product from transcript cg8569-ra, uif - uninflatable, Ak6 - adenylate kinase 6, Rab30 …
GO:0031625	ubiquitin protein ligase binding	0.000688	0.128	4.05	11561	48	476	8	[Cul-3 - cullin-3, UbcD4 - ubiquitin conjugating enzyme 4, Cul-5 - cullin-5, Nedd8 - cg10679 gene product from transcript cg10679-ra, rpr - reaper, mr - morula, th - thread, rdx - roadkill]
GO:0044389	ubiquitin-like protein ligase binding	0.000793	0.139	3.97	11561	49	476	8	[Cul-3 - cullin-3, UbcD4 - ubiquitin conjugating enzyme 4, Cul-5 - cullin-5, Nedd8 - cg10679 gene product from transcript cg10679-ra, rpr - reaper, mr - morula, th - thread, rdx - roadkill]
Function
GO Term	Description	P-value	FDR q-value	Enrichment	N	B	n	b	Genes
GO:0044424	intracellular part	6.33e-19	8.35e-16	1.38	11561	5976	476	339	[Galk - galactokinase, CG3225 - cg3225 gene product from transcript cg3225-ra, 14-3-3epsilon - cg31196 gene product from transcript cg31196-rb, RpS19b - ribosomal protein s19b, CG2976 - cg2976 gene product from transcript cg2976-rb, Mdh2 - malate dehydrogenase 2, CG12321 - cg12321 gene product from transcript cg12321-ra, CG5857 - cg5857 gene product from transcript cg5857-ra, MED17 - mediator com…
GO:0044464	cell part	6.53e-16	4.31e-13	1.28	11561	6994	476	369	[Galk - galactokinase, CG3225 - cg3225 gene product from transcript cg3225-ra, 14-3-3epsilon - cg31196 gene product from transcript cg31196-rb, RpS19b - ribosomal protein s19b, CG2976 - cg2976 gene product from transcript cg2976-rb, Mdh2 - malate dehydrogenase 2, CG12321 - cg12321 gene product from transcript cg12321-ra, CG5857 - cg5857 gene product from transcript cg5857-ra, MED17 - mediator com…
GO:0043229	intracellular organelle	1.65e-15	7.24e-13	1.54	11561	3658	476	232	[14-3-3epsilon - cg31196 gene product from transcript cg31196-rb, Mdh2 - malate dehydrogenase 2, CG12321 - cg12321 gene product from transcript cg12321-ra, MED17 - mediator complex subunit 17, CG13601 - cg13601 gene product from transcript cg13601-ra, CG3493 - cg3493 gene product from transcript cg3493-ra, CG9698 - cg9698 gene product from transcript cg9698-ra, Ssdp - sequence-specific single-str…
GO:0043226	organelle	5.94e-15	1.96e-12	1.52	11561	3740	476	234	[Galk - galactokinase, 14-3-3epsilon - cg31196 gene product from transcript cg31196-rb, Mdh2 - malate dehydrogenase 2, CG12321 - cg12321 gene product from transcript cg12321-ra, MED17 - mediator complex subunit 17, CG13601 - cg13601 gene product from transcript cg13601-ra, CG3493 - cg3493 gene product from transcript cg3493-ra, CG9698 - cg9698 gene product from transcript cg9698-ra, Ssdp - sequen…
GO:0005634	nucleus	4.08e-14	1.08e-11	1.82	11561	1925	476	144	[CG32676 - cg32676 gene product from transcript cg32676-rb, CG10147 - cg10147 gene product from transcript cg10147-rb, 14-3-3epsilon - cg31196 gene product from transcript cg31196-rb, dap - dacapo, CG12321 - cg12321 gene product from transcript cg12321-ra, MED17 - mediator complex subunit 17, Ssdp - sequence-specific single-stranded dna-binding protein, Spt6 - cg12225 gene product from transcript…
GO:0043227	membrane-bounded organelle	7.09e-14	1.56e-11	1.56	11561	3245	476	208	[Galk - galactokinase, 14-3-3epsilon - cg31196 gene product from transcript cg31196-rb, Mdh2 - malate dehydrogenase 2, CG12321 - cg12321 gene product from transcript cg12321-ra, CG13601 - cg13601 gene product from transcript cg13601-ra, MED17 - mediator complex subunit 17, CG3493 - cg3493 gene product from transcript cg3493-ra, CG9698 - cg9698 gene product from transcript cg9698-ra, Ssdp - sequen…
GO:0043231	intracellular membrane-bounded organelle	1.07e-13	2.02e-11	1.58	11561	3022	476	197	[14-3-3epsilon - cg31196 gene product from transcript cg31196-rb, Mdh2 - malate dehydrogenase 2, CG12321 - cg12321 gene product from transcript cg12321-ra, MED17 - mediator complex subunit 17, CG13601 - cg13601 gene product from transcript cg13601-ra, CG3493 - cg3493 gene product from transcript cg3493-ra, Ssdp - sequence-specific single-stranded dna-binding protein, CG9698 - cg9698 gene product …
GO:0044451	nucleoplasm part	4.81e-11	7.93e-09	2.96	11561	369	476	45	[MBD-R2 - cg10042 gene product from transcript cg10042-rb, mam - mastermind, enok - enoki mushroom, MED17 - mediator complex subunit 17, pzg - putzig, Rpb5 - cg11979 gene product from transcript cg11979-rb, MRG15 - cg6363 gene product from transcript cg6363-ra, CG9018 - cg9018 gene product from transcript cg9018-ra, Tbp - tata binding protein, Spt6 - cg12225 gene product from transcript cg12225-r…
GO:0032991	protein-containing complex	2.63e-08	3.85e-06	1.47	11561	2638	476	160	[CG3225 - cg3225 gene product from transcript cg3225-ra, RpS19b - ribosomal protein s19b, CG2976 - cg2976 gene product from transcript cg2976-rb, CG5857 - cg5857 gene product from transcript cg5857-ra, MED17 - mediator complex subunit 17, Pros26.4 - proteasome 26s subunit subunit 4 atpase, Rpt6R - cg2241 gene product from transcript cg2241-ra, CG6712 - cg6712 gene product from transcript cg6712-r…
GO:0044428	nuclear part	2.72e-08	3.58e-06	1.77	11561	1248	476	91	[MBD-R2 - cg10042 gene product from transcript cg10042-rb, CG3225 - cg3225 gene product from transcript cg3225-ra, mam - mastermind, CG32676 - cg32676 gene product from transcript cg32676-rb, 14-3-3epsilon - cg31196 gene product from transcript cg31196-rb, enok - enoki mushroom, CG3605 - cg3605 gene product from transcript cg3605-rb, dap - dacapo, CG5857 - cg5857 gene product from transcript cg58…
GO:0043228	non-membrane-bounded organelle	6.93e-08	8.31e-06	2.04	11561	728	476	61	[MBD-R2 - cg10042 gene product from transcript cg10042-rb, mam - mastermind, 14-3-3epsilon - cg31196 gene product from transcript cg31196-rb, nudE - cg8104 gene product from transcript cg8104-rb, elB - elbow b, Dhc64C - dynein heavy chain 64c, CG6712 - cg6712 gene product from transcript cg6712-ra, RpS21 - ribosomal protein s21, tum - tumbleweed, Mi-2 - cg8103 gene product from transcript cg8103-…
GO:0043232	intracellular non-membrane-bounded organelle	6.93e-08	7.62e-06	2.04	11561	728	476	61	[MBD-R2 - cg10042 gene product from transcript cg10042-rb, mam - mastermind, 14-3-3epsilon - cg31196 gene product from transcript cg31196-rb, nudE - cg8104 gene product from transcript cg8104-rb, elB - elbow b, Dhc64C - dynein heavy chain 64c, CG6712 - cg6712 gene product from transcript cg6712-ra, RpS21 - ribosomal protein s21, tum - tumbleweed, Mi-2 - cg8103 gene product from transcript cg8103-…
GO:0044446	intracellular organelle part	1.33e-07	1.35e-05	1.43	11561	2786	476	164	[CG32676 - cg32676 gene product from transcript cg32676-rb, CG3225 - cg3225 gene product from transcript cg3225-ra, RpS19b - ribosomal protein s19b, 14-3-3epsilon - cg31196 gene product from transcript cg31196-rb, Mdh2 - malate dehydrogenase 2, dap - dacapo, CG5857 - cg5857 gene product from transcript cg5857-ra, MED17 - mediator complex subunit 17, Rpt6R - cg2241 gene product from transcript cg2…
GO:0044422	organelle part	2.19e-07	2.06e-05	1.41	11561	2871	476	167	[CG32676 - cg32676 gene product from transcript cg32676-rb, CG3225 - cg3225 gene product from transcript cg3225-ra, RpS19b - ribosomal protein s19b, 14-3-3epsilon - cg31196 gene product from transcript cg31196-rb, Mdh2 - malate dehydrogenase 2, dap - dacapo, CG5857 - cg5857 gene product from transcript cg5857-ra, MED17 - mediator complex subunit 17, Rpt6R - cg2241 gene product from transcript cg2…
GO:0005737	cytoplasm	2.33e-07	2.05e-05	1.6	11561	1620	476	107	[Galk - galactokinase, 14-3-3epsilon - cg31196 gene product from transcript cg31196-rb, CG2976 - cg2976 gene product from transcript cg2976-rb, Mdh2 - malate dehydrogenase 2, Pros26.4 - proteasome 26s subunit subunit 4 atpase, tmod - tropomodulin, robl - roadblock, Ak6 - adenylate kinase 6, Magi - cg30388 gene product from transcript cg30388-ra, Prosalpha7 - proteasome alpha7 subunit, rpr - reape…
GO:1902494	catalytic complex	3.45e-07	2.84e-05	1.85	11561	905	476	69	[MBD-R2 - cg10042 gene product from transcript cg10042-rb, CG3225 - cg3225 gene product from transcript cg3225-ra, CG2976 - cg2976 gene product from transcript cg2976-rb, CG3605 - cg3605 gene product from transcript cg3605-rb, enok - enoki mushroom, CG10927 - cg10927 gene product from transcript cg10927-ra, Rpt6R - cg2241 gene product from transcript cg2241-ra, Dhc64C - dynein heavy chain 64c, Gp…
GO:0044427	chromosomal part	1.11e-06	8.63e-05	2.21	11561	462	476	42	[MBD-R2 - cg10042 gene product from transcript cg10042-rb, mam - mastermind, enok - enoki mushroom, mip40 - myb-interacting protein 40, nudE - cg8104 gene product from transcript cg8104-rb, MED17 - mediator complex subunit 17, mre11 - meiotic recombination 11, pzg - putzig, Dhc64C - dynein heavy chain 64c, Hsp83 - heat shock protein 83, Pp4-19C - protein phosphatase 19c, Spt6 - cg12225 gene produ…
GO:1990234	transferase complex	5.92e-06	0.000434	2.14	11561	443	476	39	[MBD-R2 - cg10042 gene product from transcript cg10042-rb, CG2976 - cg2976 gene product from transcript cg2976-rb, enok - enoki mushroom, CycE - cyclin e, pzg - putzig, Rpb5 - cg11979 gene product from transcript cg11979-rb, MRG15 - cg6363 gene product from transcript cg6363-ra, CG9018 - cg9018 gene product from transcript cg9018-ra, CG2010 - cg2010 gene product from transcript cg2010-rb, Cul-3 -…
GO:0017053	transcriptional repressor complex	6.59e-06	0.000457	6.43	11561	34	476	9	[asf1 - anti-silencing factor 1, Mi-2 - cg8103 gene product from transcript cg8103-ra, Mad - mothers against dpp, shn - schnurri, mip40 - myb-interacting protein 40, nerfin-1 - nervous fingers 1, lin-52 - cg15929 gene product from transcript cg15929-ra, Sin3A - cg8815 gene product from transcript cg8815-rc, mip130 - myb-interacting protein 130]
GO:0044448	cell cortex part	2.44e-05	0.00161	3.47	11561	105	476	15	[rok - rho-kinase, CG10083 - cg10083 gene product from transcript cg10083-ra, Gef64C - guanine nucleotide exchange factor gef64c, Rbp - rim-binding protein, kibra - kibra ortholog, Arp1 - actin-related protein 1, stau - staufen, loco - locomotion defects, Ser - serrate, baz - bazooka, tum - tumbleweed, Mbs - myosin binding subunit, ncd - non-claret disjunctional, CG42684 - cg42684 gene product fr…
GO:0005700	polytene chromosome	4.2e-05	0.00264	3.04	11561	136	476	17	[CG9007 - cg9007 gene product from transcript cg9007-rb, MBD-R2 - cg10042 gene product from transcript cg10042-rb, corto - cg2530 gene product from transcript cg2530-rc, mam - mastermind, Trf2 - tata box binding protein-related factor 2, Cdk12 - cg7597 gene product from transcript cg7597-rb, lin-52 - cg15929 gene product from transcript cg15929-ra, pzg - putzig, asf1 - anti-silencing factor 1, Pp…
GO:0005938	cell cortex	6.09e-05	0.00365	2.95	11561	140	476	17	[CG10083 - cg10083 gene product from transcript cg10083-ra, rok - rho-kinase, Gef64C - guanine nucleotide exchange factor gef64c, kibra - kibra ortholog, Dhc64C - dynein heavy chain 64c, Arp1 - actin-related protein 1, tmod - tropomodulin, stau - staufen, loco - locomotion defects, Ser - serrate, baz - bazooka, gcl - germ cell-less, Mbs - myosin binding subunit, CG42684 - cg42684 gene product fro…
GO:0005694	chromosome	7.12e-05	0.00408	2.56	11561	199	476	21	[CG9007 - cg9007 gene product from transcript cg9007-rb, MBD-R2 - cg10042 gene product from transcript cg10042-rb, corto - cg2530 gene product from transcript cg2530-rc, mam - mastermind, Trf2 - tata box binding protein-related factor 2, 14-3-3epsilon - cg31196 gene product from transcript cg31196-rb, Cdk12 - cg7597 gene product from transcript cg7597-rb, lin-52 - cg15929 gene product from transc…
GO:0070822	Sin3-type complex	7.22e-05	0.00397	10.12	11561	12	476	5	[CG34422 - cg34422 gene product from transcript cg34422-rd, CG3815 - cg3815 gene product from transcript cg3815-ra, lid - little imaginal discs, Sin3A - cg8815 gene product from transcript cg8815-rc, CG15356 - cg15356 gene product from transcript cg15356-ra]
GO:0099568	cytoplasmic region	8.7e-05	0.00459	2.87	11561	144	476	17	[CG10083 - cg10083 gene product from transcript cg10083-ra, rok - rho-kinase, Gef64C - guanine nucleotide exchange factor gef64c, kibra - kibra ortholog, Dhc64C - dynein heavy chain 64c, Arp1 - actin-related protein 1, tmod - tropomodulin, stau - staufen, loco - locomotion defects, Ser - serrate, baz - bazooka, gcl - germ cell-less, Mbs - myosin binding subunit, CG42684 - cg42684 gene product fro…
GO:0000118	histone deacetylase complex	0.0002	0.0102	6.62	11561	22	476	6	[CG34422 - cg34422 gene product from transcript cg34422-rd, CG3815 - cg3815 gene product from transcript cg3815-ra, Mi-2 - cg8103 gene product from transcript cg8103-ra, lid - little imaginal discs, Sin3A - cg8815 gene product from transcript cg8815-rc, CG15356 - cg15356 gene product from transcript cg15356-ra]
GO:0005856	cytoskeleton	0.000202	0.00985	3.19	11561	99	476	13	[ex - expanded, rok - rho-kinase, CG10083 - cg10083 gene product from transcript cg10083-ra, Rbp - rim-binding protein, CG6873 - cg6873 gene product from transcript cg6873-ra, Tektin-A - tektin a, CG43867 - cg43867 gene product from transcript cg43867-ra, ClC-a - chloride channel-a, ncd - non-claret disjunctional, Moe - moesin, Bsg - basigin, yrt - yurt, rhea - cg6831 gene product from transcript…
GO:0045179	apical cortex	0.000278	0.0131	4.12	11561	53	476	9	[Ser - serrate, baz - bazooka, rok - rho-kinase, Gef64C - guanine nucleotide exchange factor gef64c, Mbs - myosin binding subunit, kibra - kibra ortholog, CG42684 - cg42684 gene product from transcript cg42684-re, stau - staufen, loco - locomotion defects]
GO:0005813	centrosome	0.000286	0.013	2.93	11561	116	476	14	[mats - mob as tumor suppressor, corto - cg2530 gene product from transcript cg2530-rc, 14-3-3epsilon - cg31196 gene product from transcript cg31196-rb, CycE - cyclin e, nudE - cg8104 gene product from transcript cg8104-rb, SAK - sak kinase, Arp1 - actin-related protein 1, Hsp83 - heat shock protein 83, Pp4-19C - protein phosphatase 19c, robl - roadblock, pav - pavarotti, CycB - cyclin b, poe - p…
GO:0099738	cell cortex region	0.000338	0.0149	3.68	11561	66	476	10	[Ser - serrate, baz - bazooka, rok - rho-kinase, Gef64C - guanine nucleotide exchange factor gef64c, Mbs - myosin binding subunit, kibra - kibra ortholog, CG42684 - cg42684 gene product from transcript cg42684-re, Arp1 - actin-related protein 1, stau - staufen, loco - locomotion defects]
GO:0016327	apicolateral plasma membrane	0.000834	0.0355	6.39	11561	19	476	5	[ex - expanded, baz - bazooka, kst - karst, Magi - cg30388 gene product from transcript cg30388-ra, crb - crumbs]
GO:0000785	chromatin	0.000848	0.0349	2.19	11561	222	476	20	[CG9007 - cg9007 gene product from transcript cg9007-rb, MBD-R2 - cg10042 gene product from transcript cg10042-rb, E(z) - enhancer of zeste, mam - mastermind, enok - enoki mushroom, Cdk12 - cg7597 gene product from transcript cg7597-rb, lin-52 - cg15929 gene product from transcript cg15929-ra, Mnn1 - menin 1, MED17 - mediator complex subunit 17, byn - brachyenteron, Spt6 - cg12225 gene product fr…
