# Supplementary material for: Natural variation in the regulation of neurodevelopmental genes modifies flight performance in Drosophila
Source: PLoS Genet. 2021 Mar 18;17(3):e1008887. doi: 10.1371/journal.pgen.1008887 (PMC7971549; doi:10.1371/journal.pgen.1008887)
Supplement: S11 Table — (XLSX) [file pgen.1008887.s020.xlsx]

## Sheet: S11 - HHN GO - Small network
Process
GO Term	Description	P-value	FDR q-value	Enrichment	N	B	n	b	Genes
GO:0030277	maintenance of gastrointestinal epithelium	4.97e-07	0.00378	173.42	11561	8	25	3	[Atg13 - autophagy-specific gene 13, CG1347 - cg1347 gene product from transcript cg1347-rc, Atg1 - autophagy-specific gene 1]
GO:0060729	intestinal epithelial structure maintenance	4.97e-07	0.00189	173.42	11561	8	25	3	[CG1347 - cg1347 gene product from transcript cg1347-rc, Atg13 - autophagy-specific gene 13, Atg1 - autophagy-specific gene 1]
GO:0022600	digestive system process	1.06e-06	0.00269	138.73	11561	10	25	3	[CG1347 - cg1347 gene product from transcript cg1347-rc, Atg13 - autophagy-specific gene 13, Atg1 - autophagy-specific gene 1]
GO:0016071	mRNA metabolic process	2.71e-06	0.00515	10.58	11561	306	25	7	[l(2)37Cb - lethal (2) 37cb, CG42724 - cg42724 gene product from transcript cg42724-rj, barc - barricade, CG13298 - cg13298 gene product from transcript cg13298-ra, noi - noisette, CG10754 - cg10754 gene product from transcript cg10754-ra, pix - pixie]
GO:0000377	RNA splicing, via transesterification reactions with bulged adenosine as nucleophile	2.81e-06	0.00427	14.3	11561	194	25	6	[l(2)37Cb - lethal (2) 37cb, CG42724 - cg42724 gene product from transcript cg42724-rj, barc - barricade, CG13298 - cg13298 gene product from transcript cg13298-ra, noi - noisette, CG10754 - cg10754 gene product from transcript cg10754-ra]
GO:0000398	mRNA splicing, via spliceosome	2.81e-06	0.00355	14.3	11561	194	25	6	[l(2)37Cb - lethal (2) 37cb, CG42724 - cg42724 gene product from transcript cg42724-rj, barc - barricade, CG13298 - cg13298 gene product from transcript cg13298-ra, noi - noisette, CG10754 - cg10754 gene product from transcript cg10754-ra]
GO:0000375	RNA splicing, via transesterification reactions	2.98e-06	0.00323	14.16	11561	196	25	6	[l(2)37Cb - lethal (2) 37cb, CG42724 - cg42724 gene product from transcript cg42724-rj, barc - barricade, CG13298 - cg13298 gene product from transcript cg13298-ra, noi - noisette, CG10754 - cg10754 gene product from transcript cg10754-ra]
GO:0061912	selective autophagy	3.2e-06	0.00304	99.09	11561	14	25	3	[CG1347 - cg1347 gene product from transcript cg1347-rc, Atg13 - autophagy-specific gene 13, Atg1 - autophagy-specific gene 1]
GO:0008380	RNA splicing	3.65e-06	0.00308	13.67	11561	203	25	6	[l(2)37Cb - lethal (2) 37cb, CG42724 - cg42724 gene product from transcript cg42724-rj, barc - barricade, CG13298 - cg13298 gene product from transcript cg13298-ra, noi - noisette, CG10754 - cg10754 gene product from transcript cg10754-ra]
GO:0006397	mRNA processing	1e-05	0.00762	11.47	11561	242	25	6	[l(2)37Cb - lethal (2) 37cb, CG42724 - cg42724 gene product from transcript cg42724-rj, barc - barricade, CG13298 - cg13298 gene product from transcript cg13298-ra, noi - noisette, CG10754 - cg10754 gene product from transcript cg10754-ra]
GO:0016236	macroautophagy	1.34e-05	0.00925	63.06	11561	22	25	3	[CG1347 - cg1347 gene product from transcript cg1347-rc, Atg13 - autophagy-specific gene 13, Atg1 - autophagy-specific gene 1]
GO:0034727	piecemeal microautophagy of the nucleus	1.35e-05	0.00852	308.29	11561	3	25	2	[CG1347 - cg1347 gene product from transcript cg1347-rc, Atg13 - autophagy-specific gene 13]
GO:0016237	lysosomal microautophagy	1.35e-05	0.00786	308.29	11561	3	25	2	[Atg13 - autophagy-specific gene 13, CG1347 - cg1347 gene product from transcript cg1347-rc]
GO:0044804	autophagy of nucleus	1.35e-05	0.0073	308.29	11561	3	25	2	[Atg13 - autophagy-specific gene 13, CG1347 - cg1347 gene product from transcript cg1347-rc]
GO:0035096	larval midgut cell programmed cell death	1.99e-05	0.0101	55.49	11561	25	25	3	[CG1347 - cg1347 gene product from transcript cg1347-rc, Atg13 - autophagy-specific gene 13, Atg1 - autophagy-specific gene 1]
GO:0010669	epithelial structure maintenance	2.25e-05	0.0107	53.36	11561	26	25	3	[CG1347 - cg1347 gene product from transcript cg1347-rc, Atg13 - autophagy-specific gene 13, Atg1 - autophagy-specific gene 1]
GO:0000045	autophagosome assembly	2.82e-05	0.0126	49.55	11561	28	25	3	[CG1347 - cg1347 gene product from transcript cg1347-rc, Atg13 - autophagy-specific gene 13, Atg1 - autophagy-specific gene 1]
GO:1905037	autophagosome organization	3.15e-05	0.0133	47.84	11561	29	25	3	[CG1347 - cg1347 gene product from transcript cg1347-rc, Atg13 - autophagy-specific gene 13, Atg1 - autophagy-specific gene 1]
GO:1903008	organelle disassembly	3.49e-05	0.014	46.24	11561	30	25	3	[CG1347 - cg1347 gene product from transcript cg1347-rc, Atg13 - autophagy-specific gene 13, pix - pixie]
GO:0045850	positive regulation of nurse cell apoptotic process	4.47e-05	0.017	184.98	11561	5	25	2	[Atg13 - autophagy-specific gene 13, Atg1 - autophagy-specific gene 1]
GO:0001894	tissue homeostasis	9.02e-05	0.0326	33.84	11561	41	25	3	[CG1347 - cg1347 gene product from transcript cg1347-rc, Atg13 - autophagy-specific gene 13, Atg1 - autophagy-specific gene 1]
GO:0007033	vacuole organization	0.000104	0.036	32.26	11561	43	25	3	[CG1347 - cg1347 gene product from transcript cg1347-rc, Atg13 - autophagy-specific gene 13, Atg1 - autophagy-specific gene 1]
GO:1904747	positive regulation of apoptotic process involved in development	0.000125	0.0412	115.61	11561	8	25	2	[Atg13 - autophagy-specific gene 13, Atg1 - autophagy-specific gene 1]
Component
GO Term	Description	P-value	FDR q-value	Enrichment	N	B	n	b	Genes
GO:1990316	Atg1/ULK1 kinase complex	3.57e-08	4.71e-05	346.83	11561	4	25	3	[CG1347 - cg1347 gene product from transcript cg1347-rc, Atg13 - autophagy-specific gene 13, Atg1 - autophagy-specific gene 1]
GO:0000407	phagophore assembly site	1.06e-06	0.0007	138.73	11561	10	25	3	[CG1347 - cg1347 gene product from transcript cg1347-rc, Atg13 - autophagy-specific gene 13, Atg1 - autophagy-specific gene 1]
GO:0005681	spliceosomal complex	1.87e-06	0.000824	15.33	11561	181	25	6	[l(2)37Cb - lethal (2) 37cb, CG42724 - cg42724 gene product from transcript cg42724-rj, barc - barricade, CG13298 - cg13298 gene product from transcript cg13298-ra, noi - noisette, CG10754 - cg10754 gene product from transcript cg10754-ra]
GO:0071013	catalytic step 2 spliceosome	5.41e-06	0.00178	18.95	11561	122	25	5	[l(2)37Cb - lethal (2) 37cb, CG42724 - cg42724 gene product from transcript cg42724-rj, CG13298 - cg13298 gene product from transcript cg13298-ra, noi - noisette, CG10754 - cg10754 gene product from transcript cg10754-ra]
GO:0005686	U2 snRNP	8.46e-06	0.00223	73.02	11561	19	25	3	[barc - barricade, CG10754 - cg10754 gene product from transcript cg10754-ra, noi - noisette]
GO:0071011	precatalytic spliceosome	1.06e-05	0.00233	16.52	11561	140	25	5	[l(2)37Cb - lethal (2) 37cb, CG42724 - cg42724 gene product from transcript cg42724-rj, CG13298 - cg13298 gene product from transcript cg13298-ra, noi - noisette, CG10754 - cg10754 gene product from transcript cg10754-ra]
GO:1902554	serine/threonine protein kinase complex	7.17e-05	0.0135	36.51	11561	38	25	3	[CG1347 - cg1347 gene product from transcript cg1347-rc, Atg13 - autophagy-specific gene 13, Atg1 - autophagy-specific gene 1]
GO:1902911	protein kinase complex	0.000112	0.0184	31.53	11561	44	25	3	[CG1347 - cg1347 gene product from transcript cg1347-rc, Atg13 - autophagy-specific gene 13, Atg1 - autophagy-specific gene 1]
GO:0097525	spliceosomal snRNP complex	0.000145	0.0212	28.9	11561	48	25	3	[barc - barricade, noi - noisette, CG10754 - cg10754 gene product from transcript cg10754-ra]
GO:1990904	ribonucleoprotein complex	0.000218	0.0288	5.35	11561	605	25	7	[l(2)37Cb - lethal (2) 37cb, CG42724 - cg42724 gene product from transcript cg42724-rj, Tm1 - tropomyosin 1, barc - barricade, CG13298 - cg13298 gene product from transcript cg13298-ra, noi - noisette, CG10754 - cg10754 gene product from transcript cg10754-ra]
GO:0030532	small nuclear ribonucleoprotein complex	0.00023	0.0275	24.77	11561	56	25	3	[barc - barricade, noi - noisette, CG10754 - cg10754 gene product from transcript cg10754-ra]
GO:0120114	Sm-like protein family complex	0.000282	0.031	23.12	11561	60	25	3	[barc - barricade, noi - noisette, CG10754 - cg10754 gene product from transcript cg10754-ra]
GO:1902494	catalytic complex	0.000443	0.045	4.09	11561	905	25	8	[l(2)37Cb - lethal (2) 37cb, CG42724 - cg42724 gene product from transcript cg42724-rj, CG1347 - cg1347 gene product from transcript cg1347-rc, Atg13 - autophagy-specific gene 13, CG13298 - cg13298 gene product from transcript cg13298-ra, noi - noisette, CG10754 - cg10754 gene product from transcript cg10754-ra, Atg1 - autophagy-specific gene 1]
Function
GO Term	Description	P-value	FDR q-value	Enrichment	N	B	n	b	Genes
GO:0019901	protein kinase binding	0.000634	1	17.56	11561	79	25	3	[Tm1 - tropomyosin 1, CG1347 - cg1347 gene product from transcript cg1347-rc, Atg13 - autophagy-specific gene 13]
GO:0019900	kinase binding	0.000988	1	15.08	11561	92	25	3	[Tm1 - tropomyosin 1, CG1347 - cg1347 gene product from transcript cg1347-rc, Atg13 - autophagy-specific gene 13]
