# Supplementary material for: Natural variation in the regulation of neurodevelopmental genes modifies flight performance in Drosophila
Source: PLoS Genet. 2021 Mar 18;17(3):e1008887. doi: 10.1371/journal.pgen.1008887 (PMC7971549; doi:10.1371/journal.pgen.1008887)
Supplement: S12 Table — (XLSX) [file pgen.1008887.s021.xlsx]

## Sheet: S12 - Marginal variants
	Alleles			Allele Count		Marginal Effect P-values						Gene Symbols		Epistatic Interactions
ID	Minor	Major	MAF	Minor	Major	Male	Female	Average	Difference	FBgn	Variant Type	Dmel	Hsap	Male	Female	Average	Difference
2L_13665240_SNP	T	A	0.05076	187	10	4.15323e-08	6.7501e-07	1.8987e-08	0.161747	FBgn0028527	UPSTREAM	CG18507	TMEM268
2L_13665241_SNP	G	A	0.05076	187	10	4.15323e-08	6.7501e-07	1.8987e-08	0.161747	FBgn0028527	UPSTREAM	CG18507	TMEM268
2L_13665283_SNP	G	A	0.05584	186	11	2.27327e-08	1.47793e-07	5.33699e-09	0.168326	FBgn0028527	UPSTREAM	CG18507	TMEM268
2L_13665286_SNP	C	T	0.05584	186	11	2.27327e-08	1.47793e-07	5.33699e-09	0.168326	FBgn0028527	UPSTREAM	CG18507	TMEM268
2L_13671807_SNP	A	T	0.1421	169	28	5.24041e-07	9.06008e-08	1.25454e-08	0.26513	FBgn0028527	DOWNSTREAM	CG18507	TMEM268
2L_13671868_SNP	G	C	0.132	171	26	2.53874e-07	7.99377e-08	8.41453e-09	0.248049	FBgn0028527	DOWNSTREAM	CG18507	TMEM268
2L_1639698_INS	T	CATTTAAA	0.1168	174	23	4.36317e-07	7.5909e-08	1.78136e-08	0.0259311
2L_3792185_INS	T	TAGTCATGGTT	0.07107	183	14	1.32733e-07	1.02548e-07	6.11411e-09	0.673907	FBgn0031571	INTRON	CG3921	LOXL3
2L_4274809_SNP	G	A	0.06091	185	12	8.33777e-08	1.4566e-07	7.23527e-09	0.657575
2L_4276194_DEL	TTGGAGCTGCCAATTGTCAT	T	0.07107	183	14	1.7553e-07	2.50389e-07	1.28471e-08	0.689807
2L_4277009_SNP	G	C	0.1523	167	30	2.98608e-06	8.80737e-08	2.36609e-08	0.589168	FBgn0031592	DOWNSTREAM	Art2	PRMT1
2L_4744991_SNP	C	A	0.1168	174	23	1.78137e-07	6.79739e-08	8.04894e-09	0.153962	FBgn0031627	INTRON	CG15630	NCAM1
2L_4745040_SNP	T	C	0.1269	172	25	4.07414e-07	1.47487e-07	1.66486e-08	0.239894	FBgn0031627	INTRON	CG15630	NCAM1
2R_13525296_SNP	A	T	0.1015	177	20	8.01743e-07	2.00694e-07	2.50324e-08	0.457424	FBgn0034253	INTRON	CG10936				49
2R_13905150_SNP	A	G	0.05076	187	10	4.98651e-08	1.558e-06	2.17137e-08	0.560921
2R_15214612_SNP	G	A	0.1015	177	20	2.09835e-07	1.57345e-07	1.06125e-08	0.415094	FBgn0264753	NON_SYNONYMOUS_CODING	Rgk1	RRAD
2R_16871314_SNP	T	C	0.1117	175	22	1.4252e-07	1.35622e-07	8.98378e-09	0.207954	FBgn0034567	DOWNSTREAM	CG15651	FKRP			372
2R_16871314_SNP	T	C	0.1117	175	22	1.4252e-07	1.35622e-07	8.98378e-09	0.207954	FBgn0034566	UTR_3_PRIME	CG9313	DNAI1			372
2R_18901796_SNP	T	C	0.1015	177	20	1.03469e-06	6.1244e-09	3.80917e-09	0.0794194	FBgn0261705	INTRON	CG42741	KLF8
2R_18901796_SNP	T	C	0.1015	177	20	1.03469e-06	6.1244e-09	3.80917e-09	0.0794194	FBgn0003900	INTRON	twi	TWIST1
3L_10582818_SNP	A	G	0.08122	181	16	7.78684e-08	1.01466e-06	2.27809e-08	0.462729	FBgn0052062	INTRON	Rbfox1	RBFOX1
3L_10896342_DEL	AGCATTCA	A	0.05584	186	11	4.05354e-08	1.40988e-06	1.8974e-08	0.673567
3L_11017013_SNP	C	A	0.1218	173	24	4.62767e-07	2.47183e-07	2.23347e-08	0.378885	FBgn0029172	SYNONYMOUS_CODING	Fad2	SCD5
3L_11217593_SNP	A	T	0.06091	185	12	6.81099e-06	1.51973e-08	2.22565e-08	0.057072	FBgn0261553	INTRON	CG42671			51	1299
3L_11307007_SNP	T	G	0.05076	187	10	2.08467e-05	2.02372e-08	4.56411e-08	0.0928905	FBgn0036153	DOWNSTREAM	CG7573	ZMPSTE24
3L_12127938_SNP	T	C	0.07614	182	15	5.77212e-08	8.77433e-07	1.2011e-08	0.810864	FBgn0036254	SYNONYMOUS_CODING	CG5645	KRI1
3L_12128004_SNP	T	G	0.09645	178	19	1.13755e-07	6.94464e-08	3.6005e-09	0.580253	FBgn0036254	INTRON	CG5645	KRI1
3L_12128106_SNP	C	T	0.05076	187	10	1.0707e-08	5.65726e-07	5.83354e-09	0.691868	FBgn0036254	SYNONYMOUS_CODING	CG5645	KRI1
3L_12128115_SNP	C	T	0.09645	178	19	1.13755e-07	6.94464e-08	3.6005e-09	0.580253	FBgn0036254	SYNONYMOUS_CODING	CG5645	KRI1
3L_12128142_SNP	G	A	0.07614	182	15	5.77212e-08	8.77433e-07	1.2011e-08	0.810864	FBgn0036254	SYNONYMOUS_CODING	CG5645	KRI1
3L_12128415_SNP	C	T	0.07614	182	15	5.77212e-08	8.77433e-07	1.2011e-08	0.810864	FBgn0036254	SYNONYMOUS_CODING	CG5645	KRI1
3L_12128439_SNP	G	C	0.07614	182	15	5.77212e-08	8.77433e-07	1.2011e-08	0.810864	FBgn0036254	SYNONYMOUS_CODING	CG5645	KRI1
3L_12128800_SNP	T	A	0.05584	186	11	2.01677e-08	1.03963e-06	1.31694e-08	0.56273	FBgn0036254	NON_SYNONYMOUS_CODING	CG5645	KRI1
3L_4614209_SNP	T	C	0.08122	181	16	8.18625e-05	1.52684e-08	1.1028e-07	0.00585563	FBgn0262733	INTRON	Src64B	FYN
3L_4614543_SNP	A	G	0.06091	185	12	6.42673e-06	5.74258e-10	2.46856e-09	0.00232979	FBgn0262733	INTRON	Src64B	FYN
3L_4615188_SNP	T	C	0.05076	187	10	1.26098e-06	3.00711e-08	1.06058e-08	0.476229	FBgn0262733	INTRON	Src64B	FYN
3L_4616696_SNP	T	A	0.08122	181	16	9.6227e-06	6.59581e-10	3.95386e-09	0.0136155	FBgn0262733	INTRON	Src64B	FYN
3L_4616790_SNP	G	A	0.07614	182	15	1.35427e-05	3.92674e-09	1.45344e-08	0.0200887	FBgn0262733	INTRON	Src64B	FYN
3L_4616821_SNP	A	T	0.07107	183	14	1.04357e-05	3.66715e-09	1.10028e-08	0.0169074	FBgn0262733	INTRON	Src64B	FYN
3L_6890372_SNP	G	A	0.09137	179	18	3.46197e-07	3.89442e-07	2.32448e-08	0.609815
3L_6890373_SNP	G	C	0.09645	178	19	3.74606e-07	1.39827e-07	1.29801e-08	0.864358							188
3L_6890493_SNP	G	A	0.09137	179	18	3.55973e-07	1.29865e-07	1.31047e-08	0.979465							180
3L_6890496_SNP	G	A	0.09137	179	18	3.55973e-07	1.29865e-07	1.31047e-08	0.979465							124
3L_6890508_SNP	G	A	0.08629	180	17	3.18514e-07	3.36102e-07	2.15327e-08	0.729549							118
3L_6890592_DEL	GG	G	0.07614	182	15	3.42329e-07	7.83591e-08	1.13841e-08	0.725541							566
3L_6891042_SNP	C	G	0.07614	182	15	3.42329e-07	7.83591e-08	1.13841e-08	0.725541							488
3L_6895821_SNP	C	T	0.06599	184	13	8.30667e-08	5.76714e-08	2.5066e-09	0.888026
3L_6896541_SNP	A	C	0.08122	181	16	2.05762e-07	1.21154e-07	6.09967e-09	0.840525							372
3L_6896573_SNP	G	C	0.08122	181	16	2.05762e-07	1.21154e-07	6.09967e-09	0.840525							401
3L_6896715_SNP	A	C	0.06599	184	13	8.30667e-08	5.76714e-08	2.5066e-09	0.888026
3L_6896747_SNP	C	T	0.06599	184	13	8.30667e-08	5.76714e-08	2.5066e-09	0.888026
3L_6900379_SNP	T	G	0.06599	184	13	1.55854e-07	3.74846e-07	1.36993e-08	0.69694
3R_10247776_SNP	A	T	0.09137	179	18	2.62012e-07	4.11665e-07	1.24142e-08	0.279219	FBgn0265065	INTRON	CR44176
3R_10247776_SNP	A	T	0.09137	179	18	2.62012e-07	4.11665e-07	1.24142e-08	0.279219	FBgn0086901	INTRON	cv-c
3R_10247776_SNP	A	T	0.09137	179	18	2.62012e-07	4.11665e-07	1.24142e-08	0.279219	FBgn0085417	DOWNSTREAM	natalisin	SLC6A2
3R_10249884_SNP	T	A	0.05584	186	11	5.37713e-08	2.14604e-06	2.2551e-08	0.0663066	FBgn0086901	INTRON	cv-c
3R_10250959_SNP	A	G	0.1015	177	20	4.65267e-07	6.26389e-07	1.7511e-08	0.113706	FBgn0086901	INTRON	cv-c
3R_10251096_SNP	C	A	0.05584	186	11	5.37713e-08	2.14604e-06	2.2551e-08	0.0663066	FBgn0086901	INTRON	cv-c
3R_10251763_SNP	A	C	0.05076	187	10	2.97448e-08	1.03618e-06	1.20744e-08	0.115488	FBgn0086901	INTRON	cv-c
3R_10255142_DEL	CCTAATC	C	0.06599	184	13	1.42527e-08	3.29961e-08	8.06056e-10	0.507426	FBgn0086901	INTRON	cv-c
X_12207353_DEL	CC	C	0.07107	183	14	1.9058e-08	4.76376e-06	3.78176e-08	0.367552	FBgn0267001	INTRON	Ten-a	TENM3
X_15527230_SNP	A	C	0.09137	179	18	2.19708e-08	7.4063e-06	3.29795e-08	0.368679	FBgn0003463	START_GAINED	sog	CHRD	47
X_17459709_SNP	C	T	0.1269	172	25	9.75027e-07	1.90163e-07	1.69907e-08	0.714258	FBgn0030844	DOWNSTREAM	ppk23	ASIC5			1605
X_17459722_SNP	C	G	0.2081	156	41	7.69792e-06	5.77786e-08	2.09914e-08	0.932374	FBgn0030844	DOWNSTREAM	ppk23	ASIC5			390
X_17459736_SNP	T	C	0.2081	156	41	7.69792e-06	5.77786e-08	2.09914e-08	0.932374	FBgn0030844	DOWNSTREAM	ppk23	ASIC5			526
X_17459818_SNP	G	T	0.1827	161	36	8.17717e-07	6.0582e-09	1.84267e-09	0.839025	FBgn0030844	DOWNSTREAM	ppk23	ASIC5		170	859
X_17459830_SNP	G	A	0.1827	161	36	8.17717e-07	6.0582e-09	1.84267e-09	0.839025	FBgn0030844	DOWNSTREAM	ppk23	ASIC5		174	789
X_17460743_DEL	AA	A	0.08122	181	16	2.14265e-05	1.09792e-08	2.50216e-08	0.223171	FBgn0030844	DOWNSTREAM	ppk23	ASIC5		2377	2108
X_17460820_SNP	A	G	0.08122	181	16	2.14265e-05	1.09792e-08	2.50216e-08	0.223171	FBgn0030844	DOWNSTREAM	ppk23	ASIC5		1049	4192
X_18221352_SNP	G	A	0.06091	185	12	3.47767e-08	1.96931e-08	1.34007e-09	0.488715	FBgn0030913	SYNONYMOUS_CODING	CG6123
