# Supplementary material for: Natural variation in the regulation of neurodevelopmental genes modifies flight performance in Drosophila
Source: PLoS Genet. 2021 Mar 18;17(3):e1008887. doi: 10.1371/journal.pgen.1008887 (PMC7971549; doi:10.1371/journal.pgen.1008887)
Supplement: S13 Table — (XLSX) [file pgen.1008887.s022.xlsx]

## Sheet: S13 - Epistatic variants
Males (P ≤ 3.75E-9)
Variant 1					Variant 2					Test-statistics
ID	Variant Type	FBgn	Dmel Symbol	Hsap Symbol	ID	Variant Type	FBgn	Dmel Symbol	Hsap Symbol	BETA_INT	STAT	P
X_15527230_SNP	START_GAINED	FBgn0003463	sog	CHRD	X_3753223_SNP	EXON	FBgn0019661	roX1		-0.0836182	39.0434	4.162e-10
					3R_10654019_INS	INTRON	FBgn0266756	btsz	SYTL4	-0.0800521	38.7792	4.765e-10
					2L_8503971_DEL	INTRON	FBgn0032048	Dh31		-0.0832638	38.2189	6.349e-10
					3R_10654054_SNP	INTRON	FBgn0266756	btsz	SYTL4	-0.0788066	38.1509	6.574e-10
					2L_8505463_SNP	INTRON	FBgn0032048	Dh31		-0.0853553	37.5977	8.729e-10
					3L_13162968_SNP	INTERGENIC				-0.0837529	37.5723	8.843e-10
					2R_20350622_SNP	INTRON	FBgn0035010	CG13579	HTR1D	-0.0837483	37.3451	9.935e-10
					3R_10654058_SNP	INTRON	FBgn0266756	btsz	SYTL4	-0.0788254	37.3411	9.955e-10
					2R_20350483_SNP	INTRON	FBgn0035010	CG13579	HTR1D	-0.0836925	37.2019	1.069e-09
					3L_23250432_SNP	INTRON	FBgn0266347	nAChRalpha4	CHRNA3	-0.0801856	37.1203	1.115e-09
					2R_6450689_SNP	INTRON	FBgn0263102	psq	BACH2	-0.0781377	37.0486	1.157e-09
					X_3752699_SNP	DOWNSTREAM	FBgn0019661	roX1		-0.0809309	36.7933	1.318e-09
					3L_10658992_SNP	INTRON	FBgn0010762	simj	GATAD2B	-0.0817505	36.7426	1.353e-09
					X_3752854_SNP	DOWNSTREAM	FBgn0019661	roX1		-0.0814009	36.5294	1.509e-09
					X_16987161_SNP	INTRON	FBgn0030816	CG16700	SLC36A1	-0.077557	36.5048	1.529e-09
					X_16987161_SNP	INTRON	FBgn0030817	CG4991	SLC36A4	-0.077557	36.5048	1.529e-09
					3L_1005257_SNP	INTRON	FBgn0024277	trio	TRIO	-0.0808583	36.439	1.581e-09
					3L_23250409_SNP	INTRON	FBgn0266347	nAChRalpha4	CHRNA3	-0.0798902	36.3496	1.655e-09
					X_3752881_SNP	DOWNSTREAM	FBgn0019661	roX1		-0.0797552	35.9684	2.013e-09
					3L_10656155_SNP	DOWNSTREAM	FBgn0036096	CG8003	ANKMY2	-0.0814324	35.9373	2.045e-09
					3L_10656155_SNP	UPSTREAM	FBgn0052068	CG32068	ADI1	-0.0814324	35.9373	2.045e-09
					3L_10648547_SNP	INTRON	FBgn0052066	CG32066	FAM49B	-0.0791993	35.7663	2.233e-09
					2R_13850242_SNP	INTERGENIC				-0.0792521	35.714	2.293e-09
					3R_14989154_SNP	UPSTREAM	FBgn0010768	sqz	ZNF362	-0.0754919	35.7113	2.296e-09
					3L_1005236_SNP	INTRON	FBgn0024277	trio	TRIO	-0.0801454	35.6831	2.33e-09
					X_18814592_SNP	INTERGENIC				-0.0794925	35.6579	2.36e-09
					3L_4056347_SNP	INTRON	FBgn0035490	CG1136		-0.0821219	35.5004	2.559e-09
					X_6433234_SNP	DOWNSTREAM	FBgn0000524	dx	DTX1	-0.0804888	35.4442	2.634e-09
					2L_9083721_SNP	UPSTREAM	FBgn0032095	Toll-4	TLR10	-0.0805904	35.4262	2.658e-09
					X_3752685_SNP	DOWNSTREAM	FBgn0019661	roX1		-0.0804028	35.3989	2.696e-09
					X_3759100_SNP	INTRON	FBgn0265575	yin	SLC15A1	-0.0816288	35.2569	2.9e-09
					2L_14383362_SNP	INTERGENIC				-0.0779726	35.2386	2.927e-09
					2L_12717359_SNP	INTRON	FBgn0032455	CG5792	PIH1D1	-0.0758067	35.2007	2.984e-09
					X_10134604_SNP	INTRON	FBgn0263220	Hk	KCNAB2	-0.0732477	35.103	3.138e-09
					X_3752657_SNP	DOWNSTREAM	FBgn0019661	roX1		-0.0801797	35.0702	3.191e-09
					2L_9919102_SNP	SYNONYMOUS_CODING	FBgn0032160	CG4598	ECI1	-0.0780238	35.0454	3.232e-09
					2L_9919102_SNP	UPSTREAM	FBgn0025700	CG5885	SSR3	-0.0780238	35.0454	3.232e-09
					2L_5891313_SNP	DOWNSTREAM	FBgn0002856	Acp26Ab		-0.0792312	34.9783	3.345e-09
					2R_17309155_SNP	INTRON	FBgn0010415	Sdc	SDC2	-0.0805221	34.886	3.508e-09
					3L_10656153_SNP	DOWNSTREAM	FBgn0036096	CG8003	ANKMY2	-0.0807228	34.8635	3.548e-09
					3L_10656153_SNP	UPSTREAM	FBgn0052068	CG32068	ADI1	-0.0807228	34.8635	3.548e-09
					3L_4062393_SNP	SYNONYMOUS_CODING	FBgn0000449	dib	CYP24A1	-0.0823382	34.8188	3.631e-09
					3L_4062393_SNP	DOWNSTREAM	FBgn0042179	CG18869	UGT2B10	-0.0823382	34.8188	3.631e-09
					3L_9053674_SNP	INTRON	FBgn0000116	Argk	CKM	-0.0805947	34.7909	3.683e-09
					2L_3829758_SNP	INTERGENIC				-0.078174	34.7745	3.714e-09
					2R_14104520_SNP	INTERGENIC				-0.0786454	34.7653	3.732e-09
					3L_14368659_SNP	INTERGENIC				-0.0814328	34.7592	3.744e-09
Females (P ≤ 2.02E-9)
Variant 1					Variant 2					Test-statistics
ID	Variant Type	FBgn	Dmel Symbol	Hsap Symbol	ID	Variant Type	FBgn	Dmel Symbol	Hsap Symbol	BETA_INT	STAT	P
3L_11217593_SNP	INTRON	FBgn0261553	CG42671		3L_14358418_SNP	INTRON	FBgn0001085	fz	FZD7	-0.102607	40.3179	2.168e-10
					2R_20350622_SNP	INTRON	FBgn0035010	CG13579	HTR1D	-0.103688	40.0862	2.441e-10
					2R_20350483_SNP	INTRON	FBgn0035010	CG13579	HTR1D	-0.103652	39.8744	2.72e-10
					3L_4629545_SNP	DOWNSTREAM	FBgn0262870	axo	CNTNAP2	-0.0994558	39.6982	2.977e-10
					3L_4629545_SNP	DOWNSTREAM	FBgn0015805	Rpd3	HDAC1	-0.0994558	39.6982	2.977e-10
					3L_22992079_INS	INTRON	FBgn0262509	nrm	NPHS1	-0.0984767	39.6614	3.034e-10
					2L_9445105_DEL	INTRON	FBgn0002973	numb	NUMBL	-0.0917794	39.0428	4.164e-10
					3L_13494786_SNP	SYNONYMOUS_CODING	FBgn0036373	Tgi	VGLL4	-0.0981826	38.5618	5.327e-10
					2R_17309155_SNP	INTRON	FBgn0010415	Sdc	SDC2	-0.102124	38.5447	5.373e-10
					3L_15651656_SNP	DOWNSTREAM	FBgn0014848	Eig71Eh		-0.097116	38.4249	5.713e-10
					3L_15651656_SNP	DOWNSTREAM	FBgn0004594	Eig71Eg		-0.097116	38.4249	5.713e-10
					3L_14368659_SNP					-0.102954	38.0583	6.894e-10
					3L_18893732_SNP	UTR_3_PRIME	FBgn0036826	arx	GTSF1	-0.0973785	37.5695	8.856e-10
					3L_18893732_SNP	DOWNSTREAM	FBgn0036825	RpL26	RPL26	-0.0973785	37.5695	8.856e-10
					3L_18893732_SNP	UPSTREAM	FBgn0036827	CG6843	CIR1	-0.0973785	37.5695	8.856e-10
					2R_18365554_SNP	UPSTREAM	FBgn0034733	CG4752	OPLAH	-0.0969289	37.4934	9.208e-10
					2R_18365554_SNP	UPSTREAM	FBgn0266433	CG45063	ATP1A3	-0.0969289	37.4934	9.208e-10
					3L_18890669_SNP	INTRON	FBgn0036824	CG3902	ACADSB	-0.0971071	37.4804	9.269e-10
					3R_12248272_SNP					-0.0999242	37.3522	9.899e-10
					2L_11863448_SNP	INTRON	FBgn0264815	Pde1c	PDE1A	-0.0953602	37.2702	1.032e-09
					3L_18878249_DEL	INTRON	FBgn0036821	CG3961	ACSL5	-0.0970345	37.2093	1.065e-09
					X_20737513_SNP	INTRON	FBgn0085387	shakB		-0.0981843	37.163	1.091e-09
					X_20737513_SNP	DOWNSTREAM	FBgn0262822	CG43193		-0.0981843	37.163	1.091e-09
					2R_18132351_SNP	INTRON	FBgn0020307	dve	SATB1	-0.0948551	36.9366	1.225e-09
					2L_11862845_INS	INTRON	FBgn0264815	Pde1c	PDE1A	-0.0924634	36.9185	1.236e-09
					3R_3405859_SNP	INTRON	FBgn0083963	CG34127	NLGN3	-0.0960761	36.7728	1.332e-09
					X_4124828_SNP					-0.0974908	36.7316	1.361e-09
					2L_5399792_SNP					-0.0931956	36.6997	1.383e-09
					2R_18367534_SNP	SYNONYMOUS_CODING	FBgn0034733	CG4752	OPLAH	-0.0974894	36.6782	1.399e-09
					X_4351903_SNP	INTRON	FBgn0052773	CR32773		-0.0966029	36.6465	1.421e-09
					X_4351903_SNP	INTRON	FBgn0000179	bi	TBX2	-0.0966029	36.6465	1.421e-09
					X_7590117_SNP	INTRON	FBgn0029504	CHES-1-like	FOXN3	-0.0970352	36.5922	1.462e-09
					2L_16320211_INS	INTRON	FBgn0000250	cact	NFKBIA	-0.0978092	36.4638	1.561e-09
					2L_4043614_SNP	INTRON	FBgn0000547	ed	NPHS1	-0.0964478	36.4343	1.585e-09
					3L_8620542_SNP	SYNONYMOUS_CODING	FBgn0035917	Zasp66	LDB3	-0.101079	36.4189	1.597e-09
					2L_3312372_SNP	INTRON	FBgn0031518	CG3277	CSF1R	-0.0899495	36.3606	1.646e-09
					2L_3312372_SNP	DOWNSTREAM	FBgn0031517	CG15406	SLC2A6	-0.0899495	36.3606	1.646e-09
					X_13208536_SNP	INTRON	FBgn0266375	IP3K2		-0.0861691	36.2753	1.719e-09
					2R_18365566_SNP	UPSTREAM	FBgn0034733	CG4752	OPLAH	-0.0980128	36.2648	1.729e-09
					2R_18365566_SNP	UPSTREAM	FBgn0266433	CG45063	ATP1A3	-0.0980128	36.2648	1.729e-09
					X_8775427_SNP	INTRON	FBgn0011661	Moe	MSN	-0.0943992	36.2559	1.737e-09
					2R_18365474_SNP	UPSTREAM	FBgn0034733	CG4752	OPLAH	-0.0973264	36.1497	1.834e-09
					2R_18365474_SNP	UPSTREAM	FBgn0266433	CG45063	ATP1A3	-0.0973264	36.1497	1.834e-09
					X_15170765_SNP					-0.0919032	36.1319	1.851e-09
					2R_14104520_SNP					-0.0952874	36.1022	1.879e-09
					3L_18851795_SNP	DOWNSTREAM	FBgn0266937	CR45388		-0.0952488	36.0376	1.942e-09
					2L_8351856_DEL	UPSTREAM	FBgn0051901	Mur29B		-0.0958402	36.0067	1.973e-09
					2L_8351856_DEL	DOWNSTREAM	FBgn0032025	CG7778		-0.0958402	36.0067	1.973e-09
					3L_18896036_SNP	UTR_3_PRIME	FBgn0036827	CG6843	CIR1	-0.0957898	36.0044	1.976e-09
					3L_18896036_SNP	DOWNSTREAM	FBgn0027057	CSN1b	GPS1	-0.0957898	36.0044	1.976e-09
					2L_19940815_SNP	INTRON	FBgn0263873	sick	NAV2	-0.0944113	35.9963	1.984e-09
Females (P ≤ 2.02E-9)
Variant 1					Variant 2					Test-statistics
ID	Variant Type	FBgn	Dmel Symbol	Hsap Symbol	ID	Variant Type	FBgn	Dmel Symbol	Hsap Symbol	BETA_INT	STAT	P
X_17459818_SNP	DOWNSTREAM	FBgn0030844	ppk23	ASIC5	2R_17309155_SNP	INTRON	FBgn0010415	Sdc	SDC2	-0.108662	44.5021	2.555e-11
					2R_18365554_SNP	UPSTREAM	FBgn0034733	CG4752	OPLAH	-0.0995376	38.214	6.365e-10
					2R_18365554_SNP	UPSTREAM	FBgn0266433	CG45063	ATP1A3	-0.0995376	38.214	6.365e-10
					2L_941093_SNP	INTRON	FBgn0028481	CG4341	TMTC2	-0.106802	39.3533	3.552e-10
					2L_1253852_SNP					-0.101961	36.8982	1.249e-09
					2L_1610842_SNP	NON_SYNONYMOUS_CODING	FBgn0051935	CG31935	RAB3GAP1	-0.104248	38.1992	6.414e-10
					2L_1610842_SNP	UPSTREAM	FBgn0031351	CG14352	MSANTD3	-0.104248	38.1992	6.414e-10
					2L_1610872_SNP	NON_SYNONYMOUS_CODING	FBgn0051935	CG31935	RAB3GAP1	-0.104106	37.9408	7.322e-10
					2L_1610872_SNP	UPSTREAM	FBgn0031351	CG14352	MSANTD3	-0.104106	37.9408	7.322e-10
					2L_1610973_SNP	SYNONYMOUS_CODING	FBgn0051935	CG31935	RAB3GAP1	-0.102807	37.3503	9.909e-10
					2L_1610973_SNP	UPSTREAM	FBgn0031351	CG14352	MSANTD3	-0.102807	37.3503	9.909e-10
					2L_1610976_SNP	SYNONYMOUS_CODING	FBgn0051935	CG31935	RAB3GAP1	-0.102266	37.5951	8.74e-10
					2L_1610976_SNP	UPSTREAM	FBgn0031351	CG14352	MSANTD3	-0.102266	37.5951	8.74e-10
					2L_1611381_SNP	UPSTREAM	FBgn0031351	CG14352	MSANTD3	-0.101476	37.5248	9.061e-10
					2L_1611381_SNP	UPSTREAM	FBgn0051935	CG31935	RAB3GAP1	-0.101476	37.5248	9.061e-10
					2L_1611477_SNP	UTR_5_PRIME	FBgn0031351	CG14352	MSANTD3	-0.10278	36.5018	1.531e-09
					2L_1611477_SNP	UPSTREAM	FBgn0051935	CG31935	RAB3GAP1	-0.10278	36.5018	1.531e-09
					2L_1611477_SNP	DOWNSTREAM	FBgn0021906	RFeSP	UQCRFS1	-0.10278	36.5018	1.531e-09
					2L_1611896_SNP	INTRON	FBgn0031351	CG14352	MSANTD3	-0.103742	37.4509	9.411e-10
					2L_1611896_SNP	DOWNSTREAM	FBgn0021906	RFeSP	UQCRFS1	-0.103742	37.4509	9.411e-10
					2L_1611896_SNP	UPSTREAM	FBgn0051935	CG31935	RAB3GAP1	-0.103742	37.4509	9.411e-10
					2L_3697317_SNP	UTR_3_PRIME	FBgn0031562	CG3604	SPINT3	-0.101213	36.5082	1.526e-09
					2L_3697317_SNP	UPSTREAM	FBgn0031561	CG16712	EPPIN-WFDC6	-0.101213	36.5082	1.526e-09
					2L_3697361_SNP	UTR_3_PRIME	FBgn0031562	CG3604	SPINT3	-0.101505	36.3732	1.635e-09
					2L_3697361_SNP	UPSTREAM	FBgn0031561	CG16712	EPPIN-WFDC6	-0.101505	36.3732	1.635e-09
					2L_3888678_SNP	INTRON	FBgn0000256	capu	FMN2	-0.102119	36.0353	1.945e-09
					2L_4028182_SNP					-0.102102	37.4793	9.275e-10
					2L_4028211_SNP					-0.0999947	36.2228	1.766e-09
					2L_4028216_SNP					-0.100287	36.3204	1.68e-09
					2L_4028232_SNP					-0.100088	36.1398	1.843e-09
					2L_8718818_SNP	INTRON	FBgn0003209	raw	RNASEL	-0.101726	38.244	6.268e-10
					2L_10444808_SNP	INTRON	FBgn0032252	loh	THSD4	-0.102291	37.877	7.565e-10
					2L_11398692_SNP					-0.101645	39.5186	3.264e-10
					2L_11398698_SNP					-0.100731	37.1529	1.096e-09
					2L_11434093_SNP	DOWNSTREAM	FBgn0261648	salm	SALL1	-0.098771	36.9528	1.215e-09
					2L_14613352_SNP	EXON	FBgn0263330	CR43411		-0.103927	38.0379	6.966e-10
					2L_14613352_SNP	INTRON	FBgn0003016	osp	MPRIP	-0.103927	38.0379	6.966e-10
					2L_15123196_SNP					-0.0997913	38.6812	5.011e-10
					2L_17750878_DEL	INTRON	FBgn0015609	CadN	FAT2	-0.101286	37.7567	8.046e-10
					2L_18262742_SNP	INTRON	FBgn0261804	CG42750	DPEP2	-0.103661	38.5642	5.32e-10
					2L_18262742_SNP	UPSTREAM	FBgn0266206	CR44901		-0.103661	38.5642	5.32e-10
					2L_21098552_SNP	INTRON	FBgn0032915	CG12050		-0.0999273	37.2857	1.024e-09
					2L_21098552_SNP	INTRON	FBgn0083972	CG34136		-0.0999273	37.2857	1.024e-09
					2L_22638668_DEL	INTRON	FBgn0058006	CG40006	SCARB1	-0.099708	36.1748	1.81e-09
					2R_3911049_DEL	EXON	FBgn0266805	CR45267		-0.0954417	38.2193	6.348e-10
					2R_8295893_SNP	UTR_3_PRIME	FBgn0033730	Cpr49Ag		-0.103847	37.9047	7.458e-10
					2R_8295893_SNP	UPSTREAM	FBgn0050050	CG30050		-0.103847	37.9047	7.458e-10
					2R_8310677_SNP	START_GAINED	FBgn0033734	CG8520	AFG1L	-0.100872	37.9465	7.3e-10
					2R_8310677_SNP	UPSTREAM	FBgn0033733	CG8834	SLC27A6	-0.100872	37.9465	7.3e-10
					2R_8322148_SNP	SYNONYMOUS_CODING	FBgn0033738	DUBAI	USP38	-0.100938	37.3028	1.015e-09
					2R_8322163_SNP	SYNONYMOUS_CODING	FBgn0033738	DUBAI	USP38	-0.100938	37.3028	1.015e-09
					2R_9454580_SNP					-0.100222	36.4124	1.603e-09
					2R_9462601_SNP	EXON	FBgn0265496	CR44365		-0.101417	36.2518	1.74e-09
					2R_9462601_SNP	UPSTREAM	FBgn0261990	CG42808		-0.101417	36.2518	1.74e-09
					2R_9462602_SNP	EXON	FBgn0265496	CR44365		-0.101335	36.1177	1.864e-09
					2R_9462602_SNP	UPSTREAM	FBgn0261990	CG42808		-0.101335	36.1177	1.864e-09
					2R_9564515_DEL	INTRON	FBgn0000633	fas	BCAM	-0.102519	39.3183	3.616e-10
					2R_9591378_SNP	INTRON	FBgn0000633	fas	BCAM	-0.102832	36.417	1.599e-09
					2R_10118073_DEL	UTR_3_PRIME	FBgn0033913	CG8468	SLC16A8	-0.102117	36.4079	1.606e-09
					2R_10118073_DEL	DOWNSTREAM	FBgn0261276	Opa1	OPA1	-0.102117	36.4079	1.606e-09
					2R_11505371_SNP	INTRON	FBgn0260429	CG42524		-0.0994042	35.9757	2.005e-09
					2R_11505431_SNP	INTRON	FBgn0260429	CG42524		-0.0999133	36.5867	1.466e-09
					2R_11506076_SNP	INTRON	FBgn0260429	CG42524		-0.100633	36.6644	1.408e-09
					2R_11506171_SNP	INTRON	FBgn0260429	CG42524		-0.101488	37.9375	7.334e-10
					2R_11506680_SNP	INTRON	FBgn0260429	CG42524		-0.100911	37.2854	1.024e-09
					2R_11507913_SNP	INTRON	FBgn0260429	CG42524		-0.0988677	36.9777	1.199e-09
					2R_11508169_SNP	INTRON	FBgn0260429	CG42524		-0.0997717	35.9727	2.008e-09
					2R_11510698_SNP	INTRON	FBgn0260429	CG42524		-0.100168	36.6459	1.422e-09
					2R_11512228_SNP	INTRON	FBgn0260429	CG42524		-0.101599	37.6101	8.673e-10
					2R_11512231_DEL	INTRON	FBgn0260429	CG42524		-0.100318	36.9685	1.205e-09
					2R_11512276_SNP	INTRON	FBgn0260429	CG42524		-0.100175	36.6245	1.438e-09
					2R_11512278_SNP	INTRON	FBgn0260429	CG42524		-0.100157	37.305	1.014e-09
					2R_11512306_SNP	INTRON	FBgn0260429	CG42524		-0.100582	36.2317	1.758e-09
					2R_11512314_SNP	INTRON	FBgn0260429	CG42524		-0.100467	36.3612	1.645e-09
					2R_11512321_SNP	INTRON	FBgn0260429	CG42524		-0.100318	36.9685	1.205e-09
					2R_11512322_DEL	INTRON	FBgn0260429	CG42524		-0.100318	36.9685	1.205e-09
					2R_11512346_SNP	INTRON	FBgn0260429	CG42524		-0.100547	36.3869	1.624e-09
					2R_11512351_SNP	INTRON	FBgn0260429	CG42524		-0.100464	36.5582	1.487e-09
					2R_11513295_SNP	INTRON	FBgn0260429	CG42524		-0.0992471	35.9727	2.008e-09
					2R_11513770_SNP	INTRON	FBgn0260429	CG42524		-0.100099	36.3924	1.619e-09
					2R_11514773_SNP	INTRON	FBgn0260429	CG42524		-0.100248	36.794	1.318e-09
					2R_11737038_SNP	UTR_5_PRIME	FBgn0034046	tun	WDYHV1	-0.100322	36.3589	1.647e-09
					2R_12687908_SNP					-0.100076	37.856	7.646e-10
					2R_12966700_SNP	INTRON	FBgn0050460	CG30460	ZC2HC1A	-0.101068	36.5463	1.496e-09
					2R_12966859_SNP	INTRON	FBgn0050460	CG30460	ZC2HC1A	-0.0986903	36.1556	1.828e-09
					2R_13246091_SNP	INTRON	FBgn0265487	mbl	MBNL1	-0.101087	37.8576	7.64e-10
					2R_14698626_SNP	INTRON	FBgn0034394	CG15096	SLC17A3	-0.0974046	35.966	2.015e-09
					2R_14698634_DEL	INTRON	FBgn0034394	CG15096	SLC17A3	-0.100021	36.3573	1.649e-09
					2R_14705398_SNP					-0.0998842	36.2545	1.738e-09
					2R_14893900_SNP	SYNONYMOUS_CODING	FBgn0265356	tn	TRIM2	-0.0987654	38.4406	5.668e-10
					2R_16042314_SNP					-0.10136	36.7126	1.374e-09
					2R_16713658_SNP	INTRON	FBgn0011674	insc	INSC	-0.0999504	36.5302	1.509e-09
					2R_17735721_SNP	DOWNSTREAM	FBgn0050406	tRNA:CR30406		-0.100207	36.0703	1.91e-09
					2R_18735073_SNP	SYNONYMOUS_CODING	FBgn0034785	CG3649	SLC17A3	-0.104926	38.7068	4.945e-10
					2R_18735073_SNP	DOWNSTREAM	FBgn0034786	CG13531	SPG11	-0.104926	38.7068	4.945e-10
					2R_19527728_SNP	INTRON	FBgn0004795	retn	ARID3A	-0.0973112	36.8973	1.25e-09
					2R_19733968_SNP	SYNONYMOUS_CODING	FBgn0034914	CG5554	TMX1	-0.102072	36.6665	1.407e-09
					2R_19733968_SNP	DOWNSTREAM	FBgn0021895	ytr	SNRNP27	-0.102072	36.6665	1.407e-09
					3L_646218_SNP					-0.101306	35.9851	1.995e-09
					3L_917965_SNP	INTRON	FBgn0264574	Glut1	SLC2A1	-0.103702	37.8423	7.701e-10
					3L_963018_SNP	INTRON	FBgn0264574	Glut1	SLC2A1	-0.100905	36.0137	1.966e-09
					3L_1684327_SNP	INTRON	FBgn0035260	CG7991		-0.102001	37.0955	1.129e-09
					3L_1684329_SNP	INTRON	FBgn0035260	CG7991		-0.101861	37.3779	9.769e-10
					3L_1684436_SNP	INTRON	FBgn0035260	CG7991		-0.0979789	36.0675	1.913e-09
					3L_2045115_SNP	SPLICE_SITE_REGION	FBgn0086906	sls	OBSCN	-0.103759	39.1092	4.025e-10
					3L_2303865_DEL					-0.0964295	36.2177	1.771e-09
					3L_2654800_SNP	SYNONYMOUS_CODING	FBgn0259200	CG42304	DNTTIP1	-0.102718	36.3476	1.657e-09
					3L_2654800_SNP	UTR_3_PRIME	FBgn0259199	Snup	SNUPN	-0.102718	36.3476	1.657e-09
					3L_2654800_SNP	DOWNSTREAM	FBgn0264606	Fife	RIMS1	-0.102718	36.3476	1.657e-09
					3L_3045461_SNP	INTRON	FBgn0035390	scramb2	PLSCR1	-0.100901	36.0164	1.964e-09
					3L_3439026_SNP	INTRON	FBgn0026259	eIF5B	EIF5B	-0.101811	36.8215	1.299e-09
					3L_3447924_SNP	INTRON	FBgn0026259	eIF5B	EIF5B	-0.101375	37.6286	8.591e-10
					3L_3773168_SNP	INTRON	FBgn0052264	CG32264	PHACTR2	-0.100225	36.2863	1.71e-09
					3L_4612793_SNP	INTRON	FBgn0262733	Src64B	FYN	-0.1021	37.6752	8.389e-10
					3L_4612794_SNP	INTRON	FBgn0262733	Src64B	FYN	-0.100745	36.4875	1.542e-09
					3L_5890784_SNP	SYNONYMOUS_CODING	FBgn0035645	CG5592	SLC22A13	-0.10287	37.2421	1.047e-09
					3L_5890784_SNP	UPSTREAM	FBgn0035644	Pole2	POLE2	-0.10287	37.2421	1.047e-09
					3L_6508235_SNP	INTRON	FBgn0020251	sfl	NDST2	-0.104075	39.1238	3.995e-10
					3L_7205940_DEL					-0.101797	36.2222	1.767e-09
					3L_8207199_SNP	DOWNSTREAM	FBgn0035857	CG8006		-0.102353	36.5733	1.476e-09
					3L_8549560_SNP	INTRON	FBgn0260442	rhea	TLN2	-0.0981988	36.523	1.514e-09
					3L_8757494_SNP	INTRON	FBgn0266084	Fhos	FHOD1	-0.101356	36.2817	1.714e-09
					3L_8835617_SNP	INTRON	FBgn0263930	dally	GPC5	-0.10276	37.3671	9.823e-10
					3L_9567094_DEL	INTRON	FBgn0261555	CG42673	NOS1AP	-0.0990057	36.431	1.587e-09
					3L_12543067_SNP	INTRON	FBgn0036302	sowah	SOWAHC	-0.0973545	37.0543	1.153e-09
					3L_12657500_SNP					-0.101606	37.6076	8.685e-10
					3L_15846189_SNP	INTRON	FBgn0264908	pHCl	GLRA4	-0.102213	39.8373	2.772e-10
					3L_18223673_SNP					-0.102706	37.0887	1.133e-09
					3L_18514533_SNP					-0.105718	40.2391	2.257e-10
					3L_19467875_SNP	DOWNSTREAM	FBgn0036873	CG18294		-0.102314	37.6413	8.536e-10
					3L_19467875_SNP	DOWNSTREAM	FBgn0052207	CR32207		-0.102314	37.6413	8.536e-10
					3L_21385608_SNP	INTRON	FBgn0261258	rgn	REG1A	-0.101141	36.55	1.493e-09
					3L_23250409_SNP	INTRON	FBgn0266347	nAChRalpha4	CHRNA3	-0.0990902	36.063	1.917e-09
					3L_24026959_SNP	INTRON	FBgn0058045	CG40045	UBE2G1	-0.100011	36.9605	1.21e-09
					3R_8618753_SNP					-0.101914	36.9546	1.214e-09
					3R_8632489_SNP					-0.104288	37.6919	8.317e-10
					3R_8647934_DEL					-0.0997103	37.3517	9.902e-10
					3R_10648895_DEL	INTRON	FBgn0266756	btsz	SYTL4	-0.101494	36.1241	1.858e-09
					3R_10853630_SNP					-0.102951	37.0903	1.132e-09
					3R_12245659_SNP					-0.0997561	36.0388	1.941e-09
					3R_12246205_SNP					-0.102547	36.4156	1.6e-09
					3R_12251109_SNP	UPSTREAM	FBgn0051497	tRNA:CR31497		-0.10419	37.4302	9.511e-10
					3R_12251329_SNP	UPSTREAM	FBgn0051497	tRNA:CR31497		-0.103043	37.1207	1.115e-09
					3R_12258550_SNP	UTR_3_PRIME	FBgn0051279	CG31279		-0.104326	37.7471	8.085e-10
					3R_12258550_SNP	UPSTREAM	FBgn0038424	CG17565	FNTB	-0.104326	37.7471	8.085e-10
					3R_12258550_SNP	DOWNSTREAM	FBgn0051282	tRNA:CR31282		-0.104326	37.7471	8.085e-10
					3R_12523274_SNP	INTRON	FBgn0003944	Ubx	HOXB6	-0.100834	36.6657	1.407e-09
					3R_25547835_SNP	SYNONYMOUS_CODING	FBgn0039686	CG15506		-0.102286	38.031	6.991e-10
					3R_25547835_SNP	UPSTREAM	FBgn0085325	CG34296		-0.102286	38.031	6.991e-10
					X_1417594_SNP	UTR_3_PRIME	FBgn0025390	Mur2B	OTOG	-0.102122	37.5314	9.03e-10
					X_2885969_SNP	INTRON	FBgn0028369	kirre	KIRREL1	-0.102693	37.3613	9.853e-10
					X_5457216_INS					-0.100887	36.9937	1.19e-09
					X_5671038_DEL	INTRON	FBgn0261610	CG42699	CEP162	-0.105077	38.1813	6.473e-10
					X_5671038_DEL	DOWNSTREAM	FBgn0029807	CG3108	CPA4	-0.105077	38.1813	6.473e-10
					X_5671038_DEL	UPSTREAM	FBgn0259149	CG42264	CPA1	-0.105077	38.1813	6.473e-10
					X_5754375_SNP					-0.101172	36.702	1.381e-09
					X_5754418_SNP					-0.100345	36.5961	1.459e-09
					X_8692526_SNP	INTRON	FBgn0026411	Lim1	LHX1	-0.101446	37.2463	1.045e-09
					X_10411599_SNP	INTRON	FBgn0085443	spri	RIN2	-0.0997942	36.2399	1.751e-09
					X_14095675_SNP	SYNONYMOUS_CODING	FBgn0026713	l_1_G0007	DHX38	-0.101687	38.039	6.962e-10
					X_14095675_SNP	DOWNSTREAM	FBgn0030545	CG11590	CUTA	-0.101687	38.039	6.962e-10
					X_14095687_SNP	SYNONYMOUS_CODING	FBgn0026713	l_1_G0007	DHX38	-0.101868	37.0663	1.146e-09
					X_14095687_SNP	DOWNSTREAM	FBgn0030545	CG11590	CUTA	-0.101868	37.0663	1.146e-09
					X_19568171_SNP	INTRON	FBgn0031055	et	PTPRQ	-0.101049	36.2794	1.716e-09
					X_19568693_SNP	SYNONYMOUS_CODING	FBgn0031055	et	PTPRQ	-0.0966596	36.1635	1.821e-09
					X_20260151_SNP	DOWNSTREAM	FBgn0031104	jb		-0.0966144	37.4377	9.475e-10
					X_20317348_SNP	UPSTREAM	FBgn0260868	CG42578		-0.0988766	37.6471	8.51e-10
					X_20317348_SNP	DOWNSTREAM	FBgn0031116	CG1695	SGSM1	-0.0988766	37.6471	8.51e-10
					X_20899533_DEL	DOWNSTREAM	FBgn0031144	CG1529	ZNF560	-0.105283	39.627	3.087e-10
					X_20899533_DEL	UPSTREAM	FBgn0031143	CG1532	GLOD4	-0.105283	39.627	3.087e-10
Females (P ≤ 2.02E-9)
Variant 1					Variant 2					Test-statistics
ID	Variant Type	FBgn	Dmel Symbol	Hsap Symbol	ID	Variant Type	FBgn	Dmel Symbol	Hsap Symbol	BETA_INT	STAT	P
X_17459830_SNP	DOWNSTREAM	FBgn0030844	ppk23	ASIC5	2R_17309155_SNP	INTRON	FBgn0010415	Sdc	SDC2	-0.108673	45.0653	1.916e-11
					2L_1253852_SNP					-0.10195	37.3678	9.82e-10
					2L_1610842_SNP	NON_SYNONYMOUS_CODING	FBgn0051935	CG31935	RAB3GAP1	-0.104268	38.6978	4.968e-10
					2L_1610842_SNP	UPSTREAM	FBgn0031351	CG14352	MSANTD3	-0.104268	38.6978	4.968e-10
					2L_1610872_SNP	NON_SYNONYMOUS_CODING	FBgn0051935	CG31935	RAB3GAP1	-0.104126	38.4335	5.688e-10
					2L_1610872_SNP	UPSTREAM	FBgn0031351	CG14352	MSANTD3	-0.104126	38.4335	5.688e-10
					2L_1610973_SNP	SYNONYMOUS_CODING	FBgn0051935	CG31935	RAB3GAP1	-0.102827	37.8338	7.734e-10
					2L_1610973_SNP	UPSTREAM	FBgn0031351	CG14352	MSANTD3	-0.102827	37.8338	7.734e-10
					2L_1610976_SNP	SYNONYMOUS_CODING	FBgn0051935	CG31935	RAB3GAP1	-0.102286	37.8629	7.62e-10
					2L_1610976_SNP	UPSTREAM	FBgn0031351	CG14352	MSANTD3	-0.102286	37.8629	7.62e-10
					2L_1611381_SNP	UPSTREAM	FBgn0031351	CG14352	MSANTD3	-0.101519	38.0435	6.946e-10
					2L_1611381_SNP	UPSTREAM	FBgn0051935	CG31935	RAB3GAP1	-0.101519	38.0435	6.946e-10
					2L_1611477_SNP	UTR_5_PRIME	FBgn0031351	CG14352	MSANTD3	-0.1028	36.9731	1.202e-09
					2L_1611477_SNP	UPSTREAM	FBgn0051935	CG31935	RAB3GAP1	-0.1028	36.9731	1.202e-09
					2L_1611477_SNP	DOWNSTREAM	FBgn0021906	RFeSP	UQCRFS1	-0.1028	36.9731	1.202e-09
					2L_1611896_SNP	INTRON	FBgn0031351	CG14352	MSANTD3	-0.103762	37.9396	7.326e-10
					2L_1611896_SNP	DOWNSTREAM	FBgn0021906	RFeSP	UQCRFS1	-0.103762	37.9396	7.326e-10
					2L_1611896_SNP	UPSTREAM	FBgn0051935	CG31935	RAB3GAP1	-0.103762	37.9396	7.326e-10
					2L_4028182_SNP					-0.102108	37.9717	7.206e-10
					2L_4028211_SNP					-0.100001	36.7086	1.377e-09
					2L_4028216_SNP					-0.100293	36.7984	1.315e-09
					2L_4028232_SNP					-0.100094	36.6106	1.448e-09
					2L_8718818_SNP	INTRON	FBgn0003209	raw	RNASEL	-0.101747	38.7431	4.854e-10
					2L_10444808_SNP	INTRON	FBgn0032252	loh	THSD4	-0.102311	38.3604	5.905e-10
					2L_11398692_SNP					-0.101646	40.0401	2.499e-10
					2L_11398698_SNP					-0.100732	37.6484	8.505e-10
					2L_11434093_SNP	DOWNSTREAM	FBgn0261648	salm	SALL1	-0.0984181	37.5022	9.167e-10
					2L_15123196_SNP					-0.0998117	39.18	3.881e-10
					2L_18262742_SNP	INTRON	FBgn0261804	CG42750	DPEP2	-0.103681	39.0696	4.107e-10
					2L_18262742_SNP	UPSTREAM	FBgn0266206	CR44901		-0.103681	39.0696	4.107e-10
					2L_21098552_SNP	INTRON	FBgn0032915	CG12050		-0.0999742	37.8057	7.846e-10
					2L_21098552_SNP	INTRON	FBgn0083972	CG34136		-0.0999742	37.8057	7.846e-10
					2L_22638668_DEL	INTRON	FBgn0058006	CG40006	SCARB1	-0.0997595	36.4433	1.578e-09
					2R_3911049_DEL	EXON	FBgn0266805	CR45267		-0.0954685	38.7624	4.806e-10
					2R_8295893_SNP	UTR_3_PRIME	FBgn0033730	Cpr49Ag		-0.103829	38.1303	6.644e-10
					2R_8295893_SNP	UPSTREAM	FBgn0050050	CG30050		-0.103829	38.1303	6.644e-10
					2R_8322148_SNP	SYNONYMOUS_CODING	FBgn0033738	DUBAI	USP38	-0.100958	37.7835	7.936e-10
					2R_8322163_SNP	SYNONYMOUS_CODING	FBgn0033738	DUBAI	USP38	-0.100958	37.7835	7.936e-10
					2R_9454580_SNP					-0.0999837	36.747	1.35e-09
					2R_9462601_SNP	EXON	FBgn0265496	CR44365		-0.101438	36.7149	1.372e-09
					2R_9462601_SNP	UPSTREAM	FBgn0261990	CG42808		-0.101438	36.7149	1.372e-09
					2R_9462602_SNP	EXON	FBgn0265496	CR44365		-0.101356	36.579	1.471e-09
					2R_9462602_SNP	UPSTREAM	FBgn0261990	CG42808		-0.101356	36.579	1.471e-09
					2R_10118073_DEL	UTR_3_PRIME	FBgn0033913	CG8468	SLC16A8	-0.102185	36.9246	1.232e-09
					2R_10118073_DEL	DOWNSTREAM	FBgn0261276	Opa1	OPA1	-0.102185	36.9246	1.232e-09
					2R_11505371_SNP	INTRON	FBgn0260429	CG42524		-0.0994247	36.4377	1.582e-09
					2R_11505431_SNP	INTRON	FBgn0260429	CG42524		-0.0999338	37.0545	1.153e-09
					2R_11506076_SNP	INTRON	FBgn0260429	CG42524		-0.100604	37.1149	1.118e-09
					2R_11506171_SNP	INTRON	FBgn0260429	CG42524		-0.101508	38.4266	5.708e-10
					2R_11506680_SNP	INTRON	FBgn0260429	CG42524		-0.100932	37.7664	8.006e-10
					2R_11507913_SNP	INTRON	FBgn0260429	CG42524		-0.0988692	37.0128	1.178e-09
					2R_11508169_SNP	INTRON	FBgn0260429	CG42524		-0.0997922	36.4362	1.583e-09
					2R_11510698_SNP	INTRON	FBgn0260429	CG42524		-0.100198	37.1274	1.111e-09
					2R_11512228_SNP	INTRON	FBgn0260429	CG42524		-0.10159	37.8409	7.706e-10
					2R_11512231_DEL	INTRON	FBgn0260429	CG42524		-0.100338	37.4412	9.458e-10
					2R_11512276_SNP	INTRON	FBgn0260429	CG42524		-0.100195	37.0969	1.128e-09
					2R_11512278_SNP	INTRON	FBgn0260429	CG42524		-0.100123	37.8274	7.759e-10
					2R_11512306_SNP	INTRON	FBgn0260429	CG42524		-0.10061	36.4901	1.54e-09
					2R_11512314_SNP	INTRON	FBgn0260429	CG42524		-0.100497	36.6184	1.442e-09
					2R_11512321_SNP	INTRON	FBgn0260429	CG42524		-0.100338	37.4412	9.458e-10
					2R_11512322_DEL	INTRON	FBgn0260429	CG42524		-0.100338	37.4412	9.458e-10
					2R_11512346_SNP	INTRON	FBgn0260429	CG42524		-0.100575	36.6453	1.422e-09
					2R_11512351_SNP	INTRON	FBgn0260429	CG42524		-0.100494	36.8156	1.303e-09
					2R_11513295_SNP	INTRON	FBgn0260429	CG42524		-0.0992676	36.4327	1.586e-09
					2R_11513770_SNP	INTRON	FBgn0260429	CG42524		-0.100075	36.8509	1.28e-09
					2R_11514773_SNP	INTRON	FBgn0260429	CG42524		-0.100269	37.2665	1.034e-09
					2R_12966700_SNP	INTRON	FBgn0050460	CG30460	ZC2HC1A	-0.101088	37.0094	1.18e-09
					2R_13246091_SNP	INTRON	FBgn0265487	mbl	MBNL1	-0.101104	38.3509	5.934e-10
					2R_14698626_SNP	INTRON	FBgn0034394	CG15096	SLC17A3	-0.0974017	36.5172	1.519e-09
					2R_14698634_DEL	INTRON	FBgn0034394	CG15096	SLC17A3	-0.100024	36.8938	1.252e-09
					2R_14705398_SNP					-0.0998562	36.7094	1.376e-09
					2R_14893900_SNP	SYNONYMOUS_CODING	FBgn0265356	tn	TRIM2	-0.0987641	38.9438	4.38e-10
					2R_16042314_SNP					-0.101381	37.1871	1.077e-09
					2R_16713658_SNP	INTRON	FBgn0011674	insc	INSC	-0.0999126	36.9607	1.21e-09
					2R_17735721_SNP	DOWNSTREAM	FBgn0050406	tRNA:CR30406		-0.100852	36.8694	1.268e-09
					2R_18735073_SNP	SYNONYMOUS_CODING	FBgn0034785	CG3649	SLC17A3	-0.105976	39.6971	2.979e-10
					2R_18735073_SNP	DOWNSTREAM	FBgn0034786	CG13531	SPG11	-0.105976	39.6971	2.979e-10
					2R_19527728_SNP	INTRON	FBgn0004795	retn	ARID3A	-0.0973625	37.4044	9.638e-10
					2R_19733968_SNP	SYNONYMOUS_CODING	FBgn0034914	CG5554	TMX1	-0.10206	37.1197	1.115e-09
					2R_19733968_SNP	DOWNSTREAM	FBgn0021895	ytr	SNRNP27	-0.10206	37.1197	1.115e-09
					3L_646218_SNP					-0.101326	36.4422	1.578e-09
					3L_917965_SNP	INTRON	FBgn0264574	Glut1	SLC2A1	-0.103704	38.5292	5.416e-10
					3L_963018_SNP	INTRON	FBgn0264574	Glut1	SLC2A1	-0.100881	36.4681	1.558e-09
					3L_2045115_SNP	SPLICE_SITE_REGION	FBgn0086906	sls	OBSCN	-0.103712	39.572	3.175e-10
					3L_2303865_DEL					-0.0964139	36.6571	1.414e-09
					3L_2654800_SNP	SYNONYMOUS_CODING	FBgn0259200	CG42304	DNTTIP1	-0.102729	36.8095	1.307e-09
					3L_2654800_SNP	UTR_3_PRIME	FBgn0259199	Snup	SNUPN	-0.102729	36.8095	1.307e-09
					3L_2654800_SNP	DOWNSTREAM	FBgn0264606	Fife	RIMS1	-0.102729	36.8095	1.307e-09
					3L_3045461_SNP	INTRON	FBgn0035390	scramb2	PLSCR1	-0.101813	36.407	1.607e-09
					3L_3439026_SNP	INTRON	FBgn0026259	eIF5B	EIF5B	-0.101065	36.7569	1.343e-09
					3L_3447924_SNP	INTRON	FBgn0026259	eIF5B	EIF5B	-0.101408	37.935	7.343e-10
					3L_3773168_SNP	INTRON	FBgn0052264	CG32264	PHACTR2	-0.100245	36.747	1.35e-09
					3L_4612793_SNP	INTRON	FBgn0262733	Src64B	FYN	-0.102121	38.1597	6.545e-10
					3L_4612794_SNP	INTRON	FBgn0262733	Src64B	FYN	-0.100765	36.9619	1.209e-09
					3L_5890784_SNP	SYNONYMOUS_CODING	FBgn0035645	CG5592	SLC22A13	-0.102875	37.7081	8.248e-10
					3L_5890784_SNP	UPSTREAM	FBgn0035644	Pole2	POLE2	-0.102875	37.7081	8.248e-10
					3L_6508235_SNP	INTRON	FBgn0020251	sfl	NDST2	-0.10411	39.6508	3.05e-10
					3L_7205940_DEL					-0.101835	36.5169	1.519e-09
					3L_8757494_SNP	INTRON	FBgn0266084	Fhos	FHOD1	-0.101376	36.7467	1.35e-09
					3L_8835617_SNP	INTRON	FBgn0263930	dally	GPC5	-0.10278	37.8395	7.712e-10
					3L_12543067_SNP	INTRON	FBgn0036302	sowah	SOWAHC	-0.0972464	37.0046	1.183e-09
					3L_12657500_SNP					-0.101626	38.0899	6.783e-10
					3L_18223673_SNP					-0.102729	37.5697	8.855e-10
					3L_18514533_SNP					-0.105738	40.7551	1.733e-10
					3L_19467875_SNP	DOWNSTREAM	FBgn0036873	CG18294		-0.10172	37.8234	7.775e-10
					3L_19467875_SNP	DOWNSTREAM	FBgn0052207	CR32207		-0.10172	37.8234	7.775e-10
					3L_21385608_SNP	INTRON	FBgn0261258	rgn	REG1A	-0.101167	37.0371	1.163e-09
					3L_23250409_SNP	INTRON	FBgn0266347	nAChRalpha4	CHRNA3	-0.0991555	36.6152	1.444e-09
					3L_24026959_SNP	INTRON	FBgn0058045	CG40045	UBE2G1	-0.100023	37.4863	9.242e-10
					3R_8618753_SNP					-0.101948	37.4614	9.36e-10
					3R_8632489_SNP					-0.104325	38.2166	6.357e-10
					3R_8647934_DEL					-0.0997897	37.9306	7.36e-10
					3R_10648895_DEL	INTRON	FBgn0266756	btsz	SYTL4	-0.10152	36.6106	1.448e-09
					3R_10853630_SNP					-0.102978	37.5737	8.837e-10
					3R_12523274_SNP	INTRON	FBgn0003944	Ubx	HOXB6	-0.100854	37.1391	1.104e-09
					3R_25547835_SNP	SYNONYMOUS_CODING	FBgn0039686	CG15506		-0.102248	38.4891	5.529e-10
					3R_25547835_SNP	UPSTREAM	FBgn0085325	CG34296		-0.102248	38.4891	5.529e-10
					X_1417594_SNP	UTR_3_PRIME	FBgn0025390	Mur2B	OTOG	-0.102143	38.0084	7.072e-10
					X_2885969_SNP	INTRON	FBgn0028369	kirre	KIRREL1	-0.102692	37.831	7.745e-10
					X_5457216_INS					-0.10096	37.3279	1.002e-09
					X_5754375_SNP					-0.101654	37.3907	9.706e-10
					X_5754418_SNP					-0.100786	37.2406	1.048e-09
					X_14095675_SNP	SYNONYMOUS_CODING	FBgn0026713	l_1_G0007	DHX38	-0.101708	38.5412	5.383e-10
					X_14095675_SNP	DOWNSTREAM	FBgn0030545	CG11590	CUTA	-0.101708	38.5412	5.383e-10
					X_14095687_SNP	SYNONYMOUS_CODING	FBgn0026713	l_1_G0007	DHX38	-0.10191	37.5747	8.832e-10
					X_14095687_SNP	DOWNSTREAM	FBgn0030545	CG11590	CUTA	-0.10191	37.5747	8.832e-10
					X_19568171_SNP	INTRON	FBgn0031055	et	PTPRQ	-0.101083	36.7657	1.337e-09
					X_19568693_SNP	SYNONYMOUS_CODING	FBgn0031055	et	PTPRQ	-0.0966501	36.3867	1.624e-09
					X_20260151_SNP	DOWNSTREAM	FBgn0031104	jb		-0.09656	37.9069	7.45e-10
					X_20317348_SNP	UPSTREAM	FBgn0260868	CG42578		-0.0989225	38.1751	6.493e-10
					X_20317348_SNP	DOWNSTREAM	FBgn0031116	CG1695	SGSM1	-0.0989225	38.1751	6.493e-10
					X_20899533_DEL	DOWNSTREAM	FBgn0031144	CG1529	ZNF560	-0.10534	40.1772	2.33e-10
					X_20899533_DEL	UPSTREAM	FBgn0031143	CG1532	GLOD4	-0.10534	40.1772	2.33e-10
					2L_1151886_SNP	UTR_3_PRIME	FBgn0261458	capt	CAP1	-0.101817	36.4025	1.611e-09
					2L_1151886_SNP	DOWNSTREAM	FBgn0031310	Vps29	VPS29	-0.101817	36.4025	1.611e-09
					2L_4028206_SNP					-0.100141	36.2209	1.768e-09
					2L_4028209_SNP					-0.0985081	36.0044	1.976e-09
					2L_7129816_SNP	INTRON	FBgn0085407	Pvf3	VEGFB	-0.100043	36.027	1.953e-09
					2L_11398829_SNP					-0.100309	35.9574	2.024e-09
					2R_916487_SNP					-0.0978272	36.2617	1.731e-09
					2R_5229416_INS	INTRON	FBgn0033405	CG13954		-0.0958275	36.3251	1.676e-09
					2R_5229416_INS	INTRON	FBgn0033403	CG13739		-0.0958275	36.3251	1.676e-09
					2R_6285103_SNP	INTRON	FBgn0261698	CG42732	KCNT1	-0.100909	35.9682	2.013e-09
					2R_7835767_SNP	INTRON	FBgn0033668	CG13188	SMAD2	-0.0998414	35.9546	2.027e-09
					2R_9069868_SNP	INTRON	FBgn0053182	Kdm4B	KDM4C	-0.101561	35.9523	2.029e-09
					2R_9069868_SNP	SYNONYMOUS_CODING	FBgn0028991	seq	KDM4D	-0.101561	35.9523	2.029e-09
					2R_9069868_SNP	INTRON	FBgn0033802	CG17724		-0.101561	35.9523	2.029e-09
					2R_10119626_SNP	INTRON	FBgn0261276	Opa1	OPA1	-0.100236	36.1542	1.83e-09
					2R_12686696_INS					-0.0961648	36.3673	1.64e-09
					2R_14552993_SNP	NON_SYNONYMOUS_CODING	FBgn0053136	CG33136		-0.100417	36.283	1.713e-09
					2R_15945343_SNP	UPSTREAM	FBgn0265842	CR44631		-0.101114	36.0678	1.913e-09
					3L_2194925_SNP					-0.100457	36.1585	1.826e-09
					3L_2194928_SNP					-0.100457	36.1585	1.826e-09
					3L_2194930_SNP					-0.100468	35.978	2.003e-09
					3L_2201483_SNP					-0.101316	36.1222	1.86e-09
					3L_3045575_SNP	INTRON	FBgn0035390	scramb2	PLSCR1	-0.10063	36.307	1.692e-09
					3L_5890777_SNP	SYNONYMOUS_CODING	FBgn0035645	CG5592	SLC22A13	-0.101149	36.1171	1.865e-09
					3L_5890777_SNP	UPSTREAM	FBgn0035644	Pole2	POLE2	-0.101149	36.1171	1.865e-09
					3L_11400596_SNP					-0.100405	36.0001	1.98e-09
					3L_12166405_DEL	INTRON	FBgn0036260	Rh7	OPN4	-0.0982709	36.0525	1.928e-09
					3L_12553172_SNP	INTRON	FBgn0036302	sowah	SOWAHC	-0.0983423	36.3738	1.635e-09
					3L_23200616_SNP	INTRON	FBgn0266347	nAChRalpha4	CHRNA3	-0.102043	36.2886	1.708e-09
					3L_23200617_SNP	INTRON	FBgn0266347	nAChRalpha4	CHRNA3	-0.102043	36.2886	1.708e-09
					3L_23213319_SNP	INTRON	FBgn0266347	nAChRalpha4	CHRNA3	-0.0994837	36.1319	1.851e-09
					3L_23250432_SNP	INTRON	FBgn0266347	nAChRalpha4	CHRNA3	-0.100104	36.0097	1.97e-09
					3R_8850477_SNP	DOWNSTREAM	FBgn0020496	CtBP	CTBP2	-0.100929	36.1079	1.874e-09
					3R_19566644_SNP	INTRON	FBgn0263782	Hmgcr	HMGCR	-0.0979194	36.1617	1.823e-09
					X_5042459_DEL	INTRON	FBgn0029746	CG15465		-0.100523	36.2038	1.784e-09
					X_5042459_DEL	INTRON	FBgn0266098	rg	NBEA	-0.100523	36.2038	1.784e-09
					X_5481784_DEL					-0.0988338	36.439	1.581e-09
					X_6126869_SNP	UTR_3_PRIME	FBgn0262730	CG14446	TMEM132E	-0.0968014	35.9918	1.989e-09
					X_16513477_DEL	INTRON	FBgn0030763	CG9782		-0.102435	36.4248	1.593e-09
					X_20317479_SNP	NON_SYNONYMOUS_CODING	FBgn0260868	CG42578		-0.0974841	36.0556	1.925e-09
					X_20317479_SNP	DOWNSTREAM	FBgn0031116	CG1695	SGSM1	-0.0974841	36.0556	1.925e-09
Females (P ≤ 2.02E-9)
Variant 1					Variant 2					Test-statistics
ID	Variant Type	FBgn	Dmel Symbol	Hsap Symbol	ID	Variant Type	FBgn	Dmel Symbol	Hsap Symbol	BETA_INT	STAT	P
X_17460743_DEL	DOWNSTREAM	FBgn0030844	ppk23	ASIC5	2L_3312372_SNP	INTRON	FBgn0031518	CG3277	CSF1R	-0.0948392	37.5241	9.064e-10
					2L_3312372_SNP	DOWNSTREAM	FBgn0031517	CG15406	SLC2A6	-0.0948392	37.5241	9.064e-10
					2L_11862845_INS	INTRON	FBgn0264815	Pde1c	PDE1A	-0.099009	43.0836	5.272e-11
					2L_16320211_INS	INTRON	FBgn0000250	cact	NFKBIA	-0.106098	43.9491	3.388e-11
					2R_14104520_SNP					-0.101515	41.3362	1.288e-10
					2R_17309155_SNP	INTRON	FBgn0010415	Sdc	SDC2	-0.109914	45.2965	1.703e-11
					2R_20350483_SNP	INTRON	FBgn0035010	CG13579	HTR1D	-0.112152	46.9508	7.323e-12
					2R_20350622_SNP	INTRON	FBgn0035010	CG13579	HTR1D	-0.112185	47.2241	6.37e-12
					3L_14368659_SNP					-0.110912	44.8182	2.174e-11
					3L_15651656_SNP	DOWNSTREAM	FBgn0014848	Eig71Eh		-0.0995748	37.7167	8.213e-10
					3L_15651656_SNP	DOWNSTREAM	FBgn0004594	Eig71Eg		-0.0995748	37.7167	8.213e-10
					3L_22992079_INS	INTRON	FBgn0262509	nrm	NPHS1	-0.104117	41.9308	9.502e-11
					2L_3697317_SNP	UTR_3_PRIME	FBgn0031562	CG3604	SPINT3	-0.102435	38.0262	7.008e-10
					2L_3697317_SNP	UPSTREAM	FBgn0031561	CG16712	EPPIN-WFDC6	-0.102435	38.0262	7.008e-10
					2L_3697361_SNP	UTR_3_PRIME	FBgn0031562	CG3604	SPINT3	-0.102476	37.8688	7.597e-10
					2L_3697361_SNP	UPSTREAM	FBgn0031561	CG16712	EPPIN-WFDC6	-0.102476	37.8688	7.597e-10
					2L_3888678_SNP	INTRON	FBgn0000256	capu	FMN2	-0.103193	37.5941	8.745e-10
					2L_4028182_SNP					-0.102881	38.6175	5.177e-10
					2L_4028211_SNP					-0.100608	37.3491	9.915e-10
					2L_4028216_SNP					-0.100881	37.309	1.012e-09
					2L_4028232_SNP					-0.100694	37.1074	1.122e-09
					2L_8718818_SNP	INTRON	FBgn0003209	raw	RNASEL	-0.102959	39.7036	2.969e-10
					2L_10444808_SNP	INTRON	FBgn0032252	loh	THSD4	-0.10334	38.2796	6.155e-10
					2L_15123196_SNP					-0.101064	40.1017	2.422e-10
					2L_17750878_DEL	INTRON	FBgn0015609	CadN	FAT2	-0.0989659	37.0193	1.174e-09
					2L_18262742_SNP	INTRON	FBgn0261804	CG42750	DPEP2	-0.103251	38.3393	5.97e-10
					2L_18262742_SNP	UPSTREAM	FBgn0266206	CR44901		-0.103251	38.3393	5.97e-10
					2R_3911049_DEL	EXON	FBgn0266805	CR45267		-0.0968566	40.9903	1.537e-10
					2R_8295893_SNP	UTR_3_PRIME	FBgn0033730	Cpr49Ag		-0.103266	36.3776	1.632e-09
					2R_8295893_SNP	UPSTREAM	FBgn0050050	CG30050		-0.103266	36.3776	1.632e-09
					2R_9454580_SNP					-0.0999808	36.4269	1.591e-09
					2R_9462601_SNP	EXON	FBgn0265496	CR44365		-0.102592	37.5804	8.807e-10
					2R_9462601_SNP	UPSTREAM	FBgn0261990	CG42808		-0.102592	37.5804	8.807e-10
					2R_9462602_SNP	EXON	FBgn0265496	CR44365		-0.102577	37.3532	9.894e-10
					2R_9462602_SNP	UPSTREAM	FBgn0261990	CG42808		-0.102577	37.3532	9.894e-10
					2R_10118073_DEL	UTR_3_PRIME	FBgn0033913	CG8468	SLC16A8	-0.103842	37.106	1.123e-09
					2R_10118073_DEL	DOWNSTREAM	FBgn0261276	Opa1	OPA1	-0.103842	37.106	1.123e-09
					2R_11505371_SNP	INTRON	FBgn0260429	CG42524		-0.102111	38.0367	6.971e-10
					2R_11505431_SNP	INTRON	FBgn0260429	CG42524		-0.102622	38.7493	4.839e-10
					2R_11506076_SNP	INTRON	FBgn0260429	CG42524		-0.102466	38.2106	6.376e-10
					2R_11506171_SNP	INTRON	FBgn0260429	CG42524		-0.102717	38.7856	4.75e-10
					2R_11506680_SNP	INTRON	FBgn0260429	CG42524		-0.10376	39.8552	2.747e-10
					2R_11507913_SNP	INTRON	FBgn0260429	CG42524		-0.101751	38.7697	4.789e-10
					2R_11508169_SNP	INTRON	FBgn0260429	CG42524		-0.102741	38.2076	6.386e-10
					2R_11510698_SNP	INTRON	FBgn0260429	CG42524		-0.102	37.9203	7.399e-10
					2R_11512228_SNP	INTRON	FBgn0260429	CG42524		-0.103658	38.6841	5.003e-10
					2R_11512231_DEL	INTRON	FBgn0260429	CG42524		-0.102	37.9203	7.399e-10
					2R_11512276_SNP	INTRON	FBgn0260429	CG42524		-0.101859	37.5743	8.834e-10
					2R_11512278_SNP	INTRON	FBgn0260429	CG42524		-0.0994932	36.7289	1.363e-09
					2R_11512306_SNP	INTRON	FBgn0260429	CG42524		-0.104078	38.3877	5.823e-10
					2R_11512314_SNP	INTRON	FBgn0260429	CG42524		-0.104006	38.7496	4.838e-10
					2R_11512321_SNP	INTRON	FBgn0260429	CG42524		-0.102	37.9203	7.399e-10
					2R_11512322_DEL	INTRON	FBgn0260429	CG42524		-0.102	37.9203	7.399e-10
					2R_11512346_SNP	INTRON	FBgn0260429	CG42524		-0.104045	38.5762	5.288e-10
					2R_11512351_SNP	INTRON	FBgn0260429	CG42524		-0.104006	38.7496	4.838e-10
					2R_11513295_SNP	INTRON	FBgn0260429	CG42524		-0.100894	37.0831	1.136e-09
					2R_11513770_SNP	INTRON	FBgn0260429	CG42524		-0.100733	37.0494	1.156e-09
					2R_11514773_SNP	INTRON	FBgn0260429	CG42524		-0.101931	37.7439	8.099e-10
					2R_12966859_SNP	INTRON	FBgn0050460	CG30460	ZC2HC1A	-0.0984111	36.07	1.91e-09
					2R_18735073_SNP	SYNONYMOUS_CODING	FBgn0034785	CG3649	SLC17A3	-0.102667	36.1664	1.818e-09
					2R_18735073_SNP	DOWNSTREAM	FBgn0034786	CG13531	SPG11	-0.102667	36.1664	1.818e-09
					2R_19527728_SNP	INTRON	FBgn0004795	retn	ARID3A	-0.0977484	37.7724	7.981e-10
					2R_19733968_SNP	SYNONYMOUS_CODING	FBgn0034914	CG5554	TMX1	-0.104485	37.8601	7.631e-10
					2R_19733968_SNP	DOWNSTREAM	FBgn0021895	ytr	SNRNP27	-0.104485	37.8601	7.631e-10
					3L_917965_SNP	INTRON	FBgn0264574	Glut1	SLC2A1	-0.104363	37.987	7.15e-10
					3L_2045115_SNP	SPLICE_SITE_REGION	FBgn0086906	sls	OBSCN	-0.105363	39.764	2.878e-10
					3L_2303865_DEL					-0.0974819	37.7095	8.243e-10
					3L_2654800_SNP	SYNONYMOUS_CODING	FBgn0259200	CG42304	DNTTIP1	-0.104465	37.7458	8.091e-10
					3L_2654800_SNP	UTR_3_PRIME	FBgn0259199	Snup	SNUPN	-0.104465	37.7458	8.091e-10
					3L_2654800_SNP	DOWNSTREAM	FBgn0264606	Fife	RIMS1	-0.104465	37.7458	8.091e-10
					3L_3439026_SNP	INTRON	FBgn0026259	eIF5B	EIF5B	-0.10236	37.4269	9.527e-10
					3L_3773168_SNP	INTRON	FBgn0052264	CG32264	PHACTR2	-0.100531	35.9587	2.023e-09
					3L_6508235_SNP	INTRON	FBgn0020251	sfl	NDST2	-0.105781	41.1369	1.426e-10
					3L_8757494_SNP	INTRON	FBgn0266084	Fhos	FHOD1	-0.101301	36.1056	1.876e-09
					3L_12657500_SNP					-0.101148	37.04	1.162e-09
					3L_15846189_SNP	INTRON	FBgn0264908	pHCl	GLRA4	-0.103246	42.179	8.37e-11
					3L_18223673_SNP					-0.105279	39.3125	3.627e-10
					3L_18514533_SNP					-0.107743	42.077	8.818e-11
					3L_19467875_SNP	DOWNSTREAM	FBgn0036873	CG18294		-0.105368	39.9638	2.599e-10
					3L_19467875_SNP	DOWNSTREAM	FBgn0052207	CR32207		-0.105368	39.9638	2.599e-10
					3L_21385608_SNP	INTRON	FBgn0261258	rgn	REG1A	-0.102682	37.9781	7.183e-10
					3R_8618753_SNP					-0.103066	38.1292	6.648e-10
					3R_8632489_SNP					-0.105988	39.4096	3.451e-10
					3R_8647934_DEL					-0.102028	40.2717	2.22e-10
					3R_10853630_SNP					-0.102923	36.9179	1.237e-09
					3R_12523274_SNP	INTRON	FBgn0003944	Ubx	HOXB6	-0.102085	38.3254	6.012e-10
					X_1417594_SNP	UTR_3_PRIME	FBgn0025390	Mur2B	OTOG	-0.102276	37.5787	8.814e-10
					X_5457216_INS					-0.102819	36.4297	1.589e-09
					X_5671038_DEL	INTRON	FBgn0261610	CG42699	CEP162	-0.105802	39.781	2.853e-10
					X_5671038_DEL	DOWNSTREAM	FBgn0029807	CG3108	CPA4	-0.105802	39.781	2.853e-10
					X_5671038_DEL	UPSTREAM	FBgn0259149	CG42264	CPA1	-0.105802	39.781	2.853e-10
					X_5754375_SNP					-0.102516	37.5515	8.938e-10
					X_5754418_SNP					-0.101542	37.6038	8.702e-10
					X_14095675_SNP	SYNONYMOUS_CODING	FBgn0026713	l_1_G0007	DHX38	-0.100477	36.2103	1.778e-09
					X_14095675_SNP	DOWNSTREAM	FBgn0030545	CG11590	CUTA	-0.100477	36.2103	1.778e-09
					X_20317348_SNP	UPSTREAM	FBgn0260868	CG42578		-0.100829	39.5709	3.177e-10
					X_20317348_SNP	DOWNSTREAM	FBgn0031116	CG1695	SGSM1	-0.100829	39.5709	3.177e-10
					X_20899533_DEL	DOWNSTREAM	FBgn0031144	CG1529	ZNF560	-0.106417	40.4401	2.037e-10
					X_20899533_DEL	UPSTREAM	FBgn0031143	CG1532	GLOD4	-0.106417	40.4401	2.037e-10
					2L_4028206_SNP					-0.100783	36.5579	1.487e-09
					2L_7129816_SNP	INTRON	FBgn0085407	Pvf3	VEGFB	-0.10128	36.5569	1.488e-09
					2L_11398829_SNP					-0.101441	37.1405	1.103e-09
					2R_916487_SNP					-0.0984618	36.4011	1.612e-09
					2R_9069868_SNP	INTRON	FBgn0053182	Kdm4B	KDM4C	-0.102785	36.7546	1.345e-09
					2R_9069868_SNP	SYNONYMOUS_CODING	FBgn0028991	seq	KDM4D	-0.102785	36.7546	1.345e-09
					2R_9069868_SNP	INTRON	FBgn0033802	CG17724		-0.102785	36.7546	1.345e-09
					2R_10119626_SNP	INTRON	FBgn0261276	Opa1	OPA1	-0.100818	36.0826	1.898e-09
					2R_12686696_INS					-0.0992282	36.2216	1.767e-09
					2R_14552993_SNP	NON_SYNONYMOUS_CODING	FBgn0053136	CG33136		-0.101709	36.1111	1.871e-09
					3L_2201483_SNP					-0.103052	37.3602	9.859e-10
					3R_8850477_SNP	DOWNSTREAM	FBgn0020496	CtBP	CTBP2	-0.103573	37.5175	9.095e-10
					X_5042459_DEL	INTRON	FBgn0029746	CG15465		-0.101922	37.0489	1.156e-09
					X_5042459_DEL	INTRON	FBgn0266098	rg	NBEA	-0.101922	37.0489	1.156e-09
					2L_287008_INS	INTRON	FBgn0031245	CG3625	AIG1	-0.101697	38.8928	4.496e-10
					2L_287008_INS	DOWNSTREAM	FBgn0025686	Amnionless	AMN	-0.101697	38.8928	4.496e-10
					2L_289202_SNP	INTRON	FBgn0031245	CG3625	AIG1	-0.101927	39.6922	2.986e-10
					2L_289202_SNP	UPSTREAM	FBgn0025686	Amnionless	AMN	-0.101927	39.6922	2.986e-10
					2L_290762_DEL	INTRON	FBgn0031245	CG3625	AIG1	-0.101945	38.1416	6.606e-10
					2L_293760_SNP	SYNONYMOUS_CODING	FBgn0017457	U2af38	U2AF1	-0.103481	39.3493	3.559e-10
					2L_293760_SNP	DOWNSTREAM	FBgn0031247	CG11562	PET117	-0.103481	39.3493	3.559e-10
					2L_298211_SNP	UTR_5_PRIME	FBgn0020622	Pi3K21B	PIK3R3	-0.100287	38.8349	4.631e-10
					2L_298211_SNP	DOWNSTREAM	FBgn0024352	Hop	STIP1	-0.100287	38.8349	4.631e-10
					2L_298677_SNP	INTRON	FBgn0020622	Pi3K21B	PIK3R3	-0.0998111	38.1895	6.446e-10
					2L_298795_SNP	INTRON	FBgn0020622	Pi3K21B	PIK3R3	-0.0993292	37.8516	7.664e-10
					2L_299334_SNP	SYNONYMOUS_CODING	FBgn0020622	Pi3K21B	PIK3R3	-0.0982615	36.8496	1.281e-09
					2L_299382_SNP	SYNONYMOUS_CODING	FBgn0020622	Pi3K21B	PIK3R3	-0.0980596	36.4785	1.549e-09
					2L_301009_SNP	INTRON	FBgn0020622	Pi3K21B	PIK3R3	-0.0979581	38.5613	5.328e-10
					2L_303439_SNP	UTR_3_PRIME	FBgn0020622	Pi3K21B	PIK3R3	-0.100218	38.5222	5.436e-10
					2L_307443_SNP	INTRON	FBgn0004611	Plc21C	PLCB1	-0.0996503	38.1505	6.576e-10
					2L_307444_SNP	INTRON	FBgn0004611	Plc21C	PLCB1	-0.0997582	39.5145	3.27e-10
					2L_308016_SNP	INTRON	FBgn0004611	Plc21C	PLCB1	-0.100035	38.4286	5.703e-10
					2L_308016_SNP	DOWNSTREAM	FBgn0263872	CR43719		-0.100035	38.4286	5.703e-10
					2L_308188_SNP	INTRON	FBgn0004611	Plc21C	PLCB1	-0.101093	39.7543	2.893e-10
					2L_308188_SNP	DOWNSTREAM	FBgn0263872	CR43719		-0.101093	39.7543	2.893e-10
					2L_308748_DEL	EXON	FBgn0263872	CR43719		-0.10175	39.3747	3.513e-10
					2L_308748_DEL	INTRON	FBgn0004611	Plc21C	PLCB1	-0.10175	39.3747	3.513e-10
					2L_309205_SNP	EXON	FBgn0263872	CR43719		-0.0995944	38.122	6.673e-10
					2L_309205_SNP	INTRON	FBgn0004611	Plc21C	PLCB1	-0.0995944	38.122	6.673e-10
					2L_309559_SNP	INTRON	FBgn0004611	Plc21C	PLCB1	-0.101867	38.4301	5.698e-10
					2L_309559_SNP	UPSTREAM	FBgn0263872	CR43719		-0.101867	38.4301	5.698e-10
					2L_311856_SNP	INTRON	FBgn0004611	Plc21C	PLCB1	-0.100412	38.1758	6.491e-10
					2L_312750_SNP	INTRON	FBgn0004611	Plc21C	PLCB1	-0.100426	38.399	5.79e-10
					2L_312814_SNP	INTRON	FBgn0004611	Plc21C	PLCB1	-0.09981	37.9871	7.15e-10
					2L_313316_SNP	INTRON	FBgn0004611	Plc21C	PLCB1	-0.100367	37.8275	7.759e-10
					2L_315930_SNP	INTRON	FBgn0004611	Plc21C	PLCB1	-0.100005	37.6723	8.402e-10
					2L_316114_DEL	INTRON	FBgn0004611	Plc21C	PLCB1	-0.103535	41.7866	1.023e-10
					2L_316722_SNP	INTRON	FBgn0004611	Plc21C	PLCB1	-0.0989779	38.7553	4.824e-10
					2L_317827_SNP	UTR_5_PRIME	FBgn0004611	Plc21C	PLCB1	-0.0992619	36.9968	1.188e-09
					2L_317827_SNP	DOWNSTREAM	FBgn0031248	CG11912	CTRC	-0.0992619	36.9968	1.188e-09
					2L_319580_SNP	INTRON	FBgn0004611	Plc21C	PLCB1	-0.0994148	40.0954	2.429e-10
					2L_319580_SNP	UPSTREAM	FBgn0031248	CG11912	CTRC	-0.0994148	40.0954	2.429e-10
					2L_319580_SNP	DOWNSTREAM	FBgn0031249	CG11911	PRSS36	-0.0994148	40.0954	2.429e-10
					2L_319650_SNP	INTRON	FBgn0004611	Plc21C	PLCB1	-0.101526	39.4283	3.418e-10
					2L_319650_SNP	UPSTREAM	FBgn0031248	CG11912	CTRC	-0.101526	39.4283	3.418e-10
					2L_319650_SNP	DOWNSTREAM	FBgn0031249	CG11911	PRSS36	-0.101526	39.4283	3.418e-10
					2L_320229_SNP	INTRON	FBgn0004611	Plc21C	PLCB1	-0.0995185	37.4573	9.38e-10
					2L_320229_SNP	DOWNSTREAM	FBgn0031249	CG11911	PRSS36	-0.0995185	37.4573	9.38e-10
					2L_320229_SNP	UPSTREAM	FBgn0031248	CG11912	CTRC	-0.0995185	37.4573	9.38e-10
					2L_323506_DEL	INTRON	FBgn0004611	Plc21C	PLCB1	-0.101349	38.7054	4.949e-10
					2L_323506_DEL	DOWNSTREAM	FBgn0053127	CG33127	TMPRSS11E	-0.101349	38.7054	4.949e-10
					2L_323633_SNP	INTRON	FBgn0004611	Plc21C	PLCB1	-0.098808	36.7407	1.354e-09
					2L_323633_SNP	DOWNSTREAM	FBgn0053127	CG33127	TMPRSS11E	-0.098808	36.7407	1.354e-09
					2L_325497_SNP	INTRON	FBgn0004611	Plc21C	PLCB1	-0.0992973	36.7872	1.322e-09
					2L_325497_SNP	DOWNSTREAM	FBgn0264086	CG43755	RRBP1	-0.0992973	36.7872	1.322e-09
					2L_326800_SNP	INTRON	FBgn0004611	Plc21C	PLCB1	-0.101235	38.2121	6.371e-10
					2L_326800_SNP	DOWNSTREAM	FBgn0264086	CG43755	RRBP1	-0.101235	38.2121	6.371e-10
					2L_326855_SNP	INTRON	FBgn0004611	Plc21C	PLCB1	-0.10099	39.1195	4.003e-10
					2L_326855_SNP	DOWNSTREAM	FBgn0264086	CG43755	RRBP1	-0.10099	39.1195	4.003e-10
					2L_326979_SNP	INTRON	FBgn0004611	Plc21C	PLCB1	-0.0988929	37.2069	1.066e-09
					2L_326979_SNP	DOWNSTREAM	FBgn0264086	CG43755	RRBP1	-0.0988929	37.2069	1.066e-09
					2L_327204_SNP	INTRON	FBgn0004611	Plc21C	PLCB1	-0.100074	37.4878	9.234e-10
					2L_327204_SNP	DOWNSTREAM	FBgn0264086	CG43755	RRBP1	-0.100074	37.4878	9.234e-10
					2L_327346_DEL	INTRON	FBgn0004611	Plc21C	PLCB1	-0.0987727	36.6018	1.454e-09
					2L_327346_DEL	DOWNSTREAM	FBgn0264086	CG43755	RRBP1	-0.0987727	36.6018	1.454e-09
					2L_328247_SNP	INTRON	FBgn0264086	CG43755	RRBP1	-0.0996271	37.3799	9.76e-10
					2L_328247_SNP	INTRON	FBgn0004611	Plc21C	PLCB1	-0.0996271	37.3799	9.76e-10
					2L_328341_SNP	INTRON	FBgn0264086	CG43755	RRBP1	-0.0998157	37.574	8.835e-10
					2L_328341_SNP	INTRON	FBgn0004611	Plc21C	PLCB1	-0.0998157	37.574	8.835e-10
					2L_328345_DEL	CODON_DELETION	FBgn0264086	CG43755	RRBP1	-0.0996568	37.1845	1.079e-09
					2L_328345_DEL	INTRON	FBgn0004611	Plc21C	PLCB1	-0.0996568	37.1845	1.079e-09
					2L_332381_SNP	INTRON	FBgn0004611	Plc21C	PLCB1	-0.0987667	36.199	1.788e-09
					2L_332381_SNP	UPSTREAM	FBgn0051921	CG31921	VGF	-0.0987667	36.199	1.788e-09
					2L_333590_SNP	INTRON	FBgn0004611	Plc21C	PLCB1	-0.0997754	37.681	8.364e-10
					2L_337209_SNP	INTRON	FBgn0004611	Plc21C	PLCB1	-0.101024	38.3084	6.065e-10
					2L_337220_SNP	INTRON	FBgn0004611	Plc21C	PLCB1	-0.101143	37.8729	7.581e-10
					2L_339145_SNP	INTRON	FBgn0004611	Plc21C	PLCB1	-0.0987771	37.8626	7.621e-10
					2L_340570_SNP	INTRON	FBgn0004611	Plc21C	PLCB1	-0.0979695	36.9492	1.217e-09
					2L_340937_SNP	INTRON	FBgn0004611	Plc21C	PLCB1	-0.0964882	36.3187	1.682e-09
					2L_346605_SNP	DOWNSTREAM	FBgn0004611	Plc21C	PLCB1	-0.0968556	36.2855	1.71e-09
					2L_357036_SNP	NON_SYNONYMOUS_CODING	FBgn0031250	Ent1	SLC29A1	-0.0995908	38.5568	5.34e-10
					2L_357036_SNP	DOWNSTREAM	FBgn0266907	CR45367		-0.0995908	38.5568	5.34e-10
					2L_357036_SNP	UPSTREAM	FBgn0266906	CR45366		-0.0995908	38.5568	5.34e-10
					2L_358810_SNP	DOWNSTREAM	FBgn0266906	CR45366		-0.0965326	36.0729	1.908e-09
					2L_358810_SNP	UPSTREAM	FBgn0031250	Ent1	SLC29A1	-0.0965326	36.0729	1.908e-09
					2L_359415_SNP					-0.0973058	36.0012	1.979e-09
					2L_366074_SNP					-0.0967561	36.0517	1.928e-09
					2L_367796_SNP					-0.0974551	36.319	1.681e-09
					2L_539849_SNP	NON_SYNONYMOUS_CODING	FBgn0003963	ush	ZFPM1	-0.101132	37.7375	8.125e-10
					2L_539849_SNP	DOWNSTREAM	FBgn0010602	lwr	UBE2I	-0.101132	37.7375	8.125e-10
					2L_749360_SNP	UPSTREAM	FBgn0031275	GABA-B-R3	GABBR2	-0.091339	35.9612	2.02e-09
					2L_941169_DEL	INTRON	FBgn0028481	CG4341	TMTC2	-0.106008	42.0687	8.855e-11
					2L_951118_SNP	INTRON	FBgn0028481	CG4341	TMTC2	-0.0939682	36.2015	1.786e-09
					2L_965363_SNP					-0.101392	37.583	8.795e-10
					2L_965390_SNP					-0.10069	36.7983	1.315e-09
					2L_972703_SNP					-0.102342	37.5335	9.021e-10
					2L_1091132_SNP	INTRON	FBgn0031299	CG4629	NIM1K	-0.104181	36.3395	1.664e-09
					2L_1091889_SNP	INTRON	FBgn0031299	CG4629	NIM1K	-0.100095	41.462	1.208e-10
					2L_1158767_SNP	UTR_5_PRIME	FBgn0031312	Tango14	NUS1	-0.0993845	36.4825	1.546e-09
					2L_1158767_SNP	EXON	FBgn0264267	CR43767		-0.0993845	36.4825	1.546e-09
					2L_1158767_SNP	UPSTREAM	FBgn0261458	capt	CAP1	-0.0993845	36.4825	1.546e-09
					2L_1171908_SNP	SYNONYMOUS_CODING	FBgn0031317	CG5118	ASB18	-0.0929873	38.3635	5.896e-10
					2L_1175341_SNP	NON_SYNONYMOUS_CODING	FBgn0031318	CG4887	RBM10	-0.101084	36.541	1.5e-09
					2L_1175973_SNP	SYNONYMOUS_CODING	FBgn0031318	CG4887	RBM10	-0.101768	36.9384	1.224e-09
					2L_1178747_DEL	INTRON	FBgn0031319	CG4896	RBM5	-0.100359	36.4113	1.604e-09
					2L_1181431_SNP	SYNONYMOUS_CODING	FBgn0031319	CG4896	RBM5	-0.104659	38.9396	4.39e-10
					2L_1181431_SNP	DOWNSTREAM	FBgn0031320	CG5126		-0.104659	38.9396	4.39e-10
					2L_1201811_DEL	DOWNSTREAM	FBgn0040723	CG5011	PHGR1	-0.0961357	37.6288	8.591e-10
					2L_1201821_INS	DOWNSTREAM	FBgn0040723	CG5011	PHGR1	-0.0962495	37.4763	9.289e-10
					2L_1252896_SNP					-0.101058	36.6962	1.386e-09
					2L_1269700_SNP	INTRON	FBgn0041097	robo3	ROBO2	-0.0992581	36.9296	1.229e-09
					2L_1269832_SNP	INTRON	FBgn0041097	robo3	ROBO2	-0.0981045	36.2381	1.753e-09
					2L_1289961_SNP	INTRON	FBgn0041097	robo3	ROBO2	-0.0936679	36.1544	1.829e-09
					2L_1291563_SNP	INTRON	FBgn0041097	robo3	ROBO2	-0.0996455	36.361	1.646e-09
					2L_1325745_SNP					-0.0968536	36.4562	1.567e-09
					2L_1325748_SNP					-0.0968536	36.4562	1.567e-09
					2L_1393797_SNP	INTRON	FBgn0002543	lea	ROBO3	-0.101717	36.1196	1.862e-09
					2L_1393799_SNP	INTRON	FBgn0002543	lea	ROBO3	-0.101717	36.1196	1.862e-09
					2L_1393805_SNP	INTRON	FBgn0002543	lea	ROBO3	-0.101717	36.1196	1.862e-09
					2L_1393809_SNP	INTRON	FBgn0002543	lea	ROBO3	-0.101207	36.067	1.913e-09
					2L_1403273_SNP	INTRON	FBgn0002543	lea	ROBO3	-0.109443	43.554	4.146e-11
					2L_1403274_SNP	INTRON	FBgn0002543	lea	ROBO3	-0.106053	40.5172	1.958e-10
					2L_1490161_SNP					-0.10044	36.3353	1.667e-09
					2L_1490350_SNP					-0.101147	37.1371	1.105e-09
					2L_1595196_SNP	INTRON	FBgn0261509	haf	TRIL	-0.0961268	36.5873	1.465e-09
					2L_1595196_SNP	SYNONYMOUS_CODING	FBgn0051935	CG31935	RAB3GAP1	-0.0961268	36.5873	1.465e-09
					2L_1595848_SNP	INTRON	FBgn0261509	haf	TRIL	-0.0984938	37.8866	7.527e-10
					2L_1595848_SNP	INTRON	FBgn0051935	CG31935	RAB3GAP1	-0.0984938	37.8866	7.527e-10
					2L_1595911_SNP	SYNONYMOUS_CODING	FBgn0051935	CG31935	RAB3GAP1	-0.0959193	38.7402	4.862e-10
					2L_1595911_SNP	INTRON	FBgn0261509	haf	TRIL	-0.0959193	38.7402	4.862e-10
					2L_1599294_SNP	INTRON	FBgn0051935	CG31935	RAB3GAP1	-0.102393	37.1046	1.124e-09
					2L_1599294_SNP	INTRON	FBgn0261509	haf	TRIL	-0.102393	37.1046	1.124e-09
					2L_1600565_SNP	INTRON	FBgn0261509	haf	TRIL	-0.100396	37.1556	1.095e-09
					2L_1600565_SNP	INTRON	FBgn0051935	CG31935	RAB3GAP1	-0.100396	37.1556	1.095e-09
					2L_1603354_SNP	SYNONYMOUS_CODING	FBgn0261509	haf	TRIL	-0.10401	38.6155	5.182e-10
					2L_1603354_SNP	INTRON	FBgn0051935	CG31935	RAB3GAP1	-0.10401	38.6155	5.182e-10
					2L_1605309_SNP	INTRON	FBgn0051935	CG31935	RAB3GAP1	-0.0999838	37.738	8.123e-10
					2L_1605309_SNP	INTRON	FBgn0261509	haf	TRIL	-0.0999838	37.738	8.123e-10
					2L_1631504_SNP					-0.0988306	38.6683	5.044e-10
					2L_1631520_SNP					-0.0991975	39.0567	4.134e-10
					2L_1631669_SNP					-0.0999968	37.8928	7.504e-10
					2L_1633448_SNP					-0.0991984	37.0255	1.17e-09
					2L_1633585_SNP					-0.0972537	36.1361	1.847e-09
					2L_1646704_DEL	DOWNSTREAM	FBgn0267259	CR45695		-0.0981311	37.4255	9.534e-10
					2L_1646721_SNP	DOWNSTREAM	FBgn0267259	CR45695		-0.0968726	36.7706	1.334e-09
					2L_1646783_SNP	DOWNSTREAM	FBgn0267259	CR45695		-0.0980913	36.936	1.225e-09
					2L_1646794_SNP	DOWNSTREAM	FBgn0267259	CR45695		-0.0965459	36.3233	1.678e-09
					2L_1646795_SNP	DOWNSTREAM	FBgn0267259	CR45695		-0.0968893	36.9174	1.237e-09
					2L_1646857_SNP	DOWNSTREAM	FBgn0267259	CR45695		-0.0962884	36.1855	1.801e-09
					2L_2021001_INS	INTRON	FBgn0031384	CG4238	AREL1	-0.0946819	36.0628	1.917e-09
					2L_2420717_SNP	UPSTREAM	FBgn0031428	CG9886	GLYCTK	-0.0963795	37.3911	9.704e-10
					2L_2420717_SNP	UPSTREAM	FBgn0085476	CG34447	PNLIPRP3	-0.0963795	37.3911	9.704e-10
					2L_2648083_SNP	NON_SYNONYMOUS_CODING	FBgn0264433	CG43851		-0.0959073	35.9814	1.999e-09
					2L_2648083_SNP	DOWNSTREAM	FBgn0053125	CG33125		-0.0959073	35.9814	1.999e-09
					2L_2648083_SNP	UPSTREAM	FBgn0031441	CG9962	CSNK1A1	-0.0959073	35.9814	1.999e-09
					2L_2648158_SNP	NON_SYNONYMOUS_CODING	FBgn0264433	CG43851		-0.0964975	36.0144	1.966e-09
					2L_2648158_SNP	DOWNSTREAM	FBgn0053125	CG33125		-0.0964975	36.0144	1.966e-09
					2L_2648158_SNP	UPSTREAM	FBgn0031441	CG9962	CSNK1A1	-0.0964975	36.0144	1.966e-09
					2L_2697111_SNP	INTRON	FBgn0051690	CG31690	TMTC2	-0.103043	37.0338	1.165e-09
					2L_2697111_SNP	UPSTREAM	FBgn0031446	CG15398	TBPL1	-0.103043	37.0338	1.165e-09
					2L_2697489_SNP	INTRON	FBgn0051690	CG31690	TMTC2	-0.105048	39.0767	4.092e-10
					2L_2697981_SNP	INTRON	FBgn0051690	CG31690	TMTC2	-0.102407	37.0585	1.151e-09
					2L_2705542_SNP	INTRON	FBgn0051690	CG31690	TMTC2	-0.100734	38.3846	5.833e-10
					2L_2728602_SNP	INTRON	FBgn0031449	CG31689	ABCG1	-0.103394	39.7389	2.916e-10
					2L_2803267_SNP					-0.0918481	36.4345	1.585e-09
					2L_2894800_SNP	INTRON	FBgn0041111	lilli	AFF2	-0.097079	36.3404	1.663e-09
					2L_3211514_SNP	DOWNSTREAM	FBgn0266875	CR45336		-0.0939062	36.2957	1.702e-09
					2L_3264462_SNP	EXON	FBgn0267270	CR45706		-0.0979125	36.4397	1.58e-09
					2L_3265773_SNP	UPSTREAM	FBgn0267270	CR45706		-0.100997	36.3424	1.661e-09
					2L_3266552_SNP	UPSTREAM	FBgn0267270	CR45706		-0.0996833	37.8044	7.851e-10
					2L_3269910_SNP	INTRON	FBgn0031513	CG3347	CXXC1	-0.106084	40.6548	1.825e-10
					2L_3378624_SNP	DOWNSTREAM	FBgn0016698	Ptpa	PTPA	-0.0968628	35.9556	2.026e-09
					2L_3390279_SNP	DOWNSTREAM	FBgn0266026	CR44791		-0.0982068	37.1444	1.101e-09
					2L_3403855_DEL	DOWNSTREAM	FBgn0031530	pgant2	GALNT2	-0.0967601	36.0157	1.964e-09
					2L_3410880_SNP	NON_SYNONYMOUS_CODING	FBgn0031531	CG8840		-0.0983693	36.0826	1.898e-09
					2L_3410880_SNP	INTRON	FBgn0031530	pgant2	GALNT2	-0.0983693	36.0826	1.898e-09
					2L_3410908_SNP	INTRON	FBgn0031530	pgant2	GALNT2	-0.0994853	37.0263	1.17e-09
					2L_3410908_SNP	SYNONYMOUS_CODING	FBgn0031531	CG8840		-0.0994853	37.0263	1.17e-09
					2L_3567615_SNP					-0.104517	38.4713	5.579e-10
					2L_3582808_DEL					-0.0904547	35.9968	1.983e-09
					2L_3698183_SNP	DOWNSTREAM	FBgn0031563	CG10031	TFPI2	-0.10028	38.0179	7.038e-10
					2L_3698183_SNP	UPSTREAM	FBgn0031562	CG3604	SPINT3	-0.10028	38.0179	7.038e-10
					2L_3698237_SNP	DOWNSTREAM	FBgn0031563	CG10031	TFPI2	-0.100454	36.2076	1.78e-09
					2L_3698237_SNP	UPSTREAM	FBgn0031562	CG3604	SPINT3	-0.100454	36.2076	1.78e-09
					2L_3836765_SNP	UPSTREAM	FBgn0004567	slp2	FOXG1	-0.101449	40.8245	1.673e-10
					2L_3853387_INS	DOWNSTREAM	FBgn0267007	CR45451		-0.101201	37.9362	7.339e-10
					2L_3853387_INS	DOWNSTREAM	FBgn0267005	CR45449		-0.101201	37.9362	7.339e-10
					2L_3874589_SNP	SYNONYMOUS_CODING	FBgn0000256	capu	FMN2	-0.100197	37.0252	1.171e-09
					2L_3879098_SNP	INTRON	FBgn0000256	capu	FMN2	-0.0991196	36.177	1.808e-09
					2L_3891910_SNP	INTRON	FBgn0000256	capu	FMN2	-0.101725	36.2701	1.724e-09
					2L_4003870_INS	UPSTREAM	FBgn0085205	CG34176		-0.0989293	36.2454	1.746e-09
					2L_4132115_SNP					-0.101117	36.4638	1.561e-09
					2L_4205598_SNP	SYNONYMOUS_CODING	FBgn0001075	ft	FAT4	-0.0982259	37.8507	7.667e-10
					2L_4213059_SNP	SYNONYMOUS_CODING	FBgn0001075	ft	FAT4	-0.0963106	36.148	1.835e-09
					2L_4223411_SNP					-0.098131	39.4664	3.352e-10
					2L_4223414_SNP					-0.097827	39.9594	2.604e-10
					2L_4224617_SNP	DOWNSTREAM	FBgn0031590	CG3702	CLPTM1	-0.102523	36.2452	1.746e-09
					2L_4230236_SNP	DOWNSTREAM	FBgn0265819	CR44608		-0.0993329	39.0878	4.069e-10
					2L_4232398_SNP					-0.0957067	36.4149	1.601e-09
					2L_4300506_SNP	INTRON	FBgn0010473	tutl	IGSF9	-0.0993742	37.3027	1.015e-09
					2L_4304055_DEL	INTRON	FBgn0010473	tutl	IGSF9	-0.0935696	36.096	1.885e-09
					2L_4311096_SNP	INTRON	FBgn0010473	tutl	IGSF9	-0.10026	36.1871	1.799e-09
					2L_4390050_SNP	INTRON	FBgn0027560	Tps1		-0.0995069	37.1884	1.077e-09
					2L_4390054_SNP	INTRON	FBgn0027560	Tps1		-0.0996382	37.0956	1.129e-09
					2L_4452991_SNP	UTR_5_PRIME	FBgn0031606	CG15439	PHF14	-0.10063	36.3884	1.623e-09
					2L_4452991_SNP	DOWNSTREAM	FBgn0031607	CG15440	TRNAU1AP	-0.10063	36.3884	1.623e-09
					2L_4600738_SNP	INTRON	FBgn0053196	dp	FBN2	-0.0993478	38.116	6.693e-10
					2L_4600909_SNP	INTRON	FBgn0053196	dp	FBN2	-0.0975135	36.0288	1.951e-09
					2L_4631476_SNP					-0.0975722	36.1027	1.879e-09
					2L_4631723_SNP					-0.0981039	37.5607	8.896e-10
					2L_4803374_SNP					-0.0977372	39.0708	4.104e-10
					2L_4803375_SNP					-0.093527	37.375	9.784e-10
					2L_4968673_SNP	SYNONYMOUS_CODING	FBgn0262467	Scox	SCO1	-0.0979785	36.8936	1.252e-09
					2L_4968673_SNP	UPSTREAM	FBgn0031657	CG3756	POLR1C	-0.0979785	36.8936	1.252e-09
					2L_4968673_SNP	UPSTREAM	FBgn0015834	Trip1	EIF3I	-0.0979785	36.8936	1.252e-09
					2L_4970954_SNP	INTRON	FBgn0010607	l_2_05714		-0.0997585	36.4096	1.605e-09
					2L_4970954_SNP	DOWNSTREAM	FBgn0031657	CG3756	POLR1C	-0.0997585	36.4096	1.605e-09
					2L_4970954_SNP	UPSTREAM	FBgn0031659	CG14043	KIF1BP	-0.0997585	36.4096	1.605e-09
					2L_5018846_SNP	INTRON	FBgn0016075	vkg	COL4A1	-0.0969861	40.7941	1.699e-10
					2L_5064656_SNP	INTRON	FBgn0028572	qtc		-0.101815	36.7421	1.353e-09
					2L_5096252_SNP	UPSTREAM	FBgn0031683	CG4230	HAX1	-0.0983123	37.2379	1.05e-09
					2L_5096252_SNP	DOWNSTREAM	FBgn0031682	CG5828	PANK4	-0.0983123	37.2379	1.05e-09
					2L_5262276_SNP	INTRON	FBgn0003716	tkv	BMPR1B	-0.0982143	39.2055	3.831e-10
					2L_5334073_SNP	INTRON	FBgn0031702	fusl		-0.0995835	36.9276	1.231e-09
					2L_5414543_SNP	INTRON	FBgn0016660	H15	TBX20	-0.100712	36.2744	1.72e-09
					2L_5456877_SNP					-0.102339	38.952	4.362e-10
					2L_5476575_SNP					-0.0957215	36.3906	1.621e-09
					2L_5481082_SNP					-0.0980138	36.2113	1.777e-09
					2L_5635768_SNP	SYNONYMOUS_CODING	FBgn0051646	CG31646	NTM	-0.0998406	37.0412	1.161e-09
					2L_5636072_SNP	INTRON	FBgn0051646	CG31646	NTM	-0.100408	37.5897	8.764e-10
					2L_5636075_SNP	INTRON	FBgn0051646	CG31646	NTM	-0.100215	37.0174	1.175e-09
					2L_5737502_DEL	INTRON	FBgn0031734	CG11147	ABCG2	-0.0942657	37.225	1.057e-09
					2L_5737502_DEL	INTRON	FBgn0031736	CG11030	NGDN	-0.0942657	37.225	1.057e-09
					2L_5755265_SNP	INTRON	FBgn0031736	CG11030	NGDN	-0.104977	39.5719	3.176e-10
					2L_5822867_SNP					-0.0936113	37.5329	9.023e-10
					2L_5822869_SNP					-0.0931082	36.7106	1.375e-09
					2L_5889636_SNP					-0.096648	36.7666	1.337e-09
					2L_5903120_SNP	DOWNSTREAM	FBgn0031747	CG9021		-0.102294	37.5757	8.828e-10
					2L_5903361_SNP	UTR_3_PRIME	FBgn0031747	CG9021		-0.101559	36.5979	1.457e-09
					2L_5908566_SNP	SYNONYMOUS_CODING	FBgn0043362	bchs	WDFY3	-0.10214	40.6981	1.785e-10
					2L_5908566_SNP	DOWNSTREAM	FBgn0031749	CG14000		-0.10214	40.6981	1.785e-10
					2L_6117549_SNP	INTRON	FBgn0266521	stai	STMN3	-0.101075	43.3504	4.6e-11
					2L_6117549_SNP	UPSTREAM	FBgn0051642	CG31642	KCMF1	-0.101075	43.3504	4.6e-11
					2L_6117553_SNP	INTRON	FBgn0266521	stai	STMN3	-0.101027	43.6213	4.006e-11
					2L_6117553_SNP	UPSTREAM	FBgn0051642	CG31642	KCMF1	-0.101027	43.6213	4.006e-11
					2L_6117562_SNP	INTRON	FBgn0266521	stai	STMN3	-0.0988391	38.1122	6.706e-10
					2L_6117562_SNP	UPSTREAM	FBgn0051642	CG31642	KCMF1	-0.0988391	38.1122	6.706e-10
					2L_6230890_SNP	UPSTREAM	FBgn0266070	CR44823		-0.100983	36.9233	1.233e-09
					2L_6230894_SNP	UPSTREAM	FBgn0266070	CR44823		-0.100983	36.9233	1.233e-09
					2L_6280084_SNP	INTRON	FBgn0053531	Ddr	DDR2	-0.101457	37.3718	9.8e-10
					2L_6315751_SNP	INTRON	FBgn0053531	Ddr	DDR2	-0.102882	39.6532	3.046e-10
					2L_6316089_SNP	INTRON	FBgn0053531	Ddr	DDR2	-0.0997193	36.993	1.19e-09
					2L_6316752_SNP	INTRON	FBgn0053531	Ddr	DDR2	-0.100918	36.9652	1.207e-09
					2L_6390568_SNP	INTRON	FBgn0259714	CG42368	LSAMP	-0.0988571	36.2717	1.723e-09
					2L_6565610_SNP	NON_SYNONYMOUS_CODING	FBgn0031834	CG13766		-0.0945749	36.0015	1.979e-09
					2L_6565610_SNP	DOWNSTREAM	FBgn0263916	Ent2	SLC29A1	-0.0945749	36.0015	1.979e-09
					2L_6587177_SNP	INTRON	FBgn0031835	CG11319	DPP10	-0.101728	41.6252	1.111e-10
					2L_6736725_SNP	SYNONYMOUS_CODING	FBgn0031854	TTLL3A	TTLL8	-0.0963529	39.6579	3.039e-10
					2L_6736725_SNP	DOWNSTREAM	FBgn0031853	TTLL3B	TTLL8	-0.0963529	39.6579	3.039e-10
					2L_6762868_SNP	NON_SYNONYMOUS_CODING	FBgn0031857	CG11321	RNF31	-0.0963207	36.0202	1.96e-09
					2L_6762979_DEL	CODON_DELETION	FBgn0031857	CG11321	RNF31	-0.0997528	37.2922	1.021e-09
					2L_6763051_SNP	NON_SYNONYMOUS_CODING	FBgn0031857	CG11321	RNF31	-0.0989968	36.3665	1.641e-09
					2L_6764828_SNP	SYNONYMOUS_CODING	FBgn0031857	CG11321	RNF31	-0.0987659	36.2474	1.744e-09
					2L_6837757_SNP	INTRON	FBgn0051632	sens-2	GFI1B	-0.0971759	35.9797	2.001e-09
					2L_7018277_SNP	SYNONYMOUS_CODING	FBgn0000053	ade3	GART	-0.0975563	38.9521	4.362e-10
					2L_7043060_DEL	INTRON	FBgn0262872	milt	TRAK1	-0.0937446	38.6289	5.147e-10
					2L_7069443_SNP	SYNONYMOUS_CODING	FBgn0031887	CG11289	UGT2B10	-0.0981095	38.4082	5.763e-10
					2L_7069443_SNP	DOWNSTREAM	FBgn0031888	Pvf2	VEGFC	-0.0981095	38.4082	5.763e-10
					2L_7130828_SNP	INTRON	FBgn0085407	Pvf3	VEGFB	-0.0945793	37.4391	9.468e-10
					2L_7130834_SNP	INTRON	FBgn0085407	Pvf3	VEGFB	-0.0938054	37.9423	7.316e-10
					2L_7130835_SNP	INTRON	FBgn0085407	Pvf3	VEGFB	-0.0938931	37.6098	8.675e-10
					2L_7141817_SNP	INTRON	FBgn0085407	Pvf3	VEGFB	-0.0976752	36.2672	1.727e-09
					2L_7141817_SNP	UPSTREAM	FBgn0265823	CR44612		-0.0976752	36.2672	1.727e-09
					2L_7190269_SNP	DOWNSTREAM	FBgn0031895	CG4497	FAM122B	-0.0974251	36.5642	1.483e-09
					2L_7190269_SNP	UPSTREAM	FBgn0031894	CG4496	ZNF655	-0.0974251	36.5642	1.483e-09
					2L_7190660_SNP	UTR_3_PRIME	FBgn0031895	CG4497	FAM122B	-0.0991486	37.3816	9.751e-10
					2L_7190660_SNP	UPSTREAM	FBgn0031894	CG4496	ZNF655	-0.0991486	37.3816	9.751e-10
					2L_7190661_SNP	UTR_3_PRIME	FBgn0031895	CG4497	FAM122B	-0.099257	38.0645	6.872e-10
					2L_7190661_SNP	UPSTREAM	FBgn0031894	CG4496	ZNF655	-0.099257	38.0645	6.872e-10
					2L_7233380_SNP	INTRON	FBgn0259111	Ndae1	SLC4A7	-0.09969	36.2627	1.731e-09
					2L_7233380_SNP	UPSTREAM	FBgn0264344	CG43800		-0.09969	36.2627	1.731e-09
					2L_7233405_SNP	INTRON	FBgn0259111	Ndae1	SLC4A7	-0.0982704	36.1374	1.845e-09
					2L_7233405_SNP	UPSTREAM	FBgn0264344	CG43800		-0.0982704	36.1374	1.845e-09
					2L_7353755_SNP					-0.0926003	36.0413	1.939e-09
					2L_7354151_SNP					-0.0936432	37.4086	9.617e-10
					2L_7355101_SNP					-0.0967485	35.9946	1.986e-09
					2L_7377001_INS	INTRON	FBgn0031903	Wnt10	WNT10B	-0.092439	36.0946	1.886e-09
					2L_7377001_INS	UPSTREAM	FBgn0002938	ninaC	MYO3A	-0.092439	36.0946	1.886e-09
					2L_7397851_SNP	INTRON	FBgn0031906	CG5160	RASL11B	-0.101859	36.4074	1.607e-09
					2L_7437185_SNP	UPSTREAM	FBgn0031914	CG5973	TTPAL	-0.0915532	39.4427	3.393e-10
					2L_7494277_SNP	INTRON	FBgn0260486	Ziz	DOCK9	-0.097582	36.4376	1.582e-09
					2L_7497377_SNP	UPSTREAM	FBgn0011283	Obp28a		-0.0959641	36.1391	1.844e-09
					2L_7497377_SNP	DOWNSTREAM	FBgn0264895	RapGAP1	RAP1GAP	-0.0959641	36.1391	1.844e-09
					2L_7497935_SNP	UTR_3_PRIME	FBgn0264895	RapGAP1	RAP1GAP	-0.0944726	37.3659	9.83e-10
					2L_7497935_SNP	UPSTREAM	FBgn0011283	Obp28a		-0.0944726	37.3659	9.83e-10
					2L_7561523_SNP	INTRON	FBgn0264895	RapGAP1	RAP1GAP	-0.0990169	35.9552	2.026e-09
					2L_7780706_SNP	INTRON	FBgn0003961	Uro		-0.0967607	36.0417	1.938e-09
					2L_7780706_SNP	UPSTREAM	FBgn0031946	CG7164		-0.0967607	36.0417	1.938e-09
					2L_7780710_SNP	INTRON	FBgn0003961	Uro		-0.0972098	36.1595	1.825e-09
					2L_7780710_SNP	UPSTREAM	FBgn0031946	CG7164		-0.0972098	36.1595	1.825e-09
					2L_8302877_SNP	UTR_5_PRIME	FBgn0261020	wol	ALG5	-0.0935611	35.9796	2.001e-09
					2L_8302877_SNP	UPSTREAM	FBgn0032013	Scgalpha	SGCE	-0.0935611	35.9796	2.001e-09
					2L_8370123_SNP	DOWNSTREAM	FBgn0260439	Pp2A-29B	PPP2R1A	-0.0976161	36.0223	1.958e-09
					2L_8370123_SNP	DOWNSTREAM	FBgn0266880	CR45341		-0.0976161	36.0223	1.958e-09
					2L_8370123_SNP	UPSTREAM	FBgn0032029	CG17292	PNLIPRP3	-0.0976161	36.0223	1.958e-09
					2L_8370173_SNP	DOWNSTREAM	FBgn0260439	Pp2A-29B	PPP2R1A	-0.100402	38.2869	6.132e-10
					2L_8370173_SNP	DOWNSTREAM	FBgn0266880	CR45341		-0.100402	38.2869	6.132e-10
					2L_8370173_SNP	UPSTREAM	FBgn0032029	CG17292	PNLIPRP3	-0.100402	38.2869	6.132e-10
					2L_8370175_SNP	DOWNSTREAM	FBgn0260439	Pp2A-29B	PPP2R1A	-0.0987126	36.3972	1.615e-09
					2L_8370175_SNP	DOWNSTREAM	FBgn0266880	CR45341		-0.0987126	36.3972	1.615e-09
					2L_8370175_SNP	UPSTREAM	FBgn0032029	CG17292	PNLIPRP3	-0.0987126	36.3972	1.615e-09
					2L_8370245_SNP	DOWNSTREAM	FBgn0266880	CR45341		-0.0972997	36.0496	1.93e-09
					2L_8370245_SNP	DOWNSTREAM	FBgn0260439	Pp2A-29B	PPP2R1A	-0.0972997	36.0496	1.93e-09
					2L_8370245_SNP	UPSTREAM	FBgn0032029	CG17292	PNLIPRP3	-0.0972997	36.0496	1.93e-09
					2L_8370550_SNP	UTR_5_PRIME	FBgn0032029	CG17292	PNLIPRP3	-0.0981418	36.3189	1.681e-09
					2L_8370550_SNP	EXON	FBgn0266880	CR45341		-0.0981418	36.3189	1.681e-09
					2L_8370550_SNP	DOWNSTREAM	FBgn0260439	Pp2A-29B	PPP2R1A	-0.0981418	36.3189	1.681e-09
					2L_8497563_SNP	INTRON	FBgn0032048	Dh31		-0.100943	36.8328	1.292e-09
					2L_8505450_SNP	INTRON	FBgn0032048	Dh31		-0.10108	38.2571	6.226e-10
					2L_8505463_SNP	INTRON	FBgn0032048	Dh31		-0.104823	37.0319	1.167e-09
					2L_8517330_SNP	UTR_5_PRIME	FBgn0032053	mRpL51	MRPL51	-0.0967309	36.3713	1.637e-09
					2L_8517330_SNP	UPSTREAM	FBgn0032054	CG13090	MOCS3	-0.0967309	36.3713	1.637e-09
					2L_8517330_SNP	DOWNSTREAM	FBgn0032052	PIG-U	PIGU	-0.0967309	36.3713	1.637e-09
					2L_8528886_SNP	UPSTREAM	FBgn0028394	CG17834		-0.0983889	37.1525	1.097e-09
					2L_8528886_SNP	UPSTREAM	FBgn0085470	lmgB	FAM89B	-0.0983889	37.1525	1.097e-09
					2L_8528886_SNP	UPSTREAM	FBgn0250903	lmgA	ANAPC11	-0.0983889	37.1525	1.097e-09
					2L_8530204_SNP	INTRON	FBgn0028394	CG17834		-0.102333	37.5302	9.036e-10
					2L_8615868_SNP	INTRON	FBgn0011259	Sema-1a	SEMA6A	-0.102254	36.7544	1.345e-09
					2L_8635029_SNP	INTRON	FBgn0011259	Sema-1a	SEMA6A	-0.100485	36.0137	1.966e-09
					2L_8718707_SNP	INTRON	FBgn0003209	raw	RNASEL	-0.101909	38.3122	6.053e-10
					2L_8719021_SNP	INTRON	FBgn0003209	raw	RNASEL	-0.10061	36.4183	1.598e-09
					2L_8719049_DEL	INTRON	FBgn0003209	raw	RNASEL	-0.100578	36.5888	1.464e-09
					2L_8719101_SNP	INTRON	FBgn0003209	raw	RNASEL	-0.100578	36.5888	1.464e-09
					2L_8719131_SNP	INTRON	FBgn0003209	raw	RNASEL	-0.100394	38.3668	5.886e-10
					2L_8719284_SNP	INTRON	FBgn0003209	raw	RNASEL	-0.0999634	37.4969	9.192e-10
					2L_8719386_SNP	INTRON	FBgn0003209	raw	RNASEL	-0.100289	36.5748	1.475e-09
					2L_8759556_SNP					-0.0969529	39.8462	2.76e-10
					2L_8762409_INS					-0.0974301	36.4366	1.583e-09
					2L_8772809_SNP	DOWNSTREAM	FBgn0032068	CG9466	MAN2B1	-0.098755	39.8351	2.776e-10
					2L_8772809_SNP	UPSTREAM	FBgn0032067	CG9465	MAN2B1	-0.098755	39.8351	2.776e-10
					2L_8772915_DEL	DOWNSTREAM	FBgn0032068	CG9466	MAN2B1	-0.0955194	36.0008	1.979e-09
					2L_8772915_DEL	UPSTREAM	FBgn0032067	CG9465	MAN2B1	-0.0955194	36.0008	1.979e-09
					2L_8791894_DEL					-0.0987873	37.5895	8.766e-10
					2L_8850574_SNP					-0.10204	37.1695	1.087e-09
					2L_8850833_DEL					-0.104321	40.2183	2.281e-10
					2L_8895178_INS					-0.09915	36.4413	1.579e-09
					2L_8995515_SNP	NON_SYNONYMOUS_CODING	FBgn0032086	CG17906		-0.098183	39.1379	3.966e-10
					2L_8995515_SNP	DOWNSTREAM	FBgn0013746	alien	COPS2	-0.098183	39.1379	3.966e-10
					2L_9037160_SNP					-0.100527	38.4886	5.53e-10
					2L_9060973_SNP	INTRON	FBgn0051708	CG31708	NEGR1	-0.0985153	38.3203	6.028e-10
					2L_9060996_SNP	INTRON	FBgn0051708	CG31708	NEGR1	-0.0972818	36.9897	1.192e-09
					2L_9061017_SNP	INTRON	FBgn0051708	CG31708	NEGR1	-0.0969623	36.8988	1.249e-09
					2L_9061037_SNP	INTRON	FBgn0051708	CG31708	NEGR1	-0.102109	37.9354	7.342e-10
					2L_9061055_SNP	INTRON	FBgn0051708	CG31708	NEGR1	-0.102022	37.5628	8.886e-10
					2L_9061080_SNP	INTRON	FBgn0051708	CG31708	NEGR1	-0.102109	37.9354	7.342e-10
					2L_9061186_SNP	INTRON	FBgn0051708	CG31708	NEGR1	-0.103572	37.5019	9.168e-10
					2L_9061286_SNP	INTRON	FBgn0051708	CG31708	NEGR1	-0.103207	37.1632	1.091e-09
					2L_9061298_SNP	INTRON	FBgn0051708	CG31708	NEGR1	-0.103203	36.9363	1.225e-09
					2L_9083721_SNP	UPSTREAM	FBgn0032095	Toll-4	TLR10	-0.10389	38.1355	6.626e-10
					2L_9167673_SNP	INTRON	FBgn0041092	tai	NCOA2	-0.0995307	37.4471	9.429e-10
					2L_9208320_SNP	INTRON	FBgn0041092	tai	NCOA2	-0.099583	37.0557	1.152e-09
					2L_9214058_SNP	INTRON	FBgn0041092	tai	NCOA2	-0.0987783	36.0527	1.927e-09
					2L_9214063_SNP	INTRON	FBgn0041092	tai	NCOA2	-0.0991256	36.6127	1.446e-09
					2L_9214069_SNP	INTRON	FBgn0041092	tai	NCOA2	-0.0986654	35.983	1.998e-09
					2L_9214133_SNP	INTRON	FBgn0041092	tai	NCOA2	-0.0984139	36.1025	1.879e-09
					2L_9229041_SNP	INTRON	FBgn0041092	tai	NCOA2	-0.0962998	39.4181	3.436e-10
					2L_9273005_SNP	INTRON	FBgn0267252	Ggamma30A	GNG13	-0.0988947	36.9232	1.233e-09
					2L_9308246_SNP					-0.101214	40.3412	2.142e-10
					2L_9308342_SNP					-0.0996151	36.1995	1.788e-09
					2L_9318576_SNP					-0.0984545	37.3853	9.733e-10
					2L_9367466_SNP	UPSTREAM	FBgn0085210	CG34181		-0.0995592	36.1815	1.804e-09
					2L_9386653_SNP	INTRON	FBgn0085395	Shawl	KCNC1	-0.0956081	36.4319	1.587e-09
					2L_9386653_SNP	UPSTREAM	FBgn0012036	Aldh	ALDH2	-0.0956081	36.4319	1.587e-09
					2L_9405781_SNP	INTRON	FBgn0085395	Shawl	KCNC1	-0.0994095	36.3415	1.662e-09
					2L_9406115_DEL	UTR_5_PRIME	FBgn0085395	Shawl	KCNC1	-0.0978963	36.8697	1.268e-09
					2L_9440760_SNP	INTRON	FBgn0002973	numb	NUMBL	-0.0994564	39.2626	3.721e-10
					2L_9440760_SNP	UPSTREAM	FBgn0053723	CG33723		-0.0994564	39.2626	3.721e-10
					2L_9632596_SNP					-0.102671	39.3895	3.486e-10
					2L_9632599_SNP					-0.10301	39.378	3.507e-10
					2L_9632602_SNP					-0.103036	39.172	3.897e-10
					2L_9632607_SNP					-0.103007	39.3759	3.511e-10
					2L_9632609_INS					-0.103521	39.3568	3.545e-10
					2L_9632611_SNP					-0.10301	39.378	3.507e-10
					2L_9675664_INS					-0.101055	37.7439	8.099e-10
					2L_9745269_DEL	INTRON	FBgn0028704	Nckx30C	SLC24A2	-0.097695	37.9787	7.181e-10
					2L_9886098_SNP	UTR_5_PRIME	FBgn0032151	nAChRalpha6	CHRFAM7A	-0.0993863	36.3893	1.622e-09
					2L_9886098_SNP	UPSTREAM	FBgn0265912	CR44701		-0.0993863	36.3893	1.622e-09
					2L_9886365_SNP	UPSTREAM	FBgn0032151	nAChRalpha6	CHRFAM7A	-0.103708	38.9475	4.372e-10
					2L_9886365_SNP	UPSTREAM	FBgn0265912	CR44701		-0.103708	38.9475	4.372e-10
					2L_9916883_SNP	NON_SYNONYMOUS_CODING	FBgn0040064	yip2	ACAA2	-0.0962945	38.4934	5.516e-10
					2L_9916883_SNP	DOWNSTREAM	FBgn0025700	CG5885	SSR3	-0.0962945	38.4934	5.516e-10
					2L_9948925_INS					-0.102833	38.7749	4.776e-10
					2L_10043164_SNP					-0.09797	36.0585	1.922e-09
					2L_10088526_SNP	INTRON	FBgn0265002	CG44153	ADGRB3	-0.0935984	36.2341	1.756e-09
					2L_10091097_SNP	INTRON	FBgn0265002	CG44153	ADGRB3	-0.099582	36.5049	1.528e-09
					2L_10091097_SNP	DOWNSTREAM	FBgn0032181	CG13133	HSPB2	-0.099582	36.5049	1.528e-09
					2L_10293995_SNP	INTRON	FBgn0032209	Hand	HAND2	-0.10002	36.1541	1.83e-09
					2L_10350191_INS	INTRON	FBgn0085396	CG34367	SHOX2	-0.100833	36.3192	1.681e-09
					2L_10413266_SNP	INTRON	FBgn0032242	CG5355	PREP	-0.099617	36.3097	1.689e-09
					2L_10413266_SNP	UPSTREAM	FBgn0032243	Klp31E	KIF21A	-0.099617	36.3097	1.689e-09
					2L_10481798_SNP	SYNONYMOUS_CODING	FBgn0032256	RluA-2	RPUSD2	-0.0995655	36.1864	1.8e-09
					2L_10519812_SNP	DOWNSTREAM	FBgn0010398	Lrr47	LRR1	-0.0994609	36.2422	1.749e-09
					2L_10574434_SNP	INTRON	FBgn0051721	Trim9	TRIM9	-0.0997003	37.7133	8.227e-10
					2L_10937023_INS	INTRON	FBgn0261871	dpr2	KIRREL1	-0.096475	36.7245	1.366e-09
					2L_10937023_INS	INTRON	FBgn0032318	CG14072		-0.096475	36.7245	1.366e-09
					2L_10940589_SNP	INTRON	FBgn0261871	dpr2	KIRREL1	-0.0990165	37.3668	9.825e-10
					2L_11195200_SNP	INTRON	FBgn0259822	Ca-beta	CACNB4	-0.103504	37.2677	1.034e-09
					2L_11243999_SNP	INTRON	FBgn0264442	ab	ZBTB12	-0.0992747	37.0634	1.148e-09
					2L_11288113_INS					-0.0993745	36.2664	1.727e-09
					2L_11288216_SNP					-0.0996773	36.9791	1.199e-09
					2L_11288242_DEL					-0.100285	36.9909	1.191e-09
					2L_11288361_SNP					-0.100071	37.0309	1.167e-09
					2L_11338069_SNP	DOWNSTREAM	FBgn0265796	CR44585		-0.0973522	36.4637	1.561e-09
					2L_11398811_SNP					-0.101147	36.6038	1.453e-09
					2L_11453156_SNP					-0.101221	37.5114	9.123e-10
					2L_11454535_SNP					-0.100691	38.6177	5.176e-10
					2L_11454840_SNP					-0.0999649	38.3298	5.999e-10
					2L_11454875_SNP					-0.0999233	38.7744	4.777e-10
					2L_11454876_SNP					-0.0999965	38.4806	5.553e-10
					2L_11457376_SNP					-0.100685	37.6866	8.34e-10
					2L_11459276_SNP					-0.100337	37.6348	8.564e-10
					2L_11461137_SNP					-0.10105	37.0735	1.142e-09
					2L_11461977_SNP					-0.101557	37.23	1.054e-09
					2L_11462408_SNP					-0.101106	36.0606	1.92e-09
					2L_11462674_SNP					-0.101509	37.1682	1.088e-09
					2L_11465383_INS					-0.100295	36.2526	1.74e-09
					2L_11466712_DEL					-0.101293	36.7862	1.323e-09
					2L_11466804_SNP					-0.101244	37.3807	9.755e-10
					2L_11466805_INS					-0.101244	37.3807	9.755e-10
					2L_11466814_SNP					-0.101244	37.3807	9.755e-10
					2L_11499550_INS	UPSTREAM	FBgn0032361	CG6488	COG8	-0.0968606	36.5907	1.463e-09
					2L_11646388_SNP	SYNONYMOUS_CODING	FBgn0032369	CG6614	CFAP70	-0.103042	37.0291	1.168e-09
					2L_11862408_SNP	INTRON	FBgn0264815	Pde1c	PDE1A	-0.10154	37.9446	7.307e-10
					2L_11863135_SNP	INTRON	FBgn0264815	Pde1c	PDE1A	-0.100566	38.2959	6.104e-10
					2L_11863195_SNP	INTRON	FBgn0264815	Pde1c	PDE1A	-0.100429	37.4378	9.474e-10
					2L_11864491_SNP	INTRON	FBgn0264815	Pde1c	PDE1A	-0.0997659	37.0033	1.184e-09
					2L_11864536_SNP	INTRON	FBgn0264815	Pde1c	PDE1A	-0.101921	37.3306	1.001e-09
					2L_11864616_SNP	INTRON	FBgn0264815	Pde1c	PDE1A	-0.101105	38.0799	6.818e-10
					2L_11865142_SNP	INTRON	FBgn0264815	Pde1c	PDE1A	-0.102106	38.451	5.638e-10
					2L_11865187_SNP	INTRON	FBgn0264815	Pde1c	PDE1A	-0.102238	38.3227	6.021e-10
					2L_11866224_DEL	INTRON	FBgn0264815	Pde1c	PDE1A	-0.102197	37.413	9.595e-10
					2L_11866227_SNP	INTRON	FBgn0264815	Pde1c	PDE1A	-0.102197	37.413	9.595e-10
					2L_11866232_SNP	INTRON	FBgn0264815	Pde1c	PDE1A	-0.10234	37.5898	8.764e-10
					2L_11867121_SNP	INTRON	FBgn0264815	Pde1c	PDE1A	-0.102164	38.6468	5.1e-10
					2L_11869644_SNP	INTRON	FBgn0264815	Pde1c	PDE1A	-0.0995449	36.2228	1.766e-09
					2L_12235504_DEL	INTRON	FBgn0000114	aret	CELF1	-0.0987896	36.296	1.701e-09
					2L_12235806_SNP	INTRON	FBgn0000114	aret	CELF1	-0.0970877	36.3786	1.631e-09
					2L_12250096_SNP	INTRON	FBgn0000114	aret	CELF1	-0.0970418	36.1449	1.838e-09
					2L_12250108_SNP	INTRON	FBgn0000114	aret	CELF1	-0.097813	36.2277	1.762e-09
					2L_12262137_DEL	INTRON	FBgn0000114	aret	CELF1	-0.099796	36.0355	1.944e-09
					2L_12262208_INS	INTRON	FBgn0000114	aret	CELF1	-0.0992338	36.3202	1.68e-09
					2L_12262212_SNP	INTRON	FBgn0000114	aret	CELF1	-0.101418	38.4851	5.54e-10
					2L_12262216_SNP	INTRON	FBgn0000114	aret	CELF1	-0.101543	38.8169	4.674e-10
					2L_12285574_SNP	INTRON	FBgn0000114	aret	CELF1	-0.100583	37.6378	8.551e-10
					2L_12290933_SNP	INTRON	FBgn0000114	aret	CELF1	-0.0938759	37.339	9.966e-10
					2L_12290935_SNP	INTRON	FBgn0000114	aret	CELF1	-0.0940749	37.2667	1.034e-09
					2L_12321907_SNP					-0.0987758	36.425	1.592e-09
					2L_12321965_SNP					-0.0993665	37.0003	1.186e-09
					2L_12322194_SNP					-0.0989894	36.4235	1.594e-09
					2L_12477032_SNP	INTRON	FBgn0259176	bun	TSC22D1	-0.099008	37.0439	1.159e-09
					2L_12594183_SNP	SYNONYMOUS_CODING	FBgn0085424	nub	POU2F1	-0.0990957	36.6973	1.385e-09
					2L_13090821_SNP	DOWNSTREAM	FBgn0265086	CR44197		-0.0983412	37.4875	9.236e-10
					2L_13133486_SNP	SYNONYMOUS_CODING	FBgn0032471	CG5122	CRAT	-0.101245	37.1158	1.117e-09
					2L_13145702_SNP	UPSTREAM	FBgn0265088	CR44199		-0.100077	37.0109	1.179e-09
					2L_13145709_SNP	UPSTREAM	FBgn0265088	CR44199		-0.10051	37.4182	9.57e-10
					2L_13256433_SNP	SYNONYMOUS_CODING	FBgn0051728	CG31728		-0.100369	36.8523	1.279e-09
					2L_13260241_SNP	UPSTREAM	FBgn0051730	CG31730	NAA20	-0.103363	39.2224	3.798e-10
					2L_13260241_SNP	UPSTREAM	FBgn0264894	CG44085		-0.103363	39.2224	3.798e-10
					2L_13260250_INS	UPSTREAM	FBgn0051730	CG31730	NAA20	-0.104009	39.9145	2.665e-10
					2L_13260250_INS	UPSTREAM	FBgn0264894	CG44085		-0.104009	39.9145	2.665e-10
					2L_13260600_DEL	UPSTREAM	FBgn0264894	CG44085		-0.0995359	36.7887	1.321e-09
					2L_13260600_DEL	UPSTREAM	FBgn0051730	CG31730	NAA20	-0.0995359	36.7887	1.321e-09
					2L_13340884_DEL					-0.100591	37.6607	8.452e-10
					2L_13340894_SNP					-0.098375	36.0635	1.917e-09
					2L_13344307_SNP					-0.0998289	37.1124	1.119e-09
					2L_13543104_SNP	INTRON	FBgn0023407	B4		-0.0968841	36.3712	1.637e-09
					2L_13543104_SNP	SYNONYMOUS_CODING	FBgn0028941	CG16853		-0.0968841	36.3712	1.637e-09
					2L_13543104_SNP	UPSTREAM	FBgn0032530	CG9263		-0.0968841	36.3712	1.637e-09
					2L_13800025_SNP	DOWNSTREAM	FBgn0028538	Sec71	ARFGEF1	-0.0940177	36.1482	1.835e-09
					2L_13978902_SNP	SYNONYMOUS_CODING	FBgn0028940	Cyp28a5	TBXAS1	-0.100158	36.5382	1.503e-09
					2L_13981614_SNP	INTRON	FBgn0028939	NimC2	MEGF6	-0.101636	38.0892	6.786e-10
					2L_13981803_SNP	SYNONYMOUS_CODING	FBgn0028939	NimC2	MEGF6	-0.0976814	36.0638	1.916e-09
					2L_13981803_SNP	DOWNSTREAM	FBgn0003255	rk	LGR5	-0.0976814	36.0638	1.916e-09
					2L_14011776_SNP					-0.0999175	36.7777	1.329e-09
					2L_14028033_SNP	SYNONYMOUS_CODING	FBgn0028519	CG4500		-0.0980377	36.8527	1.279e-09
					2L_14038187_SNP	EXON	FBgn0266822	CR45284		-0.101207	39.5754	3.17e-10
					2L_14038995_SNP	UPSTREAM	FBgn0266822	CR45284		-0.0985002	37.0549	1.153e-09
					2L_14039694_DEL	UPSTREAM	FBgn0028875	nAChRalpha5	CHRFAM7A	-0.102316	38.0387	6.963e-10
					2L_14039711_SNP	UPSTREAM	FBgn0028875	nAChRalpha5	CHRFAM7A	-0.101893	38.2147	6.363e-10
					2L_14101733_DEL					-0.0945357	36.5679	1.48e-09
					2L_14380372_SNP	INTRON	FBgn0020258	ppk	ASIC5	-0.0992351	36.4095	1.605e-09
					2L_14502301_SNP					-0.0972243	36.5974	1.458e-09
					2L_14502303_SNP					-0.0972243	36.5974	1.458e-09
					2L_14652618_SNP	INTRON	FBgn0003016	osp	MPRIP	-0.0974765	37.8777	7.562e-10
					2L_14761937_SNP	DOWNSTREAM	FBgn0028870	CG4691		-0.0990224	37.8742	7.576e-10
					2L_14761937_SNP	UPSTREAM	FBgn0266152	CR44858		-0.0990224	37.8742	7.576e-10
					2L_14761937_SNP	UPSTREAM	FBgn0028838	CSN1a	GPS1	-0.0990224	37.8742	7.576e-10
					2L_14761939_SNP	DOWNSTREAM	FBgn0028870	CG4691		-0.0981624	37.19	1.076e-09
					2L_14761939_SNP	UPSTREAM	FBgn0266152	CR44858		-0.0981624	37.19	1.076e-09
					2L_14761939_SNP	UPSTREAM	FBgn0028838	CSN1a	GPS1	-0.0981624	37.19	1.076e-09
					2L_14761940_SNP	DOWNSTREAM	FBgn0028870	CG4691		-0.0995167	38.0294	6.997e-10
					2L_14761940_SNP	UPSTREAM	FBgn0266152	CR44858		-0.0995167	38.0294	6.997e-10
					2L_14761940_SNP	UPSTREAM	FBgn0028838	CSN1a	GPS1	-0.0995167	38.0294	6.997e-10
					2L_14761942_SNP	DOWNSTREAM	FBgn0028870	CG4691		-0.0994273	37.9299	7.362e-10
					2L_14761942_SNP	UPSTREAM	FBgn0266152	CR44858		-0.0994273	37.9299	7.362e-10
					2L_14761942_SNP	UPSTREAM	FBgn0028838	CSN1a	GPS1	-0.0994273	37.9299	7.362e-10
					2L_14761944_DEL	DOWNSTREAM	FBgn0028870	CG4691		-0.0992786	37.7786	7.956e-10
					2L_14761944_DEL	UPSTREAM	FBgn0266152	CR44858		-0.0992786	37.7786	7.956e-10
					2L_14761944_DEL	UPSTREAM	FBgn0028838	CSN1a	GPS1	-0.0992786	37.7786	7.956e-10
					2L_14761969_SNP	UPSTREAM	FBgn0266152	CR44858		-0.0973599	36.4029	1.611e-09
					2L_14761969_SNP	DOWNSTREAM	FBgn0028870	CG4691		-0.0973599	36.4029	1.611e-09
					2L_14761969_SNP	UPSTREAM	FBgn0028838	CSN1a	GPS1	-0.0973599	36.4029	1.611e-09
					2L_14761975_DEL	EXON	FBgn0266152	CR44858		-0.0973599	36.4029	1.611e-09
					2L_14761975_DEL	DOWNSTREAM	FBgn0028870	CG4691		-0.0973599	36.4029	1.611e-09
					2L_14761975_DEL	UPSTREAM	FBgn0028838	CSN1a	GPS1	-0.0973599	36.4029	1.611e-09
					2L_14761997_DEL	EXON	FBgn0266152	CR44858		-0.0973599	36.4029	1.611e-09
					2L_14761997_DEL	DOWNSTREAM	FBgn0028870	CG4691		-0.0973599	36.4029	1.611e-09
					2L_14761997_DEL	UPSTREAM	FBgn0028838	CSN1a	GPS1	-0.0973599	36.4029	1.611e-09
					2L_14762590_SNP	EXON	FBgn0266152	CR44858		-0.103656	37.7123	8.231e-10
					2L_14762590_SNP	UPSTREAM	FBgn0028838	CSN1a	GPS1	-0.103656	37.7123	8.231e-10
					2L_14762590_SNP	DOWNSTREAM	FBgn0028870	CG4691		-0.103656	37.7123	8.231e-10
					2L_14762636_DEL	EXON	FBgn0266152	CR44858		-0.104643	38.0135	7.054e-10
					2L_14762636_DEL	UPSTREAM	FBgn0028838	CSN1a	GPS1	-0.104643	38.0135	7.054e-10
					2L_14762636_DEL	DOWNSTREAM	FBgn0028870	CG4691		-0.104643	38.0135	7.054e-10
					2L_14762662_SNP	EXON	FBgn0266152	CR44858		-0.104658	38.5958	5.235e-10
					2L_14762662_SNP	UPSTREAM	FBgn0028838	CSN1a	GPS1	-0.104658	38.5958	5.235e-10
					2L_14762662_SNP	DOWNSTREAM	FBgn0028870	CG4691		-0.104658	38.5958	5.235e-10
					2L_14762663_SNP	EXON	FBgn0266152	CR44858		-0.104603	38.7165	4.921e-10
					2L_14762663_SNP	UPSTREAM	FBgn0028838	CSN1a	GPS1	-0.104603	38.7165	4.921e-10
					2L_14762663_SNP	DOWNSTREAM	FBgn0028870	CG4691		-0.104603	38.7165	4.921e-10
					2L_14762664_INS	EXON	FBgn0266152	CR44858		-0.10482	38.3485	5.941e-10
					2L_14762664_INS	UPSTREAM	FBgn0028838	CSN1a	GPS1	-0.10482	38.3485	5.941e-10
					2L_14762664_INS	DOWNSTREAM	FBgn0028870	CG4691		-0.10482	38.3485	5.941e-10
					2L_14762673_MNP	EXON	FBgn0266152	CR44858		-0.104658	38.5958	5.235e-10
					2L_14762673_MNP	UPSTREAM	FBgn0028838	CSN1a	GPS1	-0.104658	38.5958	5.235e-10
					2L_14762673_MNP	DOWNSTREAM	FBgn0028870	CG4691		-0.104658	38.5958	5.235e-10
					2L_14762677_DEL	EXON	FBgn0266152	CR44858		-0.10482	38.3485	5.941e-10
					2L_14762677_DEL	UPSTREAM	FBgn0028838	CSN1a	GPS1	-0.10482	38.3485	5.941e-10
					2L_14762677_DEL	DOWNSTREAM	FBgn0028870	CG4691		-0.10482	38.3485	5.941e-10
					2L_14762684_SNP	EXON	FBgn0266152	CR44858		-0.10482	38.3485	5.941e-10
					2L_14762684_SNP	UPSTREAM	FBgn0028838	CSN1a	GPS1	-0.10482	38.3485	5.941e-10
					2L_14762684_SNP	DOWNSTREAM	FBgn0028870	CG4691		-0.10482	38.3485	5.941e-10
					2L_14762816_SNP	UTR_5_PRIME	FBgn0028838	CSN1a	GPS1	-0.104451	38.0205	7.029e-10
					2L_14762816_SNP	DOWNSTREAM	FBgn0266152	CR44858		-0.104451	38.0205	7.029e-10
					2L_14762816_SNP	DOWNSTREAM	FBgn0028870	CG4691		-0.104451	38.0205	7.029e-10
					2L_14762902_SNP	SYNONYMOUS_CODING	FBgn0028838	CSN1a	GPS1	-0.104507	37.8987	7.481e-10
					2L_14762902_SNP	DOWNSTREAM	FBgn0266152	CR44858		-0.104507	37.8987	7.481e-10
					2L_14762902_SNP	DOWNSTREAM	FBgn0028870	CG4691		-0.104507	37.8987	7.481e-10
					2L_14771691_SNP					-0.0953987	36.4363	1.583e-09
					2L_14771692_SNP					-0.0968439	37.3934	9.692e-10
					2L_14771698_SNP					-0.0968692	37.1899	1.076e-09
					2L_14771702_SNP					-0.0962914	36.8752	1.264e-09
					2L_14773004_SNP	DOWNSTREAM	FBgn0032549	CG4650		-0.098311	38.1568	6.555e-10
					2L_15051741_SNP	INTRON	FBgn0000317	ck	MYO7A	-0.0954533	36.0302	1.95e-09
					2L_15090419_SNP	INTRON	FBgn0028879	CG15270	ANO8	-0.104031	39.4666	3.352e-10
					2L_15092221_SNP	SYNONYMOUS_CODING	FBgn0028879	CG15270	ANO8	-0.103078	38.3511	5.934e-10
					2L_15122587_DEL					-0.100149	37.1763	1.083e-09
					2L_15122653_DEL					-0.100504	37.7141	8.223e-10
					2L_15124403_SNP					-0.0959282	37.586	8.781e-10
					2L_15124471_SNP					-0.0955356	40.001	2.55e-10
					2L_15137300_SNP					-0.0995442	36.1027	1.879e-09
					2L_15160092_SNP	EXON	FBgn0265996	CR44771		-0.101542	36.7144	1.373e-09
					2L_15160092_SNP	UPSTREAM	FBgn0265995	CR44770		-0.101542	36.7144	1.373e-09
					2L_15205799_SNP					-0.100716	36.7455	1.351e-09
					2L_15221565_SNP					-0.0976735	38.839	4.622e-10
					2L_15221577_DEL					-0.0981205	37.3653	9.833e-10
					2L_15288449_SNP					-0.0998719	36.9691	1.205e-09
					2L_15527351_SNP					-0.0975753	36.0015	1.979e-09
					2L_15527367_SNP					-0.0978127	36.5602	1.486e-09
					2L_15750289_SNP	INTRON	FBgn0001989	l_2_35Di	NDUFB6	-0.0952263	37.6086	8.68e-10
					2L_15750290_SNP	INTRON	FBgn0001989	l_2_35Di	NDUFB6	-0.0952661	37.2617	1.037e-09
					2L_15750301_SNP	INTRON	FBgn0001989	l_2_35Di	NDUFB6	-0.0959067	38.5461	5.369e-10
					2L_15750306_SNP	INTRON	FBgn0001989	l_2_35Di	NDUFB6	-0.0958226	37.3385	9.969e-10
					2L_15750307_SNP	INTRON	FBgn0001989	l_2_35Di	NDUFB6	-0.0955545	37.7163	8.214e-10
					2L_15750310_SNP	INTRON	FBgn0001989	l_2_35Di	NDUFB6	-0.0958039	37.7365	8.13e-10
					2L_15750313_SNP	INTRON	FBgn0001989	l_2_35Di	NDUFB6	-0.095996	38.5009	5.495e-10
					2L_15750318_SNP	INTRON	FBgn0001989	l_2_35Di	NDUFB6	-0.0961629	37.8607	7.628e-10
					2L_15750320_SNP	INTRON	FBgn0001989	l_2_35Di	NDUFB6	-0.0961629	37.8607	7.628e-10
					2L_15750323_SNP	INTRON	FBgn0001989	l_2_35Di	NDUFB6	-0.0964888	37.6224	8.619e-10
					2L_15837426_SNP	EXON	FBgn0051822	CR31822		-0.0978738	36.2204	1.769e-09
					2L_15886365_SNP					-0.0992332	36.1814	1.804e-09
					2L_15886953_SNP	UPSTREAM	FBgn0051824	CR31824		-0.0980624	38.4555	5.625e-10
					2L_15886966_SNP	UPSTREAM	FBgn0051824	CR31824		-0.0969082	36.5507	1.493e-09
					2L_15887301_SNP	UPSTREAM	FBgn0051824	CR31824		-0.0954987	36.0452	1.935e-09
					2L_15888351_SNP	EXON	FBgn0051824	CR31824		-0.10154	37.7072	8.252e-10
					2L_15888351_SNP	DOWNSTREAM	FBgn0041183	Tep1	CD109	-0.10154	37.7072	8.252e-10
					2L_15890235_SNP	SYNONYMOUS_CODING	FBgn0041183	Tep1	CD109	-0.096425	36.307	1.692e-09
					2L_15893922_SNP	UPSTREAM	FBgn0041183	Tep1	CD109	-0.0965225	36.444	1.577e-09
					2L_15893932_SNP	UPSTREAM	FBgn0041183	Tep1	CD109	-0.0968852	36.8844	1.258e-09
					2L_15893933_SNP	UPSTREAM	FBgn0041183	Tep1	CD109	-0.0971301	37.1914	1.075e-09
					2L_15894248_SNP	UPSTREAM	FBgn0041183	Tep1	CD109	-0.0958299	36.1436	1.84e-09
					2L_15894806_SNP	UPSTREAM	FBgn0051735	CG31735	SPATA17	-0.0990174	35.9692	2.012e-09
					2L_15894806_SNP	UPSTREAM	FBgn0041183	Tep1	CD109	-0.0990174	35.9692	2.012e-09
					2L_15899261_SNP	INTRON	FBgn0051823	CG31823	SCPEP1	-0.0976009	36.2806	1.715e-09
					2L_15899277_SNP	INTRON	FBgn0051823	CG31823	SCPEP1	-0.0997756	38.0169	7.041e-10
					2L_15899290_SNP	INTRON	FBgn0051823	CG31823	SCPEP1	-0.099623	37.6042	8.7e-10
					2L_15901490_SNP	SYNONYMOUS_CODING	FBgn0051821	CG31821	SCPEP1	-0.0987191	37.805	7.849e-10
					2L_15901490_SNP	UPSTREAM	FBgn0051823	CG31823	SCPEP1	-0.0987191	37.805	7.849e-10
					2L_15908315_SNP	INTRON	FBgn0028645	beat-Ib	CADM2	-0.100147	35.9567	2.025e-09
					2L_16329013_SNP	NON_SYNONYMOUS_CODING	FBgn0001995	mRpL4	MRPL4	-0.0975859	36.536	1.504e-09
					2L_16329013_SNP	DOWNSTREAM	FBgn0014092	CG4278	NIF3L1	-0.0975859	36.536	1.504e-09
					2L_16329013_SNP	UPSTREAM	FBgn0040984	CG4440		-0.0975859	36.536	1.504e-09
					2L_16435008_SNP	INTRON	FBgn0028523	CG5888	LRRC26	-0.0985828	37.0312	1.167e-09
					2L_16519537_SNP	INTRON	FBgn0032587	CG5953		-0.0965868	38.4169	5.737e-10
					2L_16595160_SNP	INTRON	FBgn0259735	CG42389	FNDC3A	-0.098366	36.5438	1.498e-09
					2L_16832346_SNP	SYNONYMOUS_CODING	FBgn0032612	CG13282	PNLIPRP3	-0.0995011	35.9939	1.986e-09
					2L_16832346_SNP	DOWNSTREAM	FBgn0051739	CG31739	DARS2	-0.0995011	35.9939	1.986e-09
					2L_16898786_SNP	NON_SYNONYMOUS_CODING	FBgn0051805	CG31805		-0.100399	38.2552	6.232e-10
					2L_16898786_SNP	INTRON	FBgn0261671	tweek	KIAA1109	-0.100399	38.2552	6.232e-10
					2L_16996341_SNP					-0.0978845	36.7995	1.314e-09
					2L_17756518_SNP	INTRON	FBgn0015609	CadN	FAT2	-0.0950911	36.195	1.792e-09
					2L_17886832_SNP					-0.0986662	36.1889	1.797e-09
					2L_17887691_SNP					-0.0945616	36.0042	1.976e-09
					2L_17889615_SNP					-0.0986799	37.4773	9.284e-10
					2L_17889619_SNP					-0.0986632	37.6791	8.372e-10
					2L_18028468_SNP	INTRON	FBgn0243486	rdo	TLR8	-0.0984947	37.3484	9.918e-10
					2L_18034905_INS	INTRON	FBgn0243486	rdo	TLR8	-0.0995482	36.861	1.273e-09
					2L_18036806_SNP	INTRON	FBgn0243486	rdo	TLR8	-0.0989628	37.2696	1.033e-09
					2L_18037045_SNP	INTRON	FBgn0243486	rdo	TLR8	-0.0999592	41.9251	9.53e-11
					2L_18331203_SNP	INTRON	FBgn0000636	Fas3	NECTIN3	-0.100798	41.1791	1.396e-10
					2L_18346962_SNP	INTRON	FBgn0000636	Fas3	NECTIN3	-0.100265	37.137	1.105e-09
					2L_18346970_SNP	INTRON	FBgn0000636	Fas3	NECTIN3	-0.101763	37.7821	7.942e-10
					2L_18350230_SNP	INTRON	FBgn0000636	Fas3	NECTIN3	-0.0988049	37.411	9.605e-10
					2L_18355118_SNP	INTRON	FBgn0000636	Fas3	NECTIN3	-0.0968717	36.0151	1.965e-09
					2L_18355118_SNP	DOWNSTREAM	FBgn0011559	Acp36DE		-0.0968717	36.0151	1.965e-09
					2L_18361014_SNP	INTRON	FBgn0000636	Fas3	NECTIN3	-0.0977924	36.9166	1.238e-09
					2L_18361025_SNP	INTRON	FBgn0000636	Fas3	NECTIN3	-0.0986448	37.5129	9.116e-10
					2L_18361026_SNP	INTRON	FBgn0000636	Fas3	NECTIN3	-0.0986907	37.5863	8.78e-10
					2L_18403690_DEL	UPSTREAM	FBgn0265680	CR44487		-0.0996662	37.0508	1.155e-09
					2L_18518957_SNP	INTRON	FBgn0032685	CG10211	MPO	-0.0974504	36.3935	1.618e-09
					2L_18775323_INS	INTRON	FBgn0045852	ham	MECOM	-0.0958341	37.0349	1.165e-09
					2L_18817359_SNP					-0.0991273	36.2702	1.724e-09
					2L_18824018_SNP	INTRON	FBgn0032713	CG17323	UGT2B10	-0.0999707	37.5473	8.957e-10
					2L_19022459_DEL	UPSTREAM	FBgn0032740	CG15172		-0.0957191	37.3973	9.673e-10
					2L_19037130_DEL	INTRON	FBgn0086442	mib2	MIB2	-0.09532	37.8707	7.589e-10
					2L_19224253_DEL					-0.101867	36.1143	1.867e-09
					2L_19234570_SNP					-0.0969486	37.0715	1.143e-09
					2L_19592417_SNP	INTRON	FBgn0000464	Lar	PTPRD	-0.0961432	38.6871	4.995e-10
					2L_19596378_SNP	INTRON	FBgn0000464	Lar	PTPRD	-0.0975027	36.0697	1.911e-09
					2L_19597785_DEL	INTRON	FBgn0000464	Lar	PTPRD	-0.101229	36.4708	1.555e-09
					2L_19886920_SNP	INTRON	FBgn0263873	sick	NAV2	-0.0981942	36.9806	1.198e-09
					2L_19886926_SNP	INTRON	FBgn0263873	sick	NAV2	-0.0979057	39.656	3.042e-10
					2L_19956109_SNP	SYNONYMOUS_CODING	FBgn0263873	sick	NAV2	-0.0995023	37.333	9.997e-10
					2L_19977365_SNP	INTRON	FBgn0264443	CG43861		-0.0993563	36.925	1.232e-09
					2L_19987229_SNP	INTRON	FBgn0264443	CG43861		-0.101171	38.5831	5.269e-10
					2L_19990582_SNP	INTRON	FBgn0264443	CG43861		-0.100857	39.0284	4.194e-10
					2L_19994135_SNP	INTRON	FBgn0264443	CG43861		-0.102561	40.3847	2.095e-10
					2L_19997900_SNP	INTRON	FBgn0264443	CG43861		-0.0989709	36.0196	1.96e-09
					2L_19998277_SNP	INTRON	FBgn0264443	CG43861		-0.0995044	36.3214	1.679e-09
					2L_20027001_SNP	UPSTREAM	FBgn0032840	sNPF		-0.102878	38.1621	6.537e-10
					2L_20027025_SNP	UPSTREAM	FBgn0032840	sNPF		-0.1031	37.3158	1.009e-09
					2L_20031409_SNP	INTRON	FBgn0032840	sNPF		-0.100361	36.2839	1.712e-09
					2L_20032748_SNP	INTRON	FBgn0032840	sNPF		-0.105665	40.1719	2.336e-10
					2L_20036554_SNP	INTRON	FBgn0032840	sNPF		-0.0992445	36.4613	1.563e-09
					2L_20036825_SNP	INTRON	FBgn0032840	sNPF		-0.100772	37.2244	1.057e-09
					2L_20087835_SNP	SYNONYMOUS_CODING	FBgn0004374	neb	KIF14	-0.0973324	36.1201	1.862e-09
					2L_20318842_SNP	INTRON	FBgn0003475	spir	SPIRE1	-0.101018	37.8466	7.684e-10
					2L_20341972_SNP	INTRON	FBgn0003475	spir	SPIRE1	-0.0970235	36.6118	1.447e-09
					2L_20342008_SNP	INTRON	FBgn0003475	spir	SPIRE1	-0.0969151	36.5214	1.516e-09
					2L_20486549_SNP	EXON	FBgn0266901	CR45361		-0.100486	38.4532	5.631e-10
					2L_20486549_SNP	UPSTREAM	FBgn0262455	mir-1	MIR1-1	-0.100486	38.4532	5.631e-10
					2L_20488686_SNP	EXON	FBgn0266900	CR45360		-0.100672	38.0197	7.032e-10
					2L_20488686_SNP	UPSTREAM	FBgn0266899	CR45359		-0.100672	38.0197	7.032e-10
					2L_20488688_SNP	EXON	FBgn0266900	CR45360		-0.100672	38.0197	7.032e-10
					2L_20488688_SNP	UPSTREAM	FBgn0266899	CR45359		-0.100672	38.0197	7.032e-10
					2L_20488855_SNP	DOWNSTREAM	FBgn0266900	CR45360		-0.101296	37.254	1.041e-09
					2L_20488855_SNP	UPSTREAM	FBgn0266899	CR45359		-0.101296	37.254	1.041e-09
					2L_20512044_SNP					-0.0982764	36.8957	1.251e-09
					2L_20522760_SNP					-0.0988634	41.6548	1.094e-10
					2L_20543214_SNP					-0.101014	36.6719	1.403e-09
					2L_20545203_SNP					-0.0995077	37.2962	1.019e-09
					2L_20560325_INS					-0.101872	38.1106	6.711e-10
					2L_20599043_DEL	INTRON	FBgn0266214	CR44909		-0.099435	37.8308	7.746e-10
					2L_20599048_DEL	INTRON	FBgn0266214	CR44909		-0.10057	38.2041	6.398e-10
					2L_20611434_SNP	INTRON	FBgn0266214	CR44909		-0.100327	36.0139	1.966e-09
					2L_20641911_SNP	DOWNSTREAM	FBgn0261058	Sfp38D		-0.103428	37.5096	9.132e-10
					2L_20641911_SNP	DOWNSTREAM	FBgn0032869	CG17470		-0.103428	37.5096	9.132e-10
					2L_20710770_SNP	INTRON	FBgn0014859	Hr38	NR4A2	-0.09615	37.6137	8.658e-10
					2L_20710770_SNP	EXON	FBgn0265076	CR44187		-0.09615	37.6137	8.658e-10
					2L_20710770_SNP	UPSTREAM	FBgn0265077	CR44188		-0.09615	37.6137	8.658e-10
					2L_20755893_SNP	INTRON	FBgn0032883	CG9323	DHX36	-0.103537	39.3501	3.558e-10
					2L_20757454_SNP	NON_SYNONYMOUS_CODING	FBgn0032883	CG9323	DHX36	-0.100844	37.2133	1.063e-09
					2L_20757454_SNP	UPSTREAM	FBgn0011202	dia	DIAPH2	-0.100844	37.2133	1.063e-09
					2L_20772048_SNP	INTRON	FBgn0000251	cad	CDX2	-0.099197	36.7106	1.375e-09
					2L_20786818_SNP	UPSTREAM	FBgn0032884	Pomp	POMP	-0.0982249	37.4858	9.244e-10
					2L_20790100_SNP	INTRON	FBgn0250785	vari	MPP6	-0.102558	38.9408	4.387e-10
					2L_20796481_SNP	INTRON	FBgn0250785	vari	MPP6	-0.0955397	36.3001	1.698e-09
					2L_21003924_SNP	INTRON	FBgn0250867	CG42238		-0.1025	36.6898	1.39e-09
					2L_21095483_SNP	INTRON	FBgn0032915	CG12050		-0.10516	37.7301	8.156e-10
					2L_21095483_SNP	DOWNSTREAM	FBgn0032914	CG14397		-0.10516	37.7301	8.156e-10
					2L_21097372_SNP	INTRON	FBgn0083972	CG34136		-0.104631	38.124	6.666e-10
					2L_21097372_SNP	INTRON	FBgn0032915	CG12050		-0.104631	38.124	6.666e-10
					2L_21203861_DEL					-0.103991	37.191	1.075e-09
					2L_21320046_SNP	EXON	FBgn0266020	CR44785		-0.100662	37.9233	7.388e-10
					2L_21320046_SNP	DOWNSTREAM	FBgn0000370	crc	ATF4	-0.100662	37.9233	7.388e-10
					2L_21326491_SNP	UPSTREAM	FBgn0261586	CR42696		-0.101596	38.8735	4.541e-10
					2L_21756296_SNP	INTRON	FBgn0086779	step	CYTH1	-0.101036	36.0247	1.955e-09
					2L_21785108_SNP	INTRON	FBgn0051612	CG31612	ZNF407	-0.102994	37.6572	8.466e-10
					2L_21854597_SNP	UPSTREAM	FBgn0266222	CR44917		-0.102016	38.0852	6.8e-10
					2L_21872327_SNP					-0.102904	36.7599	1.341e-09
					2L_21894791_SNP	EXON	FBgn0264262	CR43762		-0.101216	36.7657	1.337e-09
					2L_21912756_SNP					-0.106944	38.9008	4.478e-10
					2L_22033382_SNP	EXON	FBgn0266874	CR45335		-0.0968211	36.2216	1.767e-09
					2L_22041281_SNP	NON_SYNONYMOUS_CODING	FBgn0051601	CG31601	ZC3H18	-0.0965617	36.6878	1.392e-09
					2L_22053439_SNP	DOWNSTREAM	FBgn0085202	CG34173		-0.100168	37.9776	7.185e-10
					2L_22061965_SNP					-0.101482	36.3246	1.677e-09
					2L_22180869_SNP	INTRON	FBgn0032981	CG3635	LIPA	-0.100007	36.9594	1.211e-09
					2L_22264268_SNP					-0.10417	36.1432	1.84e-09
					2L_22562532_SNP	INTRON	FBgn0058006	CG40006	SCARB1	-0.103761	38.0317	6.988e-10
					2L_22642059_SNP	INTRON	FBgn0058006	CG40006	SCARB1	-0.0995126	36.8601	1.274e-09
					2L_22647973_SNP	INTRON	FBgn0058006	CG40006	SCARB1	-0.100369	36.4629	1.562e-09
					2L_22985086_SNP					-0.0962791	36.2016	1.786e-09
					2R_952399_SNP	DOWNSTREAM	FBgn0013348	TpnC41C	CALML5	-0.0975062	41.8413	9.947e-11
					2R_954986_SNP	INTRON	FBgn0013348	TpnC41C	CALML5	-0.0970459	36.434	1.585e-09
					2R_1170604_SNP	INTRON	FBgn0033015	d4	DPF2	-0.0984783	36.4517	1.571e-09
					2R_1180266_SNP	INTRON	FBgn0033015	d4	DPF2	-0.0989672	37.0226	1.172e-09
					2R_1180570_SNP	INTRON	FBgn0033015	d4	DPF2	-0.0979851	36.2311	1.759e-09
					2R_1180572_SNP	INTRON	FBgn0033015	d4	DPF2	-0.0981627	36.81	1.307e-09
					2R_1181118_SNP	INTRON	FBgn0033015	d4	DPF2	-0.0961217	36.2674	1.726e-09
					2R_1182842_SNP	NON_SYNONYMOUS_CODING	FBgn0033015	d4	DPF2	-0.0990851	36.0576	1.923e-09
					2R_1190061_SNP					-0.100987	36.9213	1.235e-09
					2R_1190068_SNP					-0.100279	36.36	1.646e-09
					2R_1195209_INS	INTRON	FBgn0261403	sxc	OGT	-0.0968375	36.4621	1.562e-09
					2R_1281798_SNP					-0.0995802	38.6244	5.159e-10
					2R_1508988_SNP					-0.0944643	37.1389	1.104e-09
					2R_1701044_SNP	INTRON	FBgn0085414	dpr12	KIRREL1	-0.0971468	37.3854	9.732e-10
					2R_1940415_SNP	INTRON	FBgn0033058	CCHa2-R	BRS3	-0.0972469	38.0379	6.966e-10
					2R_1977178_INS	DOWNSTREAM	FBgn0000546	EcR	NR1H3	-0.0955968	37.1751	1.084e-09
					2R_2005740_INS	INTRON	FBgn0000546	EcR	NR1H3	-0.0975513	37.4601	9.367e-10
					2R_2005741_DEL	INTRON	FBgn0000546	EcR	NR1H3	-0.0973468	36.9854	1.195e-09
					2R_2005771_SNP	INTRON	FBgn0000546	EcR	NR1H3	-0.0971885	37.5072	9.143e-10
					2R_2005773_SNP	INTRON	FBgn0000546	EcR	NR1H3	-0.0971733	37.3253	1.004e-09
					2R_2348266_SNP					-0.0949765	37.176	1.083e-09
					2R_2421218_SNP	INTRON	FBgn0086655	jing	AEBP2	-0.0976849	36.2615	1.732e-09
					2R_2421218_SNP	UPSTREAM	FBgn0264506	CR43905		-0.0976849	36.2615	1.732e-09
					2R_2788883_SNP	INTRON	FBgn0050158	CG30158	RASD1	-0.100707	36.1772	1.808e-09
					2R_2852037_SNP	INTRON	FBgn0053558	mim	MTSS1	-0.0961103	37.1782	1.082e-09
					2R_2852037_SNP	INTRON	FBgn0066292	CheB42c		-0.0961103	37.1782	1.082e-09
					2R_3667344_DEL	UTR_5_PRIME	FBgn0266526	CG45093		-0.0980126	38.2373	6.29e-10
					2R_3667344_DEL	UTR_5_PRIME	FBgn0050497	CG30497		-0.0980126	38.2373	6.29e-10
					2R_3791448_SNP	INTRON	FBgn0050377	CG30377	CDK2AP2	-0.0983653	36.9395	1.223e-09
					2R_4075154_SNP	INTRON	FBgn0053087	LRP1	LRP1	-0.0955514	36.3957	1.616e-09
					2R_4156862_SNP	UPSTREAM	FBgn0050371	CG30371	F10	-0.0984662	36.0257	1.954e-09
					2R_4165194_DEL	EXON	FBgn0265307	CR44280		-0.100131	40.0403	2.499e-10
					2R_4186596_SNP	DOWNSTREAM	FBgn0262440	mir-280		-0.101073	38.6966	4.971e-10
					2R_4186605_SNP	DOWNSTREAM	FBgn0262440	mir-280		-0.100415	39.5389	3.23e-10
					2R_5010604_SNP	NON_SYNONYMOUS_CODING	FBgn0033381	GstE13	GSTT2B	-0.0975897	37.906	7.453e-10
					2R_5010604_SNP	DOWNSTREAM	FBgn0027561	CG18659	DENND1B	-0.0975897	37.906	7.453e-10
					2R_5212593_INS	INTRON	FBgn0033403	CG13739		-0.0946035	36.1296	1.853e-09
					2R_5212593_INS	INTRON	FBgn0033405	CG13954		-0.0946035	36.1296	1.853e-09
					2R_5213020_SNP	INTRON	FBgn0033405	CG13954		-0.0923828	37.2907	1.022e-09
					2R_5213020_SNP	INTRON	FBgn0033403	CG13739		-0.0923828	37.2907	1.022e-09
					2R_5316025_SNP	INTRON	FBgn0017558	Pdk	PDK3	-0.0993074	37.5286	9.044e-10
					2R_5317924_SNP	INTRON	FBgn0017558	Pdk	PDK3	-0.098116	36.4789	1.549e-09
					2R_5317989_SNP	INTRON	FBgn0017558	Pdk	PDK3	-0.0982338	36.5491	1.494e-09
					2R_5678631_SNP	INTRON	FBgn0027589	CG1688	KCNK18	-0.100441	36.1077	1.874e-09
					2R_5678631_SNP	EXON	FBgn0265106	CR44208		-0.100441	36.1077	1.874e-09
					2R_5693609_SNP	INTRON	FBgn0027589	CG1688	KCNK18	-0.0995397	36.1737	1.811e-09
					2R_5696354_SNP					-0.100029	36.8117	1.306e-09
					2R_6117734_SNP	INTRON	FBgn0033497	CG12912		-0.100615	38.7567	4.821e-10
					2R_6117734_SNP	INTRON	FBgn0000448	Hr46	RORB	-0.100615	38.7567	4.821e-10
					2R_6117736_SNP	INTRON	FBgn0033497	CG12912		-0.100628	38.537	5.395e-10
					2R_6117736_SNP	INTRON	FBgn0000448	Hr46	RORB	-0.100628	38.537	5.395e-10
					2R_6148540_SNP	NON_SYNONYMOUS_CODING	FBgn0033501	CG12911		-0.101608	38.2456	6.263e-10
					2R_6148540_SNP	DOWNSTREAM	FBgn0050009	CR30009		-0.101608	38.2456	6.263e-10
					2R_6275269_SNP	INTRON	FBgn0261698	CG42732	KCNT1	-0.0994959	36.9178	1.237e-09
					2R_6289930_SNP	INTRON	FBgn0261698	CG42732	KCNT1	-0.100676	36.883	1.259e-09
					2R_6302652_SNP	INTRON	FBgn0261698	CG42732	KCNT1	-0.0998445	36.3051	1.693e-09
					2R_6305687_SNP	UPSTREAM	FBgn0033518	Prx2540-2	PRDX6	-0.100057	37.7261	8.173e-10
					2R_6305720_SNP	UPSTREAM	FBgn0033518	Prx2540-2	PRDX6	-0.103107	36.2814	1.714e-09
					2R_6328926_SNP	INTRON	FBgn0001122	Galphao	GNAO1	-0.101634	36.0845	1.896e-09
					2R_6335460_SNP	INTRON	FBgn0001122	Galphao	GNAO1	-0.104029	36.3013	1.697e-09
					2R_6449198_SNP	UTR_5_PRIME	FBgn0263102	psq	BACH2	-0.098048	36.1288	1.854e-09
					2R_6590611_SNP	INTRON	FBgn0024836	stan	CELSR2	-0.0997954	37.4753	9.294e-10
					2R_6606283_SNP	DOWNSTREAM	FBgn0024836	stan	CELSR2	-0.100762	36.543	1.499e-09
					2R_6788668_SNP					-0.105161	39.4955	3.302e-10
					2R_6796861_SNP	UPSTREAM	FBgn0033573	Obp47a		-0.102513	38.9385	4.392e-10
					2R_6819400_SNP					-0.0997102	36.7617	1.34e-09
					2R_6819403_SNP					-0.0990869	36.1626	1.822e-09
					2R_6819473_SNP					-0.101988	36.7449	1.351e-09
					2R_6824410_INS					-0.102703	38.3183	6.034e-10
					2R_7075324_SNP	INTRON	FBgn0003396	shn	HIVEP2	-0.104397	38.346	5.949e-10
					2R_7081501_SNP	INTRON	FBgn0003396	shn	HIVEP2	-0.102813	38.5809	5.275e-10
					2R_7119778_DEL	UTR_5_PRIME	FBgn0050021	metro	MPP7	-0.102248	37.0285	1.169e-09
					2R_7119778_DEL	DOWNSTREAM	FBgn0033587	CG13218		-0.102248	37.0285	1.169e-09
					2R_7224165_SNP	UPSTREAM	FBgn0043470	lambdaTry	PRSS1	-0.0968994	36.6682	1.406e-09
					2R_7224165_SNP	DOWNSTREAM	FBgn0003382	sha		-0.0968994	36.6682	1.406e-09
					2R_7277460_INS	INTRON	FBgn0082585	sprt	PARD3	-0.101113	37.1453	1.101e-09
					2R_7315569_SNP	INTRON	FBgn0015872	Drip	AQP4	-0.100878	36.7304	1.362e-09
					2R_7404442_SNP					-0.0988631	38.4019	5.781e-10
					2R_7416735_DEL					-0.0994296	36.8705	1.267e-09
					2R_7423239_DEL					-0.0961955	36.6716	1.403e-09
					2R_7515103_SNP	INTRON	FBgn0033638	CG9005	FAM214A	-0.0998661	40.9649	1.557e-10
					2R_7515107_SNP	INTRON	FBgn0033638	CG9005	FAM214A	-0.0994506	37.178	1.082e-09
					2R_7515489_SNP	INTRON	FBgn0033638	CG9005	FAM214A	-0.0994964	38.0518	6.917e-10
					2R_7695130_SNP	INTRON	FBgn0033652	ths	FGF11	-0.10122	36.244	1.747e-09
					2R_7910270_INS	DOWNSTREAM	FBgn0033674	CG8964		-0.100126	36.6319	1.432e-09
					2R_7910291_SNP	DOWNSTREAM	FBgn0033674	CG8964		-0.0995819	36.5542	1.49e-09
					2R_7910293_DEL	DOWNSTREAM	FBgn0033674	CG8964		-0.0995819	36.5542	1.49e-09
					2R_8179332_SNP	INTRON	FBgn0261611	CG42700		-0.0986796	36.037	1.943e-09
					2R_8426949_SNP	INTRON	FBgn0011592	fra	NEO1	-0.104254	38.0209	7.027e-10
					2R_8426958_SNP	INTRON	FBgn0011592	fra	NEO1	-0.103388	36.8993	1.249e-09
					2R_8426960_MNP	INTRON	FBgn0011592	fra	NEO1	-0.104254	38.0209	7.027e-10
					2R_8426988_DEL	INTRON	FBgn0011592	fra	NEO1	-0.104254	38.0209	7.027e-10
					2R_8427001_SNP	INTRON	FBgn0011592	fra	NEO1	-0.102459	36.8904	1.254e-09
					2R_8427004_SNP	INTRON	FBgn0011592	fra	NEO1	-0.102459	36.8904	1.254e-09
					2R_8429763_SNP	INTRON	FBgn0011592	fra	NEO1	-0.0990765	36.289	1.707e-09
					2R_8483868_SNP	INTRON	FBgn0027356	Amph	BIN1	-0.0959684	36.4747	1.552e-09
					2R_8483868_SNP	UPSTREAM	FBgn0264510	CR43909		-0.0959684	36.4747	1.552e-09
					2R_8528164_SNP	DOWNSTREAM	FBgn0033760	CG8785	SLC36A4	-0.0999732	36.3887	1.622e-09
					2R_8528164_SNP	DOWNSTREAM	FBgn0011604	Iswi	SMARCA1	-0.0999732	36.3887	1.622e-09
					2R_8550917_SNP	INTRON	FBgn0261673	nemy	CYBRD1	-0.100359	38.016	7.045e-10
					2R_8569027_SNP	SYNONYMOUS_CODING	FBgn0033766	CG8771	NUP188	-0.10238	37.5155	9.104e-10
					2R_8653536_SNP					-0.0963058	37.0825	1.137e-09
					2R_8759804_SNP	UPSTREAM	FBgn0263446	CR43469		-0.097353	37.4493	9.418e-10
					2R_8759804_SNP	DOWNSTREAM	FBgn0033778	CG3790	SLC22A5	-0.097353	37.4493	9.418e-10
					2R_8759804_SNP	DOWNSTREAM	FBgn0000181	bic	BTF3L4	-0.097353	37.4493	9.418e-10
					2R_8909705_SNP					-0.100935	39.8019	2.823e-10
					2R_8918205_SNP					-0.10224	37.9297	7.363e-10
					2R_9183340_SNP	START_GAINED	FBgn0052843	Dh31-R	CALCRL	-0.101561	38.5771	5.285e-10
					2R_9183544_DEL	UPSTREAM	FBgn0052843	Dh31-R	CALCRL	-0.0973813	37.9871	7.15e-10
					2R_9183672_SNP	UPSTREAM	FBgn0052843	Dh31-R	CALCRL	-0.0963036	37.7584	8.039e-10
					2R_9185835_SNP	SYNONYMOUS_CODING	FBgn0033826	CG4734		-0.100407	36.1691	1.816e-09
					2R_9185835_SNP	UPSTREAM	FBgn0033827	CG17047		-0.100407	36.1691	1.816e-09
					2R_9185987_SNP	UPSTREAM	FBgn0033826	CG4734		-0.102803	37.0747	1.141e-09
					2R_9185987_SNP	UPSTREAM	FBgn0033827	CG17047		-0.102803	37.0747	1.141e-09
					2R_9186013_SNP	UPSTREAM	FBgn0033826	CG4734		-0.102761	37.5493	8.948e-10
					2R_9186013_SNP	UPSTREAM	FBgn0033827	CG17047		-0.102761	37.5493	8.948e-10
					2R_9224439_SNP	INTRON	FBgn0265104	CR44206		-0.0942998	36.062	1.918e-09
					2R_9237782_SNP	INTRON	FBgn0265104	CR44206		-0.100688	37.3656	9.831e-10
					2R_9349948_SNP	INTRON	FBgn0000119	arr	LRP6	-0.103586	38.4694	5.585e-10
					2R_9349952_SNP	INTRON	FBgn0000119	arr	LRP6	-0.103568	39.4939	3.305e-10
					2R_9350010_SNP	INTRON	FBgn0000119	arr	LRP6	-0.102447	38.1394	6.613e-10
					2R_9350041_SNP	INTRON	FBgn0000119	arr	LRP6	-0.101157	37.7886	7.915e-10
					2R_9357709_SNP	INTRON	FBgn0000119	arr	LRP6	-0.098462	36.2372	1.753e-09
					2R_9435284_SNP	UPSTREAM	FBgn0033853	CG6145	NADK	-0.10239	38.2498	6.25e-10
					2R_9435284_SNP	DOWNSTREAM	FBgn0053156	CG33156	NADK	-0.10239	38.2498	6.25e-10
					2R_9456428_SNP					-0.0973933	37.9323	7.354e-10
					2R_9456499_SNP					-0.09716	38.1158	6.694e-10
					2R_9494660_SNP					-0.101579	37.5385	8.998e-10
					2R_9523658_SNP	INTRON	FBgn0000633	fas	BCAM	-0.101911	42.4991	7.107e-11
					2R_9523659_SNP	INTRON	FBgn0000633	fas	BCAM	-0.100512	40.5672	1.908e-10
					2R_9584895_SNP	INTRON	FBgn0000633	fas	BCAM	-0.10431	37.3297	1.001e-09
					2R_9590495_SNP	INTRON	FBgn0000633	fas	BCAM	-0.103026	37.9385	7.33e-10
					2R_9823323_DEL	INTRON	FBgn0013733	shot	DST	-0.0997871	37.3601	9.859e-10
					2R_9917949_SNP	INTRON	FBgn0002643	mam	MAML3	-0.100392	39.0415	4.167e-10
					2R_10023788_SNP	INTRON	FBgn0040752	Prosap	SHANK1	-0.103581	42.9958	5.514e-11
					2R_10024140_SNP	INTRON	FBgn0040752	Prosap	SHANK1	-0.10137	36.0158	1.964e-09
					2R_10312363_SNP	DOWNSTREAM	FBgn0033936	CG17386	LARP6	-0.104532	41.823	1.004e-10
					2R_10529942_SNP					-0.100116	36.2852	1.711e-09
					2R_10688964_SNP	INTRON	FBgn0001319	kn	EBF3	-0.0945792	37.243	1.047e-09
					2R_10855471_SNP	INTRON	FBgn0033987	ckn	CASKIN2	-0.0975784	36.3467	1.658e-09
					2R_10855497_SNP	INTRON	FBgn0033987	ckn	CASKIN2	-0.0975722	36.1174	1.864e-09
					2R_10855505_SNP	INTRON	FBgn0033987	ckn	CASKIN2	-0.0963893	36.6635	1.409e-09
					2R_10859269_SNP	UTR_5_PRIME	FBgn0033987	ckn	CASKIN2	-0.0975955	37.0252	1.171e-09
					2R_10925382_SNP	SYNONYMOUS_CODING	FBgn0029082	hbs	NPHS1	-0.10094	37.1247	1.112e-09
					2R_11141812_SNP	SYNONYMOUS_CODING	FBgn0003328	scb		-0.100794	37.9222	7.392e-10
					2R_11187829_SNP	INTRON	FBgn0265194	Trpm	TRPM3	-0.0996561	36.5825	1.469e-09
					2R_11208007_SNP	NON_SYNONYMOUS_CODING	FBgn0034009	CG8155	TBC1D25	-0.10114	35.9894	1.991e-09
					2R_11224461_SNP	INTRON	FBgn0034012	Hr51	NR2E3	-0.101741	36.5406	1.501e-09
					2R_11504042_SNP	INTRON	FBgn0260429	CG42524		-0.101941	38.0788	6.822e-10
					2R_11506431_SNP	INTRON	FBgn0260429	CG42524		-0.102321	38.2336	6.302e-10
					2R_11508124_SNP	INTRON	FBgn0260429	CG42524		-0.0995812	35.9753	2.006e-09
					2R_11508153_SNP	INTRON	FBgn0260429	CG42524		-0.100708	36.8258	1.297e-09
					2R_11508161_SNP	INTRON	FBgn0260429	CG42524		-0.100512	36.2731	1.721e-09
					2R_11508229_SNP	INTRON	FBgn0260429	CG42524		-0.100639	36.6612	1.411e-09
					2R_11508230_SNP	INTRON	FBgn0260429	CG42524		-0.101089	36.2706	1.724e-09
					2R_11508254_SNP	INTRON	FBgn0260429	CG42524		-0.100651	36.6969	1.385e-09
					2R_11508288_SNP	INTRON	FBgn0260429	CG42524		-0.100838	36.6962	1.386e-09
					2R_11508300_SNP	INTRON	FBgn0260429	CG42524		-0.100585	36.7958	1.317e-09
					2R_11508808_SNP	INTRON	FBgn0260429	CG42524		-0.100424	36.3984	1.614e-09
					2R_11512386_SNP	INTRON	FBgn0260429	CG42524		-0.101454	37.1045	1.124e-09
					2R_11515079_SNP	INTRON	FBgn0260429	CG42524		-0.0967323	37.9586	7.255e-10
					2R_11608823_SNP					-0.0986474	37.062	1.149e-09
					2R_11680130_SNP	INTRON	FBgn0265991	Zasp52	PDLIM7	-0.0998353	39.7261	2.935e-10
					2R_11680141_SNP	INTRON	FBgn0265991	Zasp52	PDLIM7	-0.098975	38.8415	4.616e-10
					2R_12073280_SNP	INTRON	FBgn0034086	CG8441	PRKRIP1	-0.102054	36.0496	1.931e-09
					2R_12073280_SNP	DOWNSTREAM	FBgn0015754	Lis-1	PAFAH1B1	-0.102054	36.0496	1.931e-09
					2R_12073280_SNP	UPSTREAM	FBgn0034087	clu	CLUH	-0.102054	36.0496	1.931e-09
					2R_12461289_SNP	SYNONYMOUS_CODING	FBgn0034139	CG4927	MASP1	-0.101646	38.3332	5.988e-10
					2R_12461289_SNP	DOWNSTREAM	FBgn0034140	CG8317	NMU	-0.101646	38.3332	5.988e-10
					2R_12498412_SNP	INTRON	FBgn0034145	CG5065	FAR2	-0.0976446	37.8812	7.548e-10
					2R_12498433_SNP	INTRON	FBgn0034145	CG5065	FAR2	-0.097755	38.2021	6.404e-10
					2R_12651823_SNP	INTRON	FBgn0267002	unc-104	KIF1A	-0.107596	40.078	2.451e-10
					2R_12652014_SNP	INTRON	FBgn0267002	unc-104	KIF1A	-0.10793	40.1322	2.384e-10
					2R_12652014_SNP	DOWNSTREAM	FBgn0259738	CG42392		-0.10793	40.1322	2.384e-10
					2R_12652095_SNP	INTRON	FBgn0267002	unc-104	KIF1A	-0.105205	37.6524	8.487e-10
					2R_12652095_SNP	DOWNSTREAM	FBgn0259738	CG42392		-0.105205	37.6524	8.487e-10
					2R_12766158_SNP	INTRON	FBgn0025833	CG8910		-0.099218	36.2995	1.698e-09
					2R_12766176_SNP	INTRON	FBgn0025833	CG8910		-0.0993003	36.2526	1.74e-09
					2R_12766358_SNP	INTRON	FBgn0025833	CG8910		-0.100285	36.8737	1.265e-09
					2R_12804808_SNP					-0.102565	37.1389	1.104e-09
					2R_12804831_SNP					-0.104739	38.8324	4.637e-10
					2R_12973364_SNP	INTRON	FBgn0050460	CG30460	ZC2HC1A	-0.0996184	36.1519	1.832e-09
					2R_13166379_SNP	INTRON	FBgn0265487	mbl	MBNL1	-0.101273	37.5589	8.904e-10
					2R_13172736_SNP	INTRON	FBgn0265487	mbl	MBNL1	-0.0997298	36.0998	1.881e-09
					2R_13204713_SNP	INTRON	FBgn0265487	mbl	MBNL1	-0.0946972	36.1166	1.865e-09
					2R_13212792_SNP	INTRON	FBgn0265487	mbl	MBNL1	-0.100338	36.44	1.58e-09
					2R_13212820_SNP	INTRON	FBgn0265487	mbl	MBNL1	-0.100399	36.4901	1.54e-09
					2R_13475569_SNP	SYNONYMOUS_CODING	FBgn0034249	RhoGAP54D	ARHGAP19	-0.100439	36.3926	1.619e-09
					2R_13481520_SNP	INTRON	FBgn0029006	lack	SMURF2	-0.098227	36.1225	1.86e-09
					2R_13483061_SNP	INTRON	FBgn0029006	lack	SMURF2	-0.101322	36.1731	1.812e-09
					2R_13483061_SNP	SYNONYMOUS_CODING	FBgn0034251	CG11423	NDUFV1	-0.101322	36.1731	1.812e-09
					2R_13483430_SNP	SYNONYMOUS_CODING	FBgn0034251	CG11423	NDUFV1	-0.101482	36.4274	1.59e-09
					2R_13483430_SNP	INTRON	FBgn0029006	lack	SMURF2	-0.101482	36.4274	1.59e-09
					2R_13485064_SNP	INTRON	FBgn0029006	lack	SMURF2	-0.101403	36.1705	1.814e-09
					2R_13485064_SNP	DOWNSTREAM	FBgn0034251	CG11423	NDUFV1	-0.101403	36.1705	1.814e-09
					2R_13485111_SNP	INTRON	FBgn0029006	lack	SMURF2	-0.100874	39.4108	3.449e-10
					2R_13485111_SNP	DOWNSTREAM	FBgn0034251	CG11423	NDUFV1	-0.100874	39.4108	3.449e-10
					2R_13487205_SNP	INTRON	FBgn0029006	lack	SMURF2	-0.101672	38.1904	6.443e-10
					2R_13487205_SNP	UPSTREAM	FBgn0261501	CG42649		-0.101672	38.1904	6.443e-10
					2R_13487205_SNP	UPSTREAM	FBgn0264541	CG43920		-0.101672	38.1904	6.443e-10
					2R_13487879_SNP	SYNONYMOUS_CODING	FBgn0029006	lack	SMURF2	-0.102257	38.6312	5.141e-10
					2R_13487879_SNP	UPSTREAM	FBgn0261501	CG42649		-0.102257	38.6312	5.141e-10
					2R_13487909_SNP	SYNONYMOUS_CODING	FBgn0029006	lack	SMURF2	-0.102097	39.8067	2.816e-10
					2R_13487909_SNP	UPSTREAM	FBgn0261501	CG42649		-0.102097	39.8067	2.816e-10
					2R_13487931_SNP	NON_SYNONYMOUS_CODING	FBgn0029006	lack	SMURF2	-0.101323	39.2891	3.67e-10
					2R_13487931_SNP	UPSTREAM	FBgn0261501	CG42649		-0.101323	39.2891	3.67e-10
					2R_13487932_SNP	NON_SYNONYMOUS_CODING	FBgn0029006	lack	SMURF2	-0.103508	40.3158	2.17e-10
					2R_13487932_SNP	UPSTREAM	FBgn0261501	CG42649		-0.103508	40.3158	2.17e-10
					2R_13490637_SNP	SYNONYMOUS_CODING	FBgn0029006	lack	SMURF2	-0.102555	40.4723	2.003e-10
					2R_13492421_SNP	DOWNSTREAM	FBgn0034253	CG10936		-0.100101	37.2278	1.055e-09
					2R_13492421_SNP	DOWNSTREAM	FBgn0050231	tRNA:CR30231		-0.100101	37.2278	1.055e-09
					2R_13492421_SNP	UPSTREAM	FBgn0050333	tRNA:CR30333		-0.100101	37.2278	1.055e-09
					2R_13492421_SNP	DOWNSTREAM	FBgn0029006	lack	SMURF2	-0.100101	37.2278	1.055e-09
					2R_13493221_SNP	INTRON	FBgn0034253	CG10936		-0.0970375	37.4106	9.607e-10
					2R_13493221_SNP	DOWNSTREAM	FBgn0050231	tRNA:CR30231		-0.0970375	37.4106	9.607e-10
					2R_13493917_SNP	SYNONYMOUS_CODING	FBgn0034253	CG10936		-0.0994485	36.2107	1.777e-09
					2R_13494868_SNP	NON_SYNONYMOUS_CODING	FBgn0034253	CG10936		-0.0996201	36.4048	1.609e-09
					2R_13495795_SNP	NON_SYNONYMOUS_CODING	FBgn0034253	CG10936		-0.0998828	36.3724	1.636e-09
					2R_13495997_SNP	SYNONYMOUS_CODING	FBgn0034253	CG10936		-0.099273	36.2786	1.717e-09
					2R_13498078_SNP	INTRON	FBgn0034253	CG10936		-0.095527	36.1721	1.813e-09
					2R_13847774_SNP					-0.103812	38.7217	4.908e-10
					2R_13961117_SNP	INTRON	FBgn0085415	CG34386		-0.101417	36.4577	1.566e-09
					2R_13961117_SNP	UPSTREAM	FBgn0266380	CR45022		-0.101417	36.4577	1.566e-09
					2R_13961118_SNP	INTRON	FBgn0085415	CG34386		-0.101454	36.0765	1.904e-09
					2R_13961118_SNP	UPSTREAM	FBgn0266380	CR45022		-0.101454	36.0765	1.904e-09
					2R_14075308_SNP	NON_SYNONYMOUS_CODING	FBgn0034317	CG14499		-0.103302	38.5338	5.404e-10
					2R_14075308_SNP	INTRON	FBgn0053958	CG33958	GUCY1A1	-0.103302	38.5338	5.404e-10
					2R_14345712_DEL	INTRON	FBgn0028496	CG30116	WDR7	-0.0985446	38.5837	5.267e-10
					2R_14401361_SNP	UPSTREAM	FBgn0262476	CG43066	SLC6A15	-0.100984	37.2815	1.026e-09
					2R_14401375_SNP	UPSTREAM	FBgn0262476	CG43066	SLC6A15	-0.0997886	36.1971	1.79e-09
					2R_14401411_SNP	UPSTREAM	FBgn0262476	CG43066	SLC6A15	-0.101271	36.9912	1.191e-09
					2R_14401426_SNP	UPSTREAM	FBgn0262476	CG43066	SLC6A15	-0.10123	36.447	1.575e-09
					2R_14553093_SNP	SYNONYMOUS_CODING	FBgn0053136	CG33136		-0.0999886	36.7035	1.38e-09
					2R_14553122_SNP	INTRON	FBgn0053136	CG33136		-0.100547	37.5205	9.081e-10
					2R_14677247_SNP	SYNONYMOUS_CODING	FBgn0034391	CG15080	POSTN	-0.0981865	36.1819	1.804e-09
					2R_14698428_SNP	INTRON	FBgn0034394	CG15096	SLC17A3	-0.101479	35.9532	2.028e-09
					2R_14698646_SNP	INTRON	FBgn0034394	CG15096	SLC17A3	-0.0992969	36.2299	1.76e-09
					2R_14701814_SNP	INTRON	FBgn0034394	CG15096	SLC17A3	-0.0998371	37.7836	7.936e-10
					2R_14701814_SNP	UPSTREAM	FBgn0263337	CR43418		-0.0998371	37.7836	7.936e-10
					2R_14706744_SNP	UPSTREAM	FBgn0010551	Phb2	PHB2	-0.103333	40.1099	2.411e-10
					2R_14706871_SNP	UPSTREAM	FBgn0010551	Phb2	PHB2	-0.100843	37.879	7.557e-10
					2R_14706910_SNP	UPSTREAM	FBgn0010551	Phb2	PHB2	-0.101463	38.5162	5.453e-10
					2R_14707521_SNP	INTRON	FBgn0010551	Phb2	PHB2	-0.0989688	36.7	1.383e-09
					2R_14707867_SNP	SYNONYMOUS_CODING	FBgn0010551	Phb2	PHB2	-0.105281	38.6949	4.976e-10
					2R_14708678_SNP	INTRON	FBgn0010551	Phb2	PHB2	-0.103816	37.8359	7.726e-10
					2R_14767255_SNP	INTRON	FBgn0034408	sano	GAREM1	-0.103297	38.6029	5.216e-10
					2R_14820030_DEL	INTRON	FBgn0034408	sano	GAREM1	-0.100546	37.1729	1.085e-09
					2R_14980304_SNP	INTRON	FBgn0004168	5-HT1A	HTR1A	-0.103234	39.9255	2.65e-10
					2R_15004689_SNP	INTRON	FBgn0004168	5-HT1A	HTR1A	-0.097241	37.638	8.55e-10
					2R_15139104_SNP	INTRON	FBgn0053454	CG33454		-0.0996833	37.0539	1.153e-09
					2R_15139104_SNP	DOWNSTREAM	FBgn0004003	wbl	ERP29	-0.0996833	37.0539	1.153e-09
					2R_15139104_SNP	DOWNSTREAM	FBgn0053453	CG33453		-0.0996833	37.0539	1.153e-09
					2R_15158755_SNP	INTRON	FBgn0003254	rib	BTBD18	-0.101422	38.4022	5.78e-10
					2R_15158820_SNP	INTRON	FBgn0003254	rib	BTBD18	-0.101511	37.9782	7.183e-10
					2R_15159071_SNP	INTRON	FBgn0003254	rib	BTBD18	-0.0998805	36.3001	1.698e-09
					2R_15274104_SNP	SYNONYMOUS_CODING	FBgn0034441	CG10081	ERMP1	-0.100616	37.3575	9.872e-10
					2R_15274197_SNP	SYNONYMOUS_CODING	FBgn0034441	CG10081	ERMP1	-0.103074	36.1245	1.858e-09
					2R_15274227_SNP	SYNONYMOUS_CODING	FBgn0034441	CG10081	ERMP1	-0.10153	37.3008	1.016e-09
					2R_15398179_SNP	SYNONYMOUS_CODING	FBgn0034457	Ir56c		-0.102285	36.9941	1.189e-09
					2R_15398179_SNP	DOWNSTREAM	FBgn0034458	Ir56d	GRIK3	-0.102285	36.9941	1.189e-09
					2R_15398184_SNP	SYNONYMOUS_CODING	FBgn0034457	Ir56c		-0.102285	36.9941	1.189e-09
					2R_15398184_SNP	DOWNSTREAM	FBgn0034458	Ir56d	GRIK3	-0.102285	36.9941	1.189e-09
					2R_15565834_SNP					-0.101911	37.1592	1.093e-09
					2R_15769987_SNP					-0.103	37.9721	7.205e-10
					2R_16228518_SNP	UPSTREAM	FBgn0034505	CG16739		-0.0986611	36.5701	1.478e-09
					2R_16277590_DEL					-0.0991935	36.5268	1.511e-09
					2R_16277613_DEL					-0.103979	39.7889	2.842e-10
					2R_16424240_SNP	NON_SYNONYMOUS_CODING	FBgn0034513	CG13423	BLMH	-0.101404	37.0914	1.131e-09
					2R_16424240_SNP	DOWNSTREAM	FBgn0034512	CG18067		-0.101404	37.0914	1.131e-09
					2R_16619353_DEL	INTRON	FBgn0040726	dpr	KIRREL1	-0.0986268	37.3954	9.682e-10
					2R_16678770_SNP	UPSTREAM	FBgn0263760	CG43677		-0.0997562	36.668	1.406e-09
					2R_16678770_SNP	DOWNSTREAM	FBgn0263743	CG43668	LAMP1	-0.0997562	36.668	1.406e-09
					2R_16711747_SNP	SYNONYMOUS_CODING	FBgn0011674	insc	INSC	-0.100077	35.9817	1.999e-09
					2R_16714548_SNP	INTRON	FBgn0011674	insc	INSC	-0.102799	39.1393	3.963e-10
					2R_16714548_SNP	DOWNSTREAM	FBgn0016984	sktl	PIP5K1A	-0.102799	39.1393	3.963e-10
					2R_16718819_SNP	INTRON	FBgn0011674	insc	INSC	-0.103098	36.2869	1.709e-09
					2R_16718819_SNP	INTRON	FBgn0016984	sktl	PIP5K1A	-0.103098	36.2869	1.709e-09
					2R_16726990_DEL	DOWNSTREAM	FBgn0265878	CR44667		-0.102689	36.382	1.628e-09
					2R_16727274_SNP					-0.101407	39.9815	2.575e-10
					2R_16730510_SNP					-0.102045	36.1545	1.829e-09
					2R_16867438_SNP	INTRON	FBgn0034566	CG9313	DNAI1	-0.0986057	38.268	6.192e-10
					2R_17028676_DEL	INTRON	FBgn0034590	Magi	MAGI1	-0.100101	36.7237	1.366e-09
					2R_17028726_SNP	INTRON	FBgn0034590	Magi	MAGI1	-0.0999662	37.2344	1.052e-09
					2R_17028760_SNP	INTRON	FBgn0034590	Magi	MAGI1	-0.100787	37.962	7.242e-10
					2R_17029055_SNP	UTR_5_PRIME	FBgn0034590	Magi	MAGI1	-0.0999857	37.4396	9.465e-10
					2R_17029055_SNP	UPSTREAM	FBgn0034592	CG9406	EFCAB2	-0.0999857	37.4396	9.465e-10
					2R_17029094_SNP	UTR_5_PRIME	FBgn0034590	Magi	MAGI1	-0.100481	37.691	8.321e-10
					2R_17029094_SNP	UPSTREAM	FBgn0034592	CG9406	EFCAB2	-0.100481	37.691	8.321e-10
					2R_17091586_INS	INTRON	FBgn0265191	Glycogenin	GYG1	-0.0990908	36.6293	1.434e-09
					2R_17091586_INS	INTRON	FBgn0265180	CG44245		-0.0990908	36.6293	1.434e-09
					2R_17144884_SNP	INTRON	FBgn0085426	Rgk3	RRAD	-0.10063	37.8444	7.692e-10
					2R_17480613_SNP					-0.103695	39.3514	3.555e-10
					2R_17490799_SNP	DOWNSTREAM	FBgn0266643	CR45150		-0.100603	36.5675	1.48e-09
					2R_17717988_SNP	INTRON	FBgn0034662	CG13492		-0.100111	40.4457	2.031e-10
					2R_17718176_DEL	INTRON	FBgn0034662	CG13492		-0.099673	36.2329	1.757e-09
					2R_17718227_SNP	INTRON	FBgn0034662	CG13492		-0.0983485	36.3771	1.632e-09
					2R_17789296_INS	INTRON	FBgn0085397	Fili	LRRN2	-0.10097	37.9659	7.228e-10
					2R_17818148_DEL	INTRON	FBgn0085397	Fili	LRRN2	-0.103915	36.2747	1.72e-09
					2R_17857852_SNP	INTRON	FBgn0085398	ppk9	ASIC4	-0.102852	39.5252	3.252e-10
					2R_17857852_SNP	DOWNSTREAM	FBgn0054029	CG34029		-0.102852	39.5252	3.252e-10
					2R_17954764_SNP	INTRON	FBgn0265192	Snp	ERI2	-0.101289	36.5896	1.463e-09
					2R_17954764_SNP	SYNONYMOUS_CODING	FBgn0265184	CG44249	RNPC3	-0.101289	36.5896	1.463e-09
					2R_18066264_SNP	INTRON	FBgn0034705	CG11170	DIPK2A	-0.0983856	36.6773	1.399e-09
					2R_18066264_SNP	UPSTREAM	FBgn0034706	CG11275	SPOP	-0.0983856	36.6773	1.399e-09
					2R_18127089_SNP					-0.098676	36.1216	1.861e-09
					2R_18127096_SNP					-0.0987585	36.4074	1.607e-09
					2R_18127108_SNP					-0.0987471	36.3546	1.651e-09
					2R_18239738_SNP	INTRON	FBgn0034720	Liprin-gamma	KAZN	-0.102415	37.604	8.7e-10
					2R_18294363_SNP	INTRON	FBgn0034725	CG6044		-0.101982	38.288	6.128e-10
					2R_18294371_SNP	INTRON	FBgn0034725	CG6044		-0.101425	37.9594	7.252e-10
					2R_18315253_SNP	NON_SYNONYMOUS_CODING	FBgn0034730	ppk12	ASIC2	-0.102236	36.2129	1.775e-09
					2R_18315253_SNP	UPSTREAM	FBgn0034729	CG10344	ZDHHC24	-0.102236	36.2129	1.775e-09
					2R_18317082_SNP	NON_SYNONYMOUS_CODING	FBgn0034730	ppk12	ASIC2	-0.0999878	36.9442	1.22e-09
					2R_18323111_SNP					-0.10088	36.0077	1.972e-09
					2R_18326330_DEL					-0.102491	37.8435	7.696e-10
					2R_18337651_SNP					-0.101	38.061	6.884e-10
					2R_18606286_SNP	SYNONYMOUS_CODING	FBgn0028371	jbug	FLNA	-0.100262	36.1333	1.849e-09
					2R_18664829_INS	INTRON	FBgn0259145	CG42260	CNGA2	-0.101735	38.2626	6.209e-10
					2R_18666492_SNP	INTRON	FBgn0259145	CG42260	CNGA2	-0.101381	37.0894	1.133e-09
					2R_18667695_SNP	INTRON	FBgn0259145	CG42260	CNGA2	-0.100086	36.3384	1.665e-09
					2R_18720224_SNP	INTRON	FBgn0050265	CG30265	SLC17A3	-0.105671	39.9652	2.597e-10
					2R_18720224_SNP	DOWNSTREAM	FBgn0050272	CG30272	SLC17A3	-0.105671	39.9652	2.597e-10
					2R_18720231_SNP	INTRON	FBgn0050265	CG30265	SLC17A3	-0.105671	39.9652	2.597e-10
					2R_18720231_SNP	DOWNSTREAM	FBgn0050272	CG30272	SLC17A3	-0.105671	39.9652	2.597e-10
					2R_18720235_SNP	INTRON	FBgn0050265	CG30265	SLC17A3	-0.10298	37.7182	8.206e-10
					2R_18720235_SNP	DOWNSTREAM	FBgn0050272	CG30272	SLC17A3	-0.10298	37.7182	8.206e-10
					2R_18721065_SNP	NON_SYNONYMOUS_CODING	FBgn0050265	CG30265	SLC17A3	-0.0991152	36.0638	1.917e-09
					2R_18722729_SNP	SYNONYMOUS_CODING	FBgn0034782	CG12490	SLC17A5	-0.0992247	37.2691	1.033e-09
					2R_18722729_SNP	DOWNSTREAM	FBgn0050265	CG30265	SLC17A3	-0.0992247	37.2691	1.033e-09
					2R_18750960_SNP					-0.100272	36.6503	1.419e-09
					2R_18750961_SNP					-0.100375	35.9872	1.993e-09
					2R_18751497_INS					-0.103322	38.4866	5.536e-10
					2R_18752633_MNP					-0.0993321	36.1469	1.837e-09
					2R_18753421_SNP					-0.098891	38.9533	4.359e-10
					2R_18753527_SNP					-0.104627	39.68	3.005e-10
					2R_18754115_SNP					-0.0990881	36.2871	1.709e-09
					2R_18754302_SNP					-0.0999272	37.4115	9.603e-10
					2R_18754447_SNP					-0.099939	36.819	1.301e-09
					2R_18867175_SNP					-0.0991773	36.4979	1.534e-09
					2R_18940094_SNP					-0.101542	36.8416	1.286e-09
					2R_18940169_SNP					-0.10021	37.2403	1.048e-09
					2R_18940195_SNP					-0.0999393	36.7957	1.317e-09
					2R_18948550_SNP	NON_SYNONYMOUS_CODING	FBgn0265187	CG44252	SLC27A4	-0.10288	37.2195	1.06e-09
					2R_18948550_SNP	DOWNSTREAM	FBgn0010622	l_2_06496	DCTN3	-0.10288	37.2195	1.06e-09
					2R_18984429_SNP					-0.103989	36.2529	1.739e-09
					2R_18993490_SNP	UPSTREAM	FBgn0041236	Gr59d		-0.101824	36.1366	1.846e-09
					2R_18993493_SNP	UPSTREAM	FBgn0041236	Gr59d		-0.101824	36.1366	1.846e-09
					2R_18993499_SNP	UPSTREAM	FBgn0041236	Gr59d		-0.101824	36.1366	1.846e-09
					2R_18993504_SNP	UPSTREAM	FBgn0041236	Gr59d		-0.103912	37.43	9.512e-10
					2R_18998605_SNP	EXON	FBgn0266008	CR44781		-0.0960442	37.4688	9.325e-10
					2R_19175407_SNP					-0.0922039	37.006	1.182e-09
					2R_19269661_SNP	NON_SYNONYMOUS_CODING	FBgn0034856	yellow-d2	RGN	-0.0999651	36.7649	1.338e-09
					2R_19269661_SNP	INTRON	FBgn0040660	CG13551	ATP5IF1	-0.0999651	36.7649	1.338e-09
					2R_19385860_SNP					-0.100768	36.9866	1.194e-09
					2R_19575999_SNP	NON_SYNONYMOUS_CODING	FBgn0262728	Pal2	PAM	-0.0969373	36.1372	1.846e-09
					2R_19575999_SNP	DOWNSTREAM	FBgn0265052	St3	SULT1B1	-0.0969373	36.1372	1.846e-09
					2R_19584228_SNP	NON_SYNONYMOUS_CODING	FBgn0050183	CG30183	ANLN	-0.0990083	38.5123	5.463e-10
					2R_19591901_SNP	SYNONYMOUS_CODING	FBgn0013548	l_2_dtl	DTL	-0.0962293	37.567	8.867e-10
					2R_19596970_SNP	EXON	FBgn0266865	CR45326		-0.0953458	36.3362	1.667e-09
					2R_19596970_SNP	SYNONYMOUS_CODING	FBgn0011297	l_2_not	ALG3	-0.0953458	36.3362	1.667e-09
					2R_19596970_SNP	DOWNSTREAM	FBgn0002174	l_2_tid	DNAJA3	-0.0953458	36.3362	1.667e-09
					2R_19684014_SNP	INTRON	FBgn0034903	CG9850	ADAMTS5	-0.102072	36.0088	1.971e-09
					2R_19786546_SNP	SYNONYMOUS_CODING	FBgn0263667	Lpt	KMT2C	-0.0950301	36.1298	1.853e-09
					2R_19786546_SNP	UPSTREAM	FBgn0034925	CG5339	METTL9	-0.0950301	36.1298	1.853e-09
					2R_19791748_SNP	SYNONYMOUS_CODING	FBgn0034928	CG13562	PNLIP	-0.0961168	36.891	1.254e-09
					2R_19791748_SNP	DOWNSTREAM	FBgn0263667	Lpt	KMT2C	-0.0961168	36.891	1.254e-09
					2R_19791748_SNP	DOWNSTREAM	FBgn0015268	Nap1	NAP1L1	-0.0961168	36.891	1.254e-09
					2R_19831709_SNP	INTRON	FBgn0001123	Galphas	GNAL	-0.101346	36.3703	1.638e-09
					2R_19831766_SNP	UTR_5_PRIME	FBgn0001123	Galphas	GNAL	-0.101805	36.8518	1.279e-09
					2R_20208331_SNP					-0.0983062	37.784	7.934e-10
					2R_20208371_SNP					-0.101305	39.7756	2.861e-10
					2R_20351168_SNP	INTRON	FBgn0035010	CG13579	HTR1D	-0.105153	38.2977	6.098e-10
					2R_20351316_SNP	INTRON	FBgn0035010	CG13579	HTR1D	-0.103485	37.0985	1.127e-09
					2R_20358915_SNP	INTRON	FBgn0035010	CG13579	HTR1D	-0.100832	37.1713	1.086e-09
					2R_20476360_DEL	INTRON	FBgn0020521	pio		-0.102818	37.177	1.083e-09
					2R_20485434_SNP	DOWNSTREAM	FBgn0020521	pio		-0.0985974	36.1074	1.874e-09
					2R_20485434_SNP	UPSTREAM	FBgn0035031	CG13587	CLEC4M	-0.0985974	36.1074	1.874e-09
					2R_20485564_SNP	NON_SYNONYMOUS_CODING	FBgn0035031	CG13587	CLEC4M	-0.0997399	37.3506	9.907e-10
					2R_20485564_SNP	DOWNSTREAM	FBgn0020521	pio		-0.0997399	37.3506	9.907e-10
					2R_20488776_SNP	SYNONYMOUS_CODING	FBgn0035033	CG3548	MSANTD3	-0.102624	38.4227	5.72e-10
					2R_20491529_SNP	NON_SYNONYMOUS_CODING	FBgn0035035	CG3570	BMT2	-0.103128	38.3561	5.918e-10
					2R_20491529_SNP	DOWNSTREAM	FBgn0035034	CG3565	EFCAB1	-0.103128	38.3561	5.918e-10
					2R_20491529_SNP	DOWNSTREAM	FBgn0035036	CG4707	ZNF335	-0.103128	38.3561	5.918e-10
					3L_645853_SNP					-0.101207	38.34	5.967e-10
					3L_701702_SNP					-0.100891	37.2052	1.067e-09
					3L_701711_SNP					-0.10091	37.436	9.483e-10
					3L_701713_INS					-0.10091	37.436	9.483e-10
					3L_701719_SNP					-0.10091	37.436	9.483e-10
					3L_701720_SNP					-0.100786	37.1768	1.083e-09
					3L_701726_SNP					-0.100789	37.2621	1.037e-09
					3L_701734_SNP					-0.102131	38.8273	4.649e-10
					3L_701741_SNP					-0.100873	37.6059	8.692e-10
					3L_701769_SNP					-0.0997317	36.1111	1.871e-09
					3L_701794_SNP					-0.101105	36.8689	1.268e-09
					3L_701975_SNP					-0.100265	36.5486	1.495e-09
					3L_707651_SNP	INTRON	FBgn0035158	CG13895		-0.101315	37.3427	9.947e-10
					3L_707651_SNP	DOWNSTREAM	FBgn0025676	CkIIalpha-i3		-0.101315	37.3427	9.947e-10
					3L_715788_SNP					-0.0999003	37.8637	7.616e-10
					3L_717194_SNP					-0.105071	44.9285	2.055e-11
					3L_717390_SNP					-0.100558	35.982	1.999e-09
					3L_718479_SNP					-0.102414	36.2545	1.738e-09
					3L_718796_SNP					-0.101538	38.5819	5.272e-10
					3L_754194_SNP	INTRON	FBgn0035160	hng3		-0.101247	36.3183	1.682e-09
					3L_754194_SNP	DOWNSTREAM	FBgn0000575	emc	ID1	-0.101247	36.3183	1.682e-09
					3L_757804_SNP					-0.0987416	36.4707	1.555e-09
					3L_760112_SNP					-0.0983283	36.1595	1.825e-09
					3L_828828_SNP	SYNONYMOUS_CODING	FBgn0035162	CG13900	SF3B3	-0.10241	38.0018	7.096e-10
					3L_828828_SNP	EXON	FBgn0266694	CR45184		-0.10241	38.0018	7.096e-10
					3L_828828_SNP	UPSTREAM	FBgn0086065	snoRNA:Me28S-G3113a		-0.10241	38.0018	7.096e-10
					3L_833648_SNP	UPSTREAM	FBgn0035162	CG13900	SF3B3	-0.103488	41.5498	1.155e-10
					3L_833648_SNP	UPSTREAM	FBgn0083058	snoRNA:Psi18S-1086		-0.103488	41.5498	1.155e-10
					3L_833648_SNP	UPSTREAM	FBgn0260755	CG42553	C7orf25	-0.103488	41.5498	1.155e-10
					3L_833661_SNP	UPSTREAM	FBgn0035162	CG13900	SF3B3	-0.103269	41.04	1.498e-10
					3L_833661_SNP	UPSTREAM	FBgn0260755	CG42553	C7orf25	-0.103269	41.04	1.498e-10
					3L_833661_SNP	UPSTREAM	FBgn0083058	snoRNA:Psi18S-1086		-0.103269	41.04	1.498e-10
					3L_840649_SNP	SYNONYMOUS_CODING	FBgn0035166	CG13902	KDM8	-0.100578	38.2552	6.232e-10
					3L_840649_SNP	DOWNSTREAM	FBgn0035165	CG13887	BCAP31	-0.100578	38.2552	6.232e-10
					3L_840649_SNP	UPSTREAM	FBgn0035167	Gr61a		-0.100578	38.2552	6.232e-10
					3L_848151_SNP	SYNONYMOUS_CODING	FBgn0035168	CG13889	CEP290	-0.0983332	36.2567	1.736e-09
					3L_848154_SNP	NON_SYNONYMOUS_CODING	FBgn0035168	CG13889	CEP290	-0.0989059	37.1973	1.072e-09
					3L_876493_SNP	INTRON	FBgn0052479	CG32479	USP10	-0.101751	36.1443	1.839e-09
					3L_876493_SNP	DOWNSTREAM	FBgn0035173	CG13907	SLC16A14	-0.101751	36.1443	1.839e-09
					3L_917926_SNP	INTRON	FBgn0264574	Glut1	SLC2A1	-0.101115	39.4353	3.406e-10
					3L_918545_SNP	INTRON	FBgn0264574	Glut1	SLC2A1	-0.0994856	36.3439	1.66e-09
					3L_967867_SNP	INTRON	FBgn0264574	Glut1	SLC2A1	-0.100947	35.9689	2.012e-09
					3L_987095_INS	INTRON	FBgn0264574	Glut1	SLC2A1	-0.0999734	37.1268	1.111e-09
					3L_1007318_SNP	INTRON	FBgn0024277	trio	TRIO	-0.107148	41.8319	9.995e-11
					3L_1007546_SNP	INTRON	FBgn0024277	trio	TRIO	-0.103765	39.7162	2.95e-10
					3L_1068903_SNP	INTRON	FBgn0004870	bab1	BTBD18	-0.0983307	36.5588	1.487e-09
					3L_1114049_INS					-0.100211	36.4021	1.611e-09
					3L_1186791_SNP					-0.104039	39.3559	3.547e-10
					3L_1269023_SNP	INTRON	FBgn0035199	CG9134	CLEC4M	-0.101551	38.0692	6.855e-10
					3L_1431717_SNP	INTRON	FBgn0003138	Ptp61F		-0.104579	39.2572	3.731e-10
					3L_1451026_SNP	INTRON	FBgn0003138	Ptp61F		-0.102037	38.0697	6.854e-10
					3L_1452591_SNP	INTRON	FBgn0003138	Ptp61F		-0.0996717	36.8717	1.266e-09
					3L_1459231_SNP	INTRON	FBgn0003138	Ptp61F		-0.0975691	35.9998	1.98e-09
					3L_1459232_SNP	INTRON	FBgn0003138	Ptp61F		-0.098158	36.4244	1.593e-09
					3L_1467556_SNP	UTR_3_PRIME	FBgn0004635	rho	RHBDL3	-0.0959773	36.8662	1.27e-09
					3L_1467556_SNP	INTRON	FBgn0003138	Ptp61F		-0.0959773	36.8662	1.27e-09
					3L_1469200_SNP	INTRON	FBgn0003138	Ptp61F		-0.0986717	36.0167	1.963e-09
					3L_1469200_SNP	DOWNSTREAM	FBgn0004635	rho	RHBDL3	-0.0986717	36.0167	1.963e-09
					3L_1469228_INS	INTRON	FBgn0003138	Ptp61F		-0.0999458	37.433	9.498e-10
					3L_1469228_INS	DOWNSTREAM	FBgn0004635	rho	RHBDL3	-0.0999458	37.433	9.498e-10
					3L_1475349_SNP	DOWNSTREAM	FBgn0020248	stet	RHBDL3	-0.0979196	36.1803	1.805e-09
					3L_1475349_SNP	UPSTREAM	FBgn0003138	Ptp61F		-0.0979196	36.1803	1.805e-09
					3L_1475387_SNP	DOWNSTREAM	FBgn0020248	stet	RHBDL3	-0.0997853	38.4434	5.66e-10
					3L_1475387_SNP	UPSTREAM	FBgn0003138	Ptp61F		-0.0997853	38.4434	5.66e-10
					3L_1518885_SNP	INTRON	FBgn0261243	Psa	NPEPPS	-0.100184	36.1842	1.802e-09
					3L_1545677_SNP	SYNONYMOUS_CODING	FBgn0052313	CG32313	R3HDML	-0.104386	38.8715	4.545e-10
					3L_1545677_SNP	UPSTREAM	FBgn0041342	Cct1	PCYT1A	-0.104386	38.8715	4.545e-10
					3L_1545677_SNP	DOWNSTREAM	FBgn0035229	CG7852	DENND5A	-0.104386	38.8715	4.545e-10
					3L_1637087_SNP	UTR_5_PRIME	FBgn0013342	nSyb	VAMP2	-0.0984091	36.7528	1.346e-09
					3L_1637087_SNP	DOWNSTREAM	FBgn0035247	metl	METTL2B	-0.0984091	36.7528	1.346e-09
					3L_1647049_SNP	NON_SYNONYMOUS_CODING	FBgn0035249	CG17249	PRCC	-0.100248	36.099	1.882e-09
					3L_1647049_SNP	UPSTREAM	FBgn0013755	Bro	CBFB	-0.100248	36.099	1.882e-09
					3L_1669387_SNP	NON_SYNONYMOUS_CODING	FBgn0035255	RabX5	RAB36	-0.0996039	39.6648	3.028e-10
					3L_1669387_SNP	UPSTREAM	FBgn0026372	RpL23A	RPL23A	-0.0996039	39.6648	3.028e-10
					3L_1669984_SNP	NON_SYNONYMOUS_CODING	FBgn0035255	RabX5	RAB36	-0.0975854	38.4827	5.547e-10
					3L_1669984_SNP	DOWNSTREAM	FBgn0035256	CG13930	WDR78	-0.0975854	38.4827	5.547e-10
					3L_1673104_SNP	UPSTREAM	FBgn0035256	CG13930	WDR78	-0.101792	37.1231	1.113e-09
					3L_1675112_SNP	UTR_5_PRIME	FBgn0035260	CG7991		-0.0998126	37.5132	9.115e-10
					3L_1678760_SNP	INTRON	FBgn0035260	CG7991		-0.0981168	39.0038	4.248e-10
					3L_1679603_SNP	INTRON	FBgn0035260	CG7991		-0.103989	40.4818	1.994e-10
					3L_1876134_SNP	SYNONYMOUS_CODING	FBgn0002183	dre4	SUPT16H	-0.100749	36.9097	1.242e-09
					3L_1876134_SNP	DOWNSTREAM	FBgn0035287	CG13937	CHST8	-0.100749	36.9097	1.242e-09
					3L_1888803_SNP	INTRON	FBgn0262624	Tmhs	LHFPL4	-0.102332	36.2831	1.713e-09
					3L_1889658_SNP	INTRON	FBgn0262624	Tmhs	LHFPL4	-0.103248	37.9972	7.113e-10
					3L_1890914_SNP	INTRON	FBgn0262624	Tmhs	LHFPL4	-0.102235	35.9915	1.989e-09
					3L_1890920_SNP	SPLICE_SITE_REGION	FBgn0262624	Tmhs	LHFPL4	-0.101783	38.8806	4.524e-10
					3L_1891210_DEL	UTR_3_PRIME	FBgn0262624	Tmhs	LHFPL4	-0.101476	36.041	1.939e-09
					3L_1891623_SNP	DOWNSTREAM	FBgn0262624	Tmhs	LHFPL4	-0.101476	36.041	1.939e-09
					3L_1894018_SNP	SYNONYMOUS_CODING	FBgn0035290	CG1887	SCARB2	-0.102529	38.2895	6.124e-10
					3L_1894066_SNP	SYNONYMOUS_CODING	FBgn0035290	CG1887	SCARB2	-0.103851	38.3163	6.04e-10
					3L_1898827_DEL	INTRON	FBgn0035290	CG1887	SCARB2	-0.0991334	37.7102	8.24e-10
					3L_2012465_SNP					-0.101875	36.8959	1.251e-09
					3L_2118700_SNP	INTRON	FBgn0052311	zormin	CCDC141	-0.107925	41.6174	1.115e-10
					3L_2118701_SNP	INTRON	FBgn0052311	zormin	CCDC141	-0.107925	41.6174	1.115e-10
					3L_2118751_SNP	INTRON	FBgn0052311	zormin	CCDC141	-0.100193	36.6044	1.452e-09
					3L_2119191_INS	INTRON	FBgn0052311	zormin	CCDC141	-0.0984925	36.0975	1.884e-09
					3L_2119197_SNP	INTRON	FBgn0052311	zormin	CCDC141	-0.0993984	36.9513	1.216e-09
					3L_2164089_SNP	UPSTREAM	FBgn0035308	CG15822	SESTD1	-0.102983	40.7646	1.725e-10
					3L_2164170_SNP	UPSTREAM	FBgn0035308	CG15822	SESTD1	-0.0996278	36.8059	1.31e-09
					3L_2164362_SNP	UPSTREAM	FBgn0035308	CG15822	SESTD1	-0.101991	40.316	2.17e-10
					3L_2164959_SNP					-0.0999428	37.646	8.515e-10
					3L_2165943_SNP					-0.0950549	36.1735	1.812e-09
					3L_2166095_SNP					-0.100202	41.5233	1.17e-10
					3L_2205214_SNP					-0.0993509	37.1962	1.072e-09
					3L_2301603_INS	DOWNSTREAM	FBgn0264002	MsR2	GPR139	-0.0970993	36.5225	1.515e-09
					3L_2302379_INS					-0.0968796	37.0676	1.145e-09
					3L_2302382_INS					-0.0962723	37.181	1.081e-09
					3L_2307660_SNP					-0.10097	37.0536	1.154e-09
					3L_2308244_SNP					-0.103947	38.0259	7.009e-10
					3L_2358809_SNP					-0.101675	36.9874	1.193e-09
					3L_2366200_SNP					-0.103469	37.6757	8.387e-10
					3L_2377472_INS	UTR_5_PRIME	FBgn0035337	CG15877	C7orf50	-0.100566	36.2024	1.785e-09
					3L_2377472_INS	UPSTREAM	FBgn0266696	CG45186	SVIL	-0.100566	36.2024	1.785e-09
					3L_2377472_INS	DOWNSTREAM	FBgn0035336	CG9004	NOM1	-0.100566	36.2024	1.785e-09
					3L_2377474_SNP	UTR_5_PRIME	FBgn0035337	CG15877	C7orf50	-0.0994163	36.2649	1.729e-09
					3L_2377474_SNP	UPSTREAM	FBgn0266696	CG45186	SVIL	-0.0994163	36.2649	1.729e-09
					3L_2377474_SNP	DOWNSTREAM	FBgn0035336	CG9004	NOM1	-0.0994163	36.2649	1.729e-09
					3L_2377487_INS	UTR_5_PRIME	FBgn0035337	CG15877	C7orf50	-0.10007	36.3076	1.691e-09
					3L_2377487_INS	UPSTREAM	FBgn0266696	CG45186	SVIL	-0.10007	36.3076	1.691e-09
					3L_2377487_INS	DOWNSTREAM	FBgn0035336	CG9004	NOM1	-0.10007	36.3076	1.691e-09
					3L_2407926_SNP	INTRON	FBgn0266696	CG45186	SVIL	-0.0977127	36.0199	1.96e-09
					3L_2553646_SNP	INTRON	FBgn0010905	Spn	PPP1R9A	-0.100747	36.899	1.249e-09
					3L_2578272_SNP	INTRON	FBgn0010909	msn	TNIK	-0.100159	36.866	1.27e-09
					3L_2826176_SNP	INTRON	FBgn0263392	CG43444	TET1	-0.100847	37.239	1.049e-09
					3L_3144630_SNP	SYNONYMOUS_CODING	FBgn0035401	CG1291	ALG2	-0.103388	38.473	5.574e-10
					3L_3144630_SNP	DOWNSTREAM	FBgn0035402	CG12082	USP5	-0.103388	38.473	5.574e-10
					3L_3177332_SNP	SYNONYMOUS_CODING	FBgn0035410	CG14964	MYBPHL	-0.100079	37.9599	7.25e-10
					3L_3177883_SNP	INTRON	FBgn0035410	CG14964	MYBPHL	-0.101844	36.1595	1.825e-09
					3L_3184129_SNP	INTRON	FBgn0035411	Girdin		-0.0987883	36.413	1.602e-09
					3L_3184129_SNP	UPSTREAM	FBgn0260026	CG42494		-0.0987883	36.413	1.602e-09
					3L_3184450_SNP	SYNONYMOUS_CODING	FBgn0035411	Girdin		-0.0983648	36.2161	1.772e-09
					3L_3184450_SNP	UPSTREAM	FBgn0260026	CG42494		-0.0983648	36.2161	1.772e-09
					3L_3248825_SNP	UTR_3_PRIME	FBgn0263246	CG43389		-0.100547	37.2426	1.047e-09
					3L_3248825_SNP	UPSTREAM	FBgn0263617	CR43626		-0.100547	37.2426	1.047e-09
					3L_3249633_SNP	EXON	FBgn0263617	CR43626		-0.100422	36.2459	1.746e-09
					3L_3249633_SNP	DOWNSTREAM	FBgn0263246	CG43389		-0.100422	36.2459	1.746e-09
					3L_3345229_SNP	INTRON	FBgn0004167	kst	SPTBN5	-0.101715	38.9728	4.316e-10
					3L_3433610_SNP	INTRON	FBgn0026259	eIF5B	EIF5B	-0.10152	37.1686	1.088e-09
					3L_3433698_SNP	INTRON	FBgn0026259	eIF5B	EIF5B	-0.101827	37.6181	8.638e-10
					3L_3436195_SNP	INTRON	FBgn0026259	eIF5B	EIF5B	-0.104195	38.7182	4.917e-10
					3L_3436216_SNP	INTRON	FBgn0026259	eIF5B	EIF5B	-0.104195	38.7182	4.917e-10
					3L_3447171_SNP	INTRON	FBgn0026259	eIF5B	EIF5B	-0.104014	39.7771	2.859e-10
					3L_3447172_SNP	INTRON	FBgn0026259	eIF5B	EIF5B	-0.105054	40.8612	1.642e-10
					3L_3556346_SNP	INTRON	FBgn0005640	Eip63E	CDK14	-0.096528	36.8042	1.311e-09
					3L_3578755_SNP	INTRON	FBgn0005640	Eip63E	CDK14	-0.0990506	36.5821	1.469e-09
					3L_3579042_SNP	INTRON	FBgn0005640	Eip63E	CDK14	-0.096888	37.416	9.58e-10
					3L_3585273_SNP	INTRON	FBgn0005640	Eip63E	CDK14	-0.100262	37.486	9.243e-10
					3L_3625935_SNP	UPSTREAM	FBgn0263239	dar1	KLF5	-0.100457	39.1421	3.957e-10
					3L_3626407_SNP	UTR_5_PRIME	FBgn0263239	dar1	KLF5	-0.102522	39.2516	3.741e-10
					3L_3637990_SNP	INTRON	FBgn0263239	dar1	KLF5	-0.0974147	37.125	1.112e-09
					3L_3642781_SNP	INTRON	FBgn0263239	dar1	KLF5	-0.0998849	40.4346	2.042e-10
					3L_3763520_INS	INTRON	FBgn0052264	CG32264	PHACTR2	-0.0986894	37.1446	1.101e-09
					3L_3805684_INS	INTRON	FBgn0035461	ntc		-0.1015	36.3286	1.673e-09
					3L_3805684_INS	INTRON	FBgn0052264	CG32264	PHACTR2	-0.1015	36.3286	1.673e-09
					3L_3873964_SNP					-0.0956283	36.3751	1.634e-09
					3L_3880585_SNP					-0.101288	37.1436	1.102e-09
					3L_3932232_SNP	INTRON	FBgn0004910	Eip63F-1	CALML5	-0.100434	36.1038	1.878e-09
					3L_3957945_DEL	DOWNSTREAM	FBgn0035481	CG12605	SCRT1	-0.0957417	36.0897	1.891e-09
					3L_3959586_SNP	SYNONYMOUS_CODING	FBgn0035481	CG12605	SCRT1	-0.0927205	36.6631	1.409e-09
					3L_3985047_SNP	UTR_5_PRIME	FBgn0004880	scrt	SCRT1	-0.104923	38.7058	4.948e-10
					3L_3997826_SNP					-0.0986906	36.6444	1.423e-09
					3L_4025737_SNP	INTRON	FBgn0035484	CG11594	FGGY	-0.100184	39.9751	2.584e-10
					3L_4026414_SNP	UPSTREAM	FBgn0045479	Gr64a		-0.102097	37.6634	8.44e-10
					3L_4026414_SNP	UPSTREAM	FBgn0035484	CG11594	FGGY	-0.102097	37.6634	8.44e-10
					3L_4059314_SNP	UTR_3_PRIME	FBgn0035490	CG1136		-0.101404	37.2931	1.02e-09
					3L_4059314_SNP	UPSTREAM	FBgn0042179	CG18869	UGT2B10	-0.101404	37.2931	1.02e-09
					3L_4059979_SNP	NON_SYNONYMOUS_CODING	FBgn0042179	CG18869	UGT2B10	-0.101363	35.9616	2.02e-09
					3L_4059979_SNP	DOWNSTREAM	FBgn0035490	CG1136		-0.101363	35.9616	2.02e-09
					3L_4078518_SNP	INTRON	FBgn0004516	Gad1	GAD1	-0.100637	36.4675	1.558e-09
					3L_4085098_SNP	INTRON	FBgn0004516	Gad1	GAD1	-0.108424	42.1262	8.599e-11
					3L_4085412_SNP	INTRON	FBgn0004516	Gad1	GAD1	-0.101957	36.8526	1.279e-09
					3L_4155275_SNP	SYNONYMOUS_CODING	FBgn0259986	nab	NAB2	-0.0947681	37.9777	7.184e-10
					3L_4162591_SNP	SYNONYMOUS_CODING	FBgn0011653	mas	PRSS21	-0.100351	36.4022	1.611e-09
					3L_4167751_SNP	UPSTREAM	FBgn0011653	mas	PRSS21	-0.100947	36.0547	1.925e-09
					3L_4167751_SNP	DOWNSTREAM	FBgn0265722	CR44529		-0.100947	36.0547	1.925e-09
					3L_4169631_DEL	UPSTREAM	FBgn0261274	Ero1L	ERO1B	-0.100902	36.1619	1.822e-09
					3L_4169631_DEL	UPSTREAM	FBgn0265722	CR44529		-0.100902	36.1619	1.822e-09
					3L_4169851_SNP	UPSTREAM	FBgn0261274	Ero1L	ERO1B	-0.102132	36.5655	1.482e-09
					3L_4170387_SNP	UPSTREAM	FBgn0261274	Ero1L	ERO1B	-0.103441	38.5453	5.372e-10
					3L_4171877_SNP	INTRON	FBgn0261274	Ero1L	ERO1B	-0.106019	38.822	4.662e-10
					3L_4171879_SNP	INTRON	FBgn0261274	Ero1L	ERO1B	-0.106012	38.8201	4.667e-10
					3L_4172422_SNP	SYNONYMOUS_CODING	FBgn0261274	Ero1L	ERO1B	-0.100496	36.0162	1.964e-09
					3L_4174390_SNP	INTRON	FBgn0040696	CG18675	CFAP298	-0.100798	37.2344	1.052e-09
					3L_4174390_SNP	DOWNSTREAM	FBgn0035504	Teh4		-0.100798	37.2344	1.052e-09
					3L_4174390_SNP	DOWNSTREAM	FBgn0261274	Ero1L	ERO1B	-0.100798	37.2344	1.052e-09
					3L_4174940_SNP	INTRON	FBgn0040696	CG18675	CFAP298	-0.102091	37.9189	7.404e-10
					3L_4174940_SNP	UTR_3_PRIME	FBgn0035504	Teh4		-0.102091	37.9189	7.404e-10
					3L_4194272_SNP	UPSTREAM	FBgn0263110	CG43367	NBEAL1	-0.0970627	36.9881	1.193e-09
					3L_4194272_SNP	DOWNSTREAM	FBgn0003710	tipE		-0.0970627	36.9881	1.193e-09
					3L_4195154_SNP	SYNONYMOUS_CODING	FBgn0263110	CG43367	NBEAL1	-0.0986216	36.0936	1.887e-09
					3L_4240239_SNP	EXON	FBgn0267302	CR45738		-0.104149	37.8594	7.633e-10
					3L_4240239_SNP	UPSTREAM	FBgn0035515	CG14997	SQOR	-0.104149	37.8594	7.633e-10
					3L_4252519_SNP	INTRON	FBgn0041171	ago	FBXW7	-0.101604	37.1495	1.098e-09
					3L_4268636_SNP	INTRON	FBgn0035522	CG1273	TMPRSS15	-0.0947574	36.847	1.282e-09
					3L_4293532_SNP	DOWNSTREAM	FBgn0035529	CG1319	FDX1	-0.105263	38.6946	4.976e-10
					3L_4293532_SNP	DOWNSTREAM	FBgn0066365	dyl		-0.105263	38.6946	4.976e-10
					3L_4300074_SNP	INTRON	FBgn0066365	dyl		-0.0992113	36.1432	1.84e-09
					3L_4300075_SNP	INTRON	FBgn0066365	dyl		-0.0992113	36.1432	1.84e-09
					3L_4301326_SNP	INTRON	FBgn0066365	dyl		-0.107255	42.1776	8.376e-11
					3L_4301362_SNP	INTRON	FBgn0066365	dyl		-0.105855	40.6516	1.828e-10
					3L_4301539_SNP	INTRON	FBgn0066365	dyl		-0.108624	42.7972	6.103e-11
					3L_4347881_DEL	INTRON	FBgn0035533	Cip4	TRIP10	-0.0981902	36.0887	1.892e-09
					3L_4347881_DEL	DOWNSTREAM	FBgn0266649	CR45156		-0.0981902	36.0887	1.892e-09
					3L_4378073_SNP	INTRON	FBgn0035538	DopEcR	GPR21	-0.100554	36.824	1.298e-09
					3L_4378073_SNP	UPSTREAM	FBgn0265467	CR44360		-0.100554	36.824	1.298e-09
					3L_4405869_SNP	SYNONYMOUS_CODING	FBgn0035541	CG15019	LLPH	-0.10252	38.0876	6.791e-10
					3L_4405869_SNP	DOWNSTREAM	FBgn0035540	Syx17	STX17	-0.10252	38.0876	6.791e-10
					3L_4406615_DEL	UPSTREAM	FBgn0035542	DOR	TP53INP1	-0.0998237	36.2533	1.739e-09
					3L_4406615_DEL	UPSTREAM	FBgn0035541	CG15019	LLPH	-0.0998237	36.2533	1.739e-09
					3L_4406625_INS	UPSTREAM	FBgn0035542	DOR	TP53INP1	-0.0998237	36.2533	1.739e-09
					3L_4406625_INS	UPSTREAM	FBgn0035541	CG15019	LLPH	-0.0998237	36.2533	1.739e-09
					3L_4406627_SNP	UPSTREAM	FBgn0035542	DOR	TP53INP1	-0.0999246	36.1878	1.798e-09
					3L_4406627_SNP	UPSTREAM	FBgn0035541	CG15019	LLPH	-0.0999246	36.1878	1.798e-09
					3L_4406905_SNP	UPSTREAM	FBgn0035542	DOR	TP53INP1	-0.103732	39.4334	3.409e-10
					3L_4406905_SNP	UPSTREAM	FBgn0035541	CG15019	LLPH	-0.103732	39.4334	3.409e-10
					3L_4407090_SNP	INTRON	FBgn0035542	DOR	TP53INP1	-0.103636	39.2219	3.799e-10
					3L_4420016_SNP	UTR_3_PRIME	FBgn0035542	DOR	TP53INP1	-0.101306	37.2742	1.03e-09
					3L_4426298_SNP	SYNONYMOUS_CODING	FBgn0035543	CG15020		-0.103139	37.5115	9.123e-10
					3L_4426736_SNP	DOWNSTREAM	FBgn0035543	CG15020		-0.10063	37.2071	1.066e-09
					3L_4706081_SNP	INTRON	FBgn0035574	RhoGEF64C	NET1	-0.0980314	35.9818	1.999e-09
					3L_4706082_SNP	INTRON	FBgn0035574	RhoGEF64C	NET1	-0.0981809	36.5273	1.511e-09
					3L_4709828_SNP	NON_SYNONYMOUS_CODING	FBgn0035570	CG13712		-0.0984603	36.6985	1.384e-09
					3L_4709828_SNP	INTRON	FBgn0035574	RhoGEF64C	NET1	-0.0984603	36.6985	1.384e-09
					3L_4798126_SNP					-0.0976706	38.9118	4.453e-10
					3L_4800938_SNP	DOWNSTREAM	FBgn0267304	CR45740		-0.0994628	35.9739	2.007e-09
					3L_4800938_SNP	UPSTREAM	FBgn0265721	CR44528		-0.0994628	35.9739	2.007e-09
					3L_4800976_SNP	DOWNSTREAM	FBgn0267304	CR45740		-0.101345	38.6276	5.15e-10
					3L_4800976_SNP	UPSTREAM	FBgn0265721	CR44528		-0.101345	38.6276	5.15e-10
					3L_4800998_SNP	DOWNSTREAM	FBgn0267304	CR45740		-0.101308	38.6231	5.162e-10
					3L_4800998_SNP	UPSTREAM	FBgn0265721	CR44528		-0.101308	38.6231	5.162e-10
					3L_4801102_SNP	DOWNSTREAM	FBgn0267304	CR45740		-0.0986966	36.0398	1.94e-09
					3L_4801102_SNP	UPSTREAM	FBgn0265721	CR44528		-0.0986966	36.0398	1.94e-09
					3L_4801453_SNP	UPSTREAM	FBgn0265721	CR44528		-0.0998748	36.1114	1.87e-09
					3L_4801455_INS	UPSTREAM	FBgn0265721	CR44528		-0.10104	36.0987	1.883e-09
					3L_4802259_SNP	EXON	FBgn0265721	CR44528		-0.10045	36.3623	1.644e-09
					3L_4802259_SNP	DOWNSTREAM	FBgn0035575	CG7509	CPN2	-0.10045	36.3623	1.644e-09
					3L_5020743_SNP	INTRON	FBgn0005775	Con	LRRC24	-0.10043	37.0289	1.168e-09
					3L_5020759_SNP	INTRON	FBgn0005775	Con	LRRC24	-0.101164	37.9024	7.467e-10
					3L_5020784_SNP	INTRON	FBgn0005775	Con	LRRC24	-0.100211	37.0603	1.15e-09
					3L_5020808_SNP	INTRON	FBgn0005775	Con	LRRC24	-0.100265	36.9352	1.226e-09
					3L_5020819_SNP	INTRON	FBgn0005775	Con	LRRC24	-0.100047	37.2219	1.058e-09
					3L_5054718_SNP	INTRON	FBgn0005775	Con	LRRC24	-0.105443	38.5017	5.493e-10
					3L_5362472_SNP	EXON	FBgn0265708	CR44515		-0.101867	36.8907	1.254e-09
					3L_5407571_SNP					-0.0986592	36.0988	1.882e-09
					3L_5485815_INS	DOWNSTREAM	FBgn0265713	CR44520		-0.0912238	36.9004	1.248e-09
					3L_5673359_SNP	INTRON	FBgn0085447	sif	TIAM1	-0.104023	41.4255	1.23e-10
					3L_5675817_SNP	INTRON	FBgn0085447	sif	TIAM1	-0.0979968	37.8232	7.776e-10
					3L_5789827_INS	UPSTREAM	FBgn0035638	Tektin-C	TEKT1	-0.102861	39.4773	3.333e-10
					3L_5789827_INS	DOWNSTREAM	FBgn0015806	S6k		-0.102861	39.4773	3.333e-10
					3L_5789890_DEL	UPSTREAM	FBgn0035638	Tektin-C	TEKT1	-0.105362	43.7616	3.729e-11
					3L_5789890_DEL	DOWNSTREAM	FBgn0015806	S6k		-0.105362	43.7616	3.729e-11
					3L_5789907_SNP	UPSTREAM	FBgn0035638	Tektin-C	TEKT1	-0.103111	40.3757	2.105e-10
					3L_5789907_SNP	DOWNSTREAM	FBgn0015806	S6k		-0.103111	40.3757	2.105e-10
					3L_5798805_INS	UTR_3_PRIME	FBgn0259167	CG42272	PRPF39	-0.0960102	36.3885	1.622e-09
					3L_5798805_INS	INTRON	FBgn0015806	S6k		-0.0960102	36.3885	1.622e-09
					3L_5877585_SNP	DOWNSTREAM	FBgn0035643	CG13287	PRDM8	-0.0987808	36.3693	1.639e-09
					3L_5890534_DEL	UPSTREAM	FBgn0035644	Pole2	POLE2	-0.103376	37.0465	1.158e-09
					3L_5890534_DEL	UPSTREAM	FBgn0035645	CG5592	SLC22A13	-0.103376	37.0465	1.158e-09
					3L_5890578_SNP	UPSTREAM	FBgn0035644	Pole2	POLE2	-0.10077	37.4269	9.527e-10
					3L_5890578_SNP	UPSTREAM	FBgn0035645	CG5592	SLC22A13	-0.10077	37.4269	9.527e-10
					3L_5890719_SNP	UPSTREAM	FBgn0035645	CG5592	SLC22A13	-0.0997984	36.9521	1.215e-09
					3L_5890719_SNP	UPSTREAM	FBgn0035644	Pole2	POLE2	-0.0997984	36.9521	1.215e-09
					3L_5898228_SNP	SYNONYMOUS_CODING	FBgn0035647	CG10486	SLC22A7	-0.101019	37.7263	8.172e-10
					3L_5898393_SNP	SYNONYMOUS_CODING	FBgn0035647	CG10486	SLC22A7	-0.101496	37.1679	1.088e-09
					3L_5904177_SNP	INTRON	FBgn0035648	CG13288		-0.103289	36.4649	1.56e-09
					3L_5904194_DEL	INTRON	FBgn0035648	CG13288		-0.105561	37.1664	1.089e-09
					3L_6015029_INS	INTRON	FBgn0052406	PVRAP	TNS2	-0.0941974	36.0168	1.963e-09
					3L_6069541_SNP	DOWNSTREAM	FBgn0035675	CG6610	LSM5	-0.0996675	36.3725	1.636e-09
					3L_6069541_SNP	UPSTREAM	FBgn0035676	CG6619	GRASP	-0.0996675	36.3725	1.636e-09
					3L_6093707_SNP	SYNONYMOUS_CODING	FBgn0005658	Ets65A	FLI1	-0.101503	36.0781	1.902e-09
					3L_6119144_SNP	INTRON	FBgn0002440	l_3_mbn		-0.100048	36.4644	1.561e-09
					3L_6119185_SNP	INTRON	FBgn0002440	l_3_mbn		-0.100016	36.5833	1.468e-09
					3L_6119303_SNP	INTRON	FBgn0002440	l_3_mbn		-0.100008	36.873	1.266e-09
					3L_6146084_SNP	UPSTREAM	FBgn0020765	Acp65Aa		-0.100245	37.1349	1.107e-09
					3L_6309758_SNP					-0.099931	37.0835	1.136e-09
					3L_6380464_INS					-0.0953164	36.0361	1.944e-09
					3L_6451561_SNP	INTRON	FBgn0261801	CG42747		-0.101002	37.4323	9.501e-10
					3L_6507093_SNP	INTRON	FBgn0020251	sfl	NDST2	-0.10126	37.6169	8.643e-10
					3L_6507382_SNP	INTRON	FBgn0020251	sfl	NDST2	-0.101134	36.9063	1.244e-09
					3L_6507385_SNP	INTRON	FBgn0020251	sfl	NDST2	-0.0990881	36.159	1.825e-09
					3L_6507407_SNP	INTRON	FBgn0020251	sfl	NDST2	-0.102427	37.3595	9.862e-10
					3L_6507412_SNP	INTRON	FBgn0020251	sfl	NDST2	-0.102962	37.9559	7.265e-10
					3L_6507429_INS	INTRON	FBgn0020251	sfl	NDST2	-0.101409	36.9788	1.199e-09
					3L_6507437_INS	INTRON	FBgn0020251	sfl	NDST2	-0.101409	36.9788	1.199e-09
					3L_6507481_SNP	INTRON	FBgn0020251	sfl	NDST2	-0.102503	37.7692	7.994e-10
					3L_6507485_SNP	INTRON	FBgn0020251	sfl	NDST2	-0.0993129	36.455	1.568e-09
					3L_6771526_SNP					-0.0984817	36.4274	1.59e-09
					3L_6808624_SNP					-0.100679	36.7113	1.375e-09
					3L_6810040_SNP					-0.102853	38.2776	6.161e-10
					3L_6811130_SNP					-0.10149	37.8116	7.823e-10
					3L_6811152_SNP					-0.0992882	36.0366	1.943e-09
					3L_6811278_SNP					-0.100836	37.186	1.078e-09
					3L_6811509_SNP					-0.101516	37.3052	1.014e-09
					3L_6812357_SNP					-0.102154	38.083	6.807e-10
					3L_6812495_SNP					-0.100831	36.8725	1.266e-09
					3L_6812796_SNP					-0.101994	38.3064	6.071e-10
					3L_6812820_SNP					-0.10201	37.9692	7.216e-10
					3L_6813415_SNP					-0.10278	39.0512	4.146e-10
					3L_6813565_SNP					-0.103734	40.5915	1.885e-10
					3L_6813634_SNP					-0.103326	39.583	3.158e-10
					3L_6813832_INS					-0.102308	38.3347	5.984e-10
					3L_6813858_SNP					-0.102271	38.574	5.293e-10
					3L_6817218_SNP					-0.103403	38.2812	6.15e-10
					3L_6817750_SNP					-0.101154	37.2279	1.055e-09
					3L_6817752_SNP					-0.101761	37.6034	8.703e-10
					3L_6819244_SNP					-0.101392	37.1737	1.085e-09
					3L_6826724_DEL					-0.100653	37.0364	1.164e-09
					3L_6828805_INS					-0.0993295	37.7675	8.001e-10
					3L_6832229_SNP					-0.103424	38.3455	5.951e-10
					3L_6832424_SNP					-0.102331	37.5731	8.84e-10
					3L_6832446_SNP					-0.101916	36.6341	1.43e-09
					3L_6856225_MNP					-0.0996612	36.5985	1.457e-09
					3L_6897216_SNP					-0.100883	36.9233	1.233e-09
					3L_6917335_SNP					-0.104779	39.9947	2.558e-10
					3L_6930710_SNP	DOWNSTREAM	FBgn0266963	CR45414		-0.100065	36.2114	1.777e-09
					3L_6930716_SNP	DOWNSTREAM	FBgn0266963	CR45414		-0.101059	36.9209	1.235e-09
					3L_6930726_SNP	DOWNSTREAM	FBgn0266963	CR45414		-0.101261	37.1574	1.094e-09
					3L_6964935_SNP	SYNONYMOUS_CODING	FBgn0035727	CG10063		-0.0987314	36.3994	1.613e-09
					3L_6964935_SNP	DOWNSTREAM	FBgn0035726	CG9953	PRSS16	-0.0987314	36.3994	1.613e-09
					3L_6964935_SNP	DOWNSTREAM	FBgn0001104	Galphai	GNAI3	-0.0987314	36.3994	1.613e-09
					3L_6965711_SNP	DOWNSTREAM	FBgn0001104	Galphai	GNAI3	-0.0974087	37.8753	7.571e-10
					3L_6965711_SNP	UPSTREAM	FBgn0035727	CG10063		-0.0974087	37.8753	7.571e-10
					3L_6965711_SNP	DOWNSTREAM	FBgn0035726	CG9953	PRSS16	-0.0974087	37.8753	7.571e-10
					3L_6965755_SNP	DOWNSTREAM	FBgn0001104	Galphai	GNAI3	-0.0996119	36.8164	1.303e-09
					3L_6965755_SNP	UPSTREAM	FBgn0035727	CG10063		-0.0996119	36.8164	1.303e-09
					3L_6965755_SNP	DOWNSTREAM	FBgn0035726	CG9953	PRSS16	-0.0996119	36.8164	1.303e-09
					3L_7021735_DEL	INTRON	FBgn0260660	Mp	COL15A1	-0.102279	36.7489	1.349e-09
					3L_7094676_SNP	INTRON	FBgn0053556	form3	FHDC1	-0.103739	39.1571	3.927e-10
					3L_7110688_SNP	INTRON	FBgn0053556	form3	FHDC1	-0.0997205	36.2041	1.783e-09
					3L_7110894_SNP	INTRON	FBgn0053556	form3	FHDC1	-0.103157	39.1907	3.86e-10
					3L_7307496_INS					-0.0988194	37.0803	1.138e-09
					3L_7368875_SNP	SYNONYMOUS_CODING	FBgn0052380	SMSr	SAMD8	-0.0999149	36.6131	1.446e-09
					3L_7648261_SNP	INTRON	FBgn0052373	CG32373	MATN2	-0.102716	36.3534	1.652e-09
					3L_7648261_SNP	DOWNSTREAM	FBgn0261788	Ank2	ANK2	-0.102716	36.3534	1.652e-09
					3L_7648261_SNP	UPSTREAM	FBgn0035807	CG7492		-0.102716	36.3534	1.652e-09
					3L_7921498_SNP	SYNONYMOUS_CODING	FBgn0024187	syd	MAPK8IP3	-0.0996716	37.1522	1.097e-09
					3L_8192752_SNP	DOWNSTREAM	FBgn0035854	CG8005	DHPS	-0.0993909	36.297	1.7e-09
					3L_8192851_SNP	DOWNSTREAM	FBgn0035854	CG8005	DHPS	-0.0984673	36.0184	1.962e-09
					3L_8244159_DEL	INTRON	FBgn0263219	Dscam4	DSCAM	-0.0956168	36.6469	1.421e-09
[truncated: 16,380 more rows]
