# Supplementary material for: Natural variation in the regulation of neurodevelopmental genes modifies flight performance in Drosophila
Source: PLoS Genet. 2021 Mar 18;17(3):e1008887. doi: 10.1371/journal.pgen.1008887 (PMC7971549; doi:10.1371/journal.pgen.1008887)
Supplement: S14 Table — (XLSX) [file pgen.1008887.s023.xlsx]

## Sheet: S14 - epi x GO - ppk23
Process
GO Term	Description	P-value	FDR q-value	Enrichment	N	B	n	b	Gene
GO:0009653	anatomical structure morphogenesis	2e-20	1.52e-16	1.86	11561	841	1516	205	[parvin - cg32528 gene product from transcript cg32528-ra, dome - domeless, RhoGAP54D - cg6477 gene product from transcript cg6477-ra, fz - frizzled, dlp - dally-like, fra - frazzled, Cyp301a1 - cg8587 gene product from transcript cg8587-ra, dib - disembodied, ems - empty spiracles, CG11584 - cg11584 gene product from transcript cg11584-rc, cv-2 - crossveinless 2, dac - dachshund, fru - fruitless…
GO:0065007	biological regulation	3.9e-18	1.48e-14	1.29	11561	4052	1516	683	[nemy - no extended memory, knrl - knirps-like, cmpy - crimpy, Rdl - resistant to dieldrin, fra - frazzled, ems - empty spiracles, cact - cactus, Cbp80 - cap binding protein 80, Amph - amphiphysin, Doc2 - dorsocross2, dac - dachshund, CG17018 - cg17018 gene product from transcript cg17018-re, Iswi - imitation swi, CG9899 - cg9899 gene product from transcript cg9899-ra, CG18675 - cg18675 gene prod…
GO:0050789	regulation of biological process	7.16e-18	1.81e-14	1.31	11561	3637	1516	624	[nemy - no extended memory, knrl - knirps-like, cmpy - crimpy, Rdl - resistant to dieldrin, fra - frazzled, ems - empty spiracles, cact - cactus, Cbp80 - cap binding protein 80, Amph - amphiphysin, Doc2 - dorsocross2, dac - dachshund, CG17018 - cg17018 gene product from transcript cg17018-re, Iswi - imitation swi, CG9899 - cg9899 gene product from transcript cg9899-ra, CG18675 - cg18675 gene prod…
GO:0032502	developmental process	7.34e-18	1.39e-14	1.45	11561	2138	1516	406	[CG13251 - cg13251 gene product from transcript cg13251-ra, fra - frazzled, Cyp301a1 - cg8587 gene product from transcript cg8587-ra, CG11584 - cg11584 gene product from transcript cg11584-rc, ems - empty spiracles, cact - cactus, poe - purity of essence, Doc2 - dorsocross2, dac - dachshund, Idgf3 - imaginal disc growth factor 3, Muc12Ea - mucin 12ea, vkg - viking, Rbf - retinoblastoma-family pro…
GO:0006928	movement of cell or subcellular component	9.14e-18	1.39e-14	1.95	11561	614	1516	157	[sfl - sulfateless, ru - roughoid, rib - ribbon, if - inflated, knrl - knirps-like, dome - domeless, fz - frizzled, CG5048 - cg5048 gene product from transcript cg5048-ra, dlp - dally-like, robo3 - cg5423 gene product from transcript cg5423-rb, CG9313 - cg9313 gene product from transcript cg9313-ra, fra - frazzled, bun - bunched, neb - nebbish, jbug - jitterbug, mthl1 - methuselah-like 1, dac - d…
GO:0097485	neuron projection guidance	1.8e-17	2.28e-14	2.58	11561	248	1516	84	[retn - retained, daw - dawdle, if - inflated, Gef64C - guanine nucleotide exchange factor gef64c, Ptp69D - protein tyrosine phosphatase 69d, dlp - dally-like, robo3 - cg5423 gene product from transcript cg5423-rb, Nrt - neurotactin, fra - frazzled, jbug - jitterbug, dac - dachshund, mys - myospheroid, Moe - moesin, ckn - caskin, trio - cg18214 gene product from transcript cg18214-ra, wgn - wenge…
GO:0007411	axon guidance	1.83e-17	1.99e-14	2.62	11561	239	1516	82	[retn - retained, daw - dawdle, if - inflated, Gef64C - guanine nucleotide exchange factor gef64c, Ptp69D - protein tyrosine phosphatase 69d, dlp - dally-like, robo3 - cg5423 gene product from transcript cg5423-rb, Nrt - neurotactin, fra - frazzled, jbug - jitterbug, dac - dachshund, Moe - moesin, mys - myospheroid, ckn - caskin, trio - cg18214 gene product from transcript cg18214-ra, wgn - wenge…
GO:0051239	regulation of multicellular organismal process	2.91e-17	2.76e-14	1.83	11561	755	1516	181	[mop - myopic, sfl - sulfateless, KCNQ - kcnq potassium channel, fz - frizzled, sNPF - short neuropeptide f precursor, dlp - dally-like, raw - cg12437 gene product from transcript cg12437-rb, fra - frazzled, Rdl - resistant to dieldrin, bun - bunched, cact - cactus, rst - roughest, Amph - amphiphysin, trio - cg18214 gene product from transcript cg18214-ra, amn - amnesiac, Mob2 - cg11711 gene prod…
GO:0050794	regulation of cellular process	5.35e-17	4.52e-14	1.32	11561	3354	1516	580	[nemy - no extended memory, knrl - knirps-like, cmpy - crimpy, Rdl - resistant to dieldrin, fra - frazzled, ems - empty spiracles, cact - cactus, Doc2 - dorsocross2, dac - dachshund, CG17018 - cg17018 gene product from transcript cg17018-re, Iswi - imitation swi, CG9899 - cg9899 gene product from transcript cg9899-ra, CG8830 - cg8830 gene product from transcript cg8830-rb, CG18675 - cg18675 gene …
GO:0050793	regulation of developmental process	6.54e-16	4.97e-13	1.8	11561	743	1516	175	[sfl - sulfateless, mop - myopic, rib - ribbon, CG9634 - cg9634 gene product from transcript cg9634-ra, fz - frizzled, Hr46 - hormone receptor-like in 46, sNPF - short neuropeptide f precursor, CG31033 - cg31033 gene product from transcript cg31033-rc, raw - cg12437 gene product from transcript cg12437-rb, dlp - dally-like, fra - frazzled, bun - bunched, cact - cactus, rst - roughest, trio - cg18…
GO:2000026	regulation of multicellular organismal development	9.24e-15	6.38e-12	1.88	11561	581	1516	143	[sfl - sulfateless, mop - myopic, fz - frizzled, raw - cg12437 gene product from transcript cg12437-rb, dlp - dally-like, fra - frazzled, bun - bunched, rst - roughest, trio - cg18214 gene product from transcript cg18214-ra, Mob2 - cg11711 gene product from transcript cg11711-ra, spri - sprint, kirre - kin of irre, W - wrinkled, scb - scab, Eip75B - ecdysone-induced protein 75b, eve - even skippe…
GO:0048856	anatomical structure development	1.04e-13	6.59e-11	1.5	11561	1416	1516	278	[mop - myopic, CG13251 - cg13251 gene product from transcript cg13251-ra, dome - domeless, fz - frizzled, dlp - dally-like, bib - big brain, ind - intermediate neuroblasts defective, fra - frazzled, dib - disembodied, ems - empty spiracles, cact - cactus, crc - cryptocephal, Doc2 - dorsocross2, dac - dachshund, Alr - augmenter of liver regeneration, Idgf3 - imaginal disc growth factor 3, CG43444 …
GO:0022603	regulation of anatomical structure morphogenesis	1.24e-12	7.23e-10	2.29	11561	250	1516	75	[Gap1 - gtpase-activating protein 1, S6kII - ribosomal protein s6 kinase ii, sinah - sina homologue, rib - ribbon, l(2)gl - lethal (2) giant larvae, oc - ocelliless, nudE - cg8104 gene product from transcript cg8104-rb, cta - concertina, fz - frizzled, sog - short gastrulation, raw - cg12437 gene product from transcript cg12437-rb, babos - cg3624 gene product from transcript cg3624-ra, fra - fraz…
GO:0048869	cellular developmental process	4.29e-12	2.33e-09	1.57	11561	997	1516	205	[mop - myopic, CG13251 - cg13251 gene product from transcript cg13251-ra, parvin - cg32528 gene product from transcript cg32528-ra, fz - frizzled, bib - big brain, ind - intermediate neuroblasts defective, fra - frazzled, ems - empty spiracles, CG11584 - cg11584 gene product from transcript cg11584-rc, cact - cactus, Doc2 - dorsocross2, dac - dachshund, CG43444 - cg43444 gene product from transcr…
GO:0098609	cell-cell adhesion	1.03e-11	5.2e-09	3.13	11561	95	1516	39	[mop - myopic, Egfr - epidermal growth factor receptor, fw - furrowed, Mkp3 - mitogen-activated protein kinase phosphatase 3, if - inflated, ds - dachsous, Src64B - src oncogene at 64b, fz - frizzled, neuroligin - cg13772 gene product from transcript cg13772-rb, bib - big brain, CG13506 - cg13506 gene product from transcript cg13506-ra, Fas2 - fasciclin 2, baz - bazooka, rst - roughest, CadN - ca…
GO:0030030	cell projection organization	1.33e-11	6.32e-09	2.05	11561	328	1516	88	[CG13889 - cg13889 gene product from transcript cg13889-rb, ham - hamlet, EcR - ecdysone receptor, sick - sickie, fw - furrowed, retn - retained, parvin - cg32528 gene product from transcript cg32528-ra, Ptp69D - protein tyrosine phosphatase 69d, bchs - blue cheese, cwo - clockwork orange, oc - ocelliless, Snoo - sno oncogene, nudE - cg8104 gene product from transcript cg8104-rb, fz - frizzled, D…
GO:0051960	regulation of nervous system development	2.18e-11	9.75e-09	1.99	11561	352	1516	92	[Gap1 - gtpase-activating protein 1, ham - hamlet, EcR - ecdysone receptor, mop - myopic, S6kII - ribosomal protein s6 kinase ii, sinah - sina homologue, Ank2 - ankyrin 2, daw - dawdle, cac - cacophony, cwo - clockwork orange, l(2)gl - lethal (2) giant larvae, oc - ocelliless, nudE - cg8104 gene product from transcript cg8104-rb, fz - frizzled, Dhc64C - dynein heavy chain 64c, babos - cg3624 gene…
GO:0040011	locomotion	6.11e-11	2.58e-08	1.94	11561	369	1516	94	[EcR - ecdysone receptor, sfl - sulfateless, ru - roughoid, sr - stripe, rib - ribbon, svp - seven up, if - inflated, knrl - knirps-like, Ptp69D - protein tyrosine phosphatase 69d, dome - domeless, nudE - cg8104 gene product from transcript cg8104-rb, Hdc - histidine decarboxylase, fz - frizzled, Dhc64C - dynein heavy chain 64c, CG5048 - cg5048 gene product from transcript cg5048-ra, dlp - dally-…
GO:0008037	cell recognition	6.67e-11	2.67e-08	2.97	11561	100	1516	39	[esn - espinas, if - inflated, Ptp69D - protein tyrosine phosphatase 69d, wdp - windpipe, bchs - blue cheese, lola - longitudinals lacking, Nedd4 - cg42279 gene product from transcript cg42279-rj, Abl - abl tyrosine kinase, robo3 - cg5423 gene product from transcript cg5423-rb, Nrt - neurotactin, Fas2 - fasciclin 2, fra - frazzled, mmy - mummy, sli - slit, WASp - cg1520 gene product from transcri…
GO:0008038	neuron recognition	6.96e-11	2.64e-08	3.02	11561	96	1516	38	[esn - espinas, if - inflated, Ptp69D - protein tyrosine phosphatase 69d, wdp - windpipe, bchs - blue cheese, Nedd4 - cg42279 gene product from transcript cg42279-rj, lola - longitudinals lacking, Abl - abl tyrosine kinase, robo3 - cg5423 gene product from transcript cg5423-rb, Nrt - neurotactin, fra - frazzled, Fas2 - fasciclin 2, sli - slit, mmy - mummy, CadN - cadherin-n, WASp - cg1520 gene pr…
GO:0098742	cell-cell adhesion via plasma-membrane adhesion molecules	7.56e-11	2.74e-08	3.52	11561	65	1516	30	[fw - furrowed, ds - dachsous, if - inflated, fz - frizzled, Fas2 - fasciclin 2, CG13506 - cg13506 gene product from transcript cg13506-ra, baz - bazooka, CadN - cadherin-n, rst - roughest, mys - myospheroid, hbs - hibris, mew - multiple edematous wings, kirre - kin of irre, CadN2 - cadherin-n2, CG16857 - cg16857 gene product from transcript cg16857-ra, Fas3 - fasciclin 3, tutl - turtle, stan - s…
GO:0022604	regulation of cell morphogenesis	8.11e-11	2.8e-08	2.59	11561	144	1516	49	[rib - ribbon, l(2)gl - lethal (2) giant larvae, nudE - cg8104 gene product from transcript cg8104-rb, fz - frizzled, cta - concertina, raw - cg12437 gene product from transcript cg12437-rb, babos - cg3624 gene product from transcript cg3624-ra, fra - frazzled, dar1 - dendritic arbor reduction 1, Moe - moesin, mys - myospheroid, trio - cg18214 gene product from transcript cg18214-ra, dyl - dusky-…
GO:0007165	signal transduction	1.11e-10	3.66e-08	1.58	11561	839	1516	174	[sfl - sulfateless, CG31760 - cg31760 gene product from transcript cg31760-rc, DmsR-1 - dromyosuppressin receptor 1, star1 - allatostatin c receptor 1, AlCR2 - allatostatin c receptor 2, CG31960 - cg31960 gene product from transcript cg31960-ra, dome - domeless, RhoGAP54D - cg6477 gene product from transcript cg6477-ra, fz - frizzled, et - eye transformer, sNPF - short neuropeptide f precursor, d…
GO:0032989	cellular component morphogenesis	1.57e-10	4.98e-08	2.08	11561	279	1516	76	[ham - hamlet, EcR - ecdysone receptor, sick - sickie, retn - retained, if - inflated, parvin - cg32528 gene product from transcript cg32528-ra, Ptp69D - protein tyrosine phosphatase 69d, cwo - clockwork orange, oc - ocelliless, Snoo - sno oncogene, nudE - cg8104 gene product from transcript cg8104-rb, Dhc64C - dynein heavy chain 64c, raw - cg12437 gene product from transcript cg12437-rb, Nrt - n…
GO:0009888	tissue development	1.82e-10	5.53e-08	2.06	11561	285	1516	77	[EcR - ecdysone receptor, d - dachs, mam - mastermind, sr - stripe, svp - seven up, CG43897 - cg43897 gene product from transcript cg43897-rl, noc - no ocelli, cta - concertina, sog - short gastrulation, bib - big brain, ths - thisbe, Nos - nitric oxide synthase, ind - intermediate neuroblasts defective, bun - bunched, mthl1 - methuselah-like 1, dac - dachshund, Doc2 - dorsocross2, Alr - augmente…
GO:0045664	regulation of neuron differentiation	2.48e-10	7.24e-08	2.36	11561	181	1516	56	[mop - myopic, ham - hamlet, EcR - ecdysone receptor, Gap1 - gtpase-activating protein 1, S6kII - ribosomal protein s6 kinase ii, sinah - sina homologue, oc - ocelliless, nudE - cg8104 gene product from transcript cg8104-rb, fz - frizzled, Dhc64C - dynein heavy chain 64c, babos - cg3624 gene product from transcript cg3624-ra, fra - frazzled, dar1 - dendritic arbor reduction 1, trio - cg18214 gene…
GO:0009886	post-embryonic animal morphogenesis	2.97e-10	8.35e-08	1.95	11561	341	1516	87	[Gap1 - gtpase-activating protein 1, EcR - ecdysone receptor, sfl - sulfateless, dp - dumpy, d - dachs, mam - mastermind, bab2 - bric a brac 2, fw - furrowed, Dys - dystrophin, if - inflated, Gef64C - guanine nucleotide exchange factor gef64c, parvin - cg32528 gene product from transcript cg32528-ra, dome - domeless, oc - ocelliless, l(2)gl - lethal (2) giant larvae, RhoGAP54D - cg6477 gene produ…
GO:0007155	cell adhesion	4.85e-10	1.32e-07	2.43	11561	160	1516	51	[EcR - ecdysone receptor, mop - myopic, fw - furrowed, if - inflated, parvin - cg32528 gene product from transcript cg32528-ra, fz - frizzled, neuroligin - cg13772 gene product from transcript cg13772-rb, bib - big brain, CG13506 - cg13506 gene product from transcript cg13506-ra, rst - roughest, mys - myospheroid, kirre - kin of irre, dyl - dusky-like, trn - tartan, scb - scab, caps - capricious,…
GO:0022610	biological adhesion	1.06e-09	2.79e-07	2.36	11561	168	1516	52	[EcR - ecdysone receptor, mop - myopic, fw - furrowed, if - inflated, parvin - cg32528 gene product from transcript cg32528-ra, fz - frizzled, neuroligin - cg13772 gene product from transcript cg13772-rb, bib - big brain, CG13506 - cg13506 gene product from transcript cg13506-ra, rst - roughest, mys - myospheroid, kirre - kin of irre, dyl - dusky-like, trn - tartan, scb - scab, caps - capricious,…
GO:0016477	cell migration	1.57e-09	3.98e-07	2.07	11561	250	1516	68	[EcR - ecdysone receptor, sfl - sulfateless, ru - roughoid, sr - stripe, rib - ribbon, knrl - knirps-like, if - inflated, dome - domeless, nudE - cg8104 gene product from transcript cg8104-rb, fz - frizzled, Dhc64C - dynein heavy chain 64c, dlp - dally-like, ths - thisbe, fra - frazzled, bun - bunched, mthl1 - methuselah-like 1, mys - myospheroid, rk - rickets, wol - wollknaeuel, trn - tartan, sc…
GO:0048870	cell motility	1.99e-09	4.87e-07	2.03	11561	267	1516	71	[EcR - ecdysone receptor, sfl - sulfateless, ru - roughoid, sr - stripe, rib - ribbon, knrl - knirps-like, if - inflated, dome - domeless, nudE - cg8104 gene product from transcript cg8104-rb, fz - frizzled, Dhc64C - dynein heavy chain 64c, CG5048 - cg5048 gene product from transcript cg5048-ra, dlp - dally-like, ths - thisbe, fra - frazzled, bun - bunched, mthl1 - methuselah-like 1, mys - myosph…
GO:0007156	homophilic cell adhesion via plasma membrane adhesion molecules	2.82e-09	6.7e-07	4	11561	40	1516	21	[fw - furrowed, Fas3 - fasciclin 3, CG16857 - cg16857 gene product from transcript cg16857-ra, ds - dachsous, tutl - turtle, stan - starry night, Dscam4 - down syndrome cell adhesion molecule 4, fz - frizzled, caps - capricious, Cad86C - cadherin 86c, Fas2 - fasciclin 2, CG13506 - cg13506 gene product from transcript cg13506-ra, Cad87A - cadherin 87a, Con - connectin, CadN - cadherin-n, rst - rou…
GO:0007610	behavior	3.22e-09	7.42e-07	1.72	11561	493	1516	111	[DmsR-1 - dromyosuppressin receptor 1, nemy - no extended memory, dome - domeless, sNPF - short neuropeptide f precursor, dnc - dunce, neuroligin - cg13772 gene product from transcript cg13772-rb, DmsR-2 - dromyosuppressin receptor 2, Rdl - resistant to dieldrin, D2R - dopamine 2-like receptor, NaCP60E - na channel protein 60e, DCX-EMAP - doublecortin-domain-containing echinoderm-microtubule-asso…
GO:0048858	cell projection morphogenesis	3.25e-09	7.26e-07	2.32	11561	168	1516	51	[EcR - ecdysone receptor, ham - hamlet, sick - sickie, retn - retained, Ptp69D - protein tyrosine phosphatase 69d, cwo - clockwork orange, Snoo - sno oncogene, oc - ocelliless, nudE - cg8104 gene product from transcript cg8104-rb, Dhc64C - dynein heavy chain 64c, Nrt - neurotactin, ths - thisbe, fra - frazzled, RunxA - cg34145 gene product from transcript cg34145-rb, CG11584 - cg11584 gene produc…
GO:0030154	cell differentiation	3.55e-09	7.71e-07	1.98	11561	281	1516	73	[EcR - ecdysone receptor, inv - invected, retn - retained, svp - seven up, daw - dawdle, cwo - clockwork orange, fz - frizzled, Dhc64C - dynein heavy chain 64c, CG31033 - cg31033 gene product from transcript cg31033-rc, ths - thisbe, ind - intermediate neuroblasts defective, bun - bunched, ems - empty spiracles, osa - cg7467 gene product from transcript cg7467-re, Doc2 - dorsocross2, dac - dachsh…
GO:0048513	animal organ development	4.85e-09	1.02e-06	1.65	11561	573	1516	124	[mop - myopic, rib - ribbon, if - inflated, fz - frizzled, raw - cg12437 gene product from transcript cg12437-rb, dlp - dally-like, robo3 - cg5423 gene product from transcript cg5423-rb, fra - frazzled, ind - intermediate neuroblasts defective, ems - empty spiracles, cact - cactus, rst - roughest, Doc2 - dorsocross2, dac - dachshund, kirre - kin of irre, Idgf3 - imaginal disc growth factor 3, fru…
GO:0032501	multicellular organismal process	4.86e-09	9.98e-07	1.34	11561	1702	1516	300	[Or59b - odorant receptor 59b, Or59c - odorant receptor 59c, DmsR-1 - dromyosuppressin receptor 1, nemy - no extended memory, parvin - cg32528 gene product from transcript cg32528-ra, dome - domeless, fz - frizzled, VhaSFD - vacuolar h[+]-atpase sfd subunit, dlp - dally-like, DmsR-2 - dromyosuppressin receptor 2, fra - frazzled, ind - intermediate neuroblasts defective, Rdl - resistant to dieldri…
GO:0048731	system development	5.2e-09	1.04e-06	2.01	11561	262	1516	69	[EcR - ecdysone receptor, dp - dumpy, sick - sickie, sr - stripe, rib - ribbon, noc - no ocelli, cwo - clockwork orange, oc - ocelliless, l(2)gl - lethal (2) giant larvae, dome - domeless, raw - cg12437 gene product from transcript cg12437-rb, Nrt - neurotactin, Nos - nitric oxide synthase, ind - intermediate neuroblasts defective, Rnp4F - rna-binding protein 4f, dib - disembodied, ems - empty sp…
GO:0120039	plasma membrane bounded cell projection morphogenesis	6.19e-09	1.21e-06	2.3	11561	166	1516	50	[EcR - ecdysone receptor, ham - hamlet, sick - sickie, retn - retained, Ptp69D - protein tyrosine phosphatase 69d, cwo - clockwork orange, Snoo - sno oncogene, oc - ocelliless, nudE - cg8104 gene product from transcript cg8104-rb, Dhc64C - dynein heavy chain 64c, Nrt - neurotactin, fra - frazzled, RunxA - cg34145 gene product from transcript cg34145-rb, CG11584 - cg11584 gene product from transcr…
GO:0048812	neuron projection morphogenesis	6.19e-09	1.18e-06	2.3	11561	166	1516	50	[EcR - ecdysone receptor, ham - hamlet, sick - sickie, retn - retained, Ptp69D - protein tyrosine phosphatase 69d, cwo - clockwork orange, Snoo - sno oncogene, oc - ocelliless, nudE - cg8104 gene product from transcript cg8104-rb, Dhc64C - dynein heavy chain 64c, Nrt - neurotactin, fra - frazzled, RunxA - cg34145 gene product from transcript cg34145-rb, ems - empty spiracles, CG11584 - cg11584 ge…
GO:0032990	cell part morphogenesis	6.45e-09	1.2e-06	2.25	11561	176	1516	52	[EcR - ecdysone receptor, ham - hamlet, sick - sickie, retn - retained, Ptp69D - protein tyrosine phosphatase 69d, cwo - clockwork orange, Snoo - sno oncogene, oc - ocelliless, nudE - cg8104 gene product from transcript cg8104-rb, Dhc64C - dynein heavy chain 64c, Nrt - neurotactin, ths - thisbe, fra - frazzled, RunxA - cg34145 gene product from transcript cg34145-rb, ems - empty spiracles, CG1158…
GO:0065008	regulation of biological quality	8.34e-09	1.51e-06	1.43	11561	1128	1516	212	[nemy - no extended memory, fz - frizzled, bib - big brain, fra - frazzled, Rdl - resistant to dieldrin, CG10006 - cg10006 gene product from transcript cg10006-rb, dib - disembodied, cact - cactus, spz5 - spatzle 5, CG10864 - cg10864 gene product from transcript cg10864-ra, fru - fruitless, CG43955 - cg43955 gene product from transcript cg43955-rb, nAcRalpha-30D - nicotinic acetylcholine receptor…
GO:0032879	regulation of localization	9.67e-09	1.71e-06	1.71	11561	473	1516	106	[mop - myopic, ru - roughoid, nemy - no extended memory, sdt - stardust, cmpy - crimpy, fz - frizzled, dlp - dally-like, Sytbeta - synaptotagmin beta, fra - frazzled, spri - sprint, Hk - hyperkinetic, Lrt - leucine-rich tendon-specific protein, CG18675 - cg18675 gene product from transcript cg18675-ra, CG43955 - cg43955 gene product from transcript cg43955-rb, Pvf2 - pdgf- and vegf-related factor…
GO:0048588	developmental cell growth	1.06e-08	1.83e-06	3.34	11561	57	1516	25	[Ank2 - ankyrin 2, Pex2 - peroxin 2, fz - frizzled, dnc - dunce, CG13531 - cg13531 gene product from transcript cg13531-rb, eag - ether a go-go, Sh - shaker, poe - purity of essence, CadN - cadherin-n, fz2 - frizzled 2, tai - taiman, trio - cg18214 gene product from transcript cg18214-ra, amn - amnesiac, DAAM - dishevelled associated activator of morphogenesis, spri - sprint, dup - double parked,…
GO:0031175	neuron projection development	1.35e-08	2.27e-06	3.51	11561	50	1516	23	[sn - singed, Fas3 - fasciclin 3, mas - masquerade, Ptp69D - protein tyrosine phosphatase 69d, SP2353 - cg8403 gene product from transcript cg8403-ra, stan - starry night, bchs - blue cheese, CG12717 - cg12717 gene product from transcript cg12717-ra, Nrt - neurotactin, trol - terribly reduced optic lobes, Hr51 - hormone receptor 51, Fas2 - fasciclin 2, mmy - mummy, Prosap - cg30483 gene product f…
GO:0040007	growth	1.5e-08	2.48e-06	2.2	11561	180	1516	52	[Ank2 - ankyrin 2, fz - frizzled, dnc - dunce, sNPF - short neuropeptide f precursor, raw - cg12437 gene product from transcript cg12437-rb, neuroligin - cg13772 gene product from transcript cg13772-rb, Eip63E - ecdysone-induced protein 63e, bun - bunched, Sh - shaker, poe - purity of essence, mys - myospheroid, Alr - augmenter of liver regeneration, amn - amnesiac, trio - cg18214 gene product fr…
GO:0048589	developmental growth	1.5e-08	2.43e-06	2.2	11561	180	1516	52	[Ank2 - ankyrin 2, fz - frizzled, sNPF - short neuropeptide f precursor, dnc - dunce, neuroligin - cg13772 gene product from transcript cg13772-rb, raw - cg12437 gene product from transcript cg12437-rb, Eip63E - ecdysone-induced protein 63e, bun - bunched, Sh - shaker, poe - purity of essence, mys - myospheroid, Alr - augmenter of liver regeneration, amn - amnesiac, trio - cg18214 gene product fr…
GO:0051128	regulation of cellular component organization	1.91e-08	3.03e-06	1.52	11561	782	1516	156	[x16 - cg10203 gene product from transcript cg10203-rb, rib - ribbon, if - inflated, knrl - knirps-like, sdt - stardust, cmpy - crimpy, fz - frizzled, neuroligin - cg13772 gene product from transcript cg13772-rb, raw - cg12437 gene product from transcript cg12437-rb, fra - frazzled, bun - bunched, mthl1 - methuselah-like 1, trio - cg18214 gene product from transcript cg18214-ra, Mob2 - cg11711 ge…
GO:0035107	appendage morphogenesis	2.79e-08	4.33e-06	2.2	11561	173	1516	50	[Gap1 - gtpase-activating protein 1, EcR - ecdysone receptor, mam - mastermind, fw - furrowed, if - inflated, Gef64C - guanine nucleotide exchange factor gef64c, RhoGAP54D - cg6477 gene product from transcript cg6477-ra, dve - defective proventriculus, cv-2 - crossveinless 2, mthl1 - methuselah-like 1, nmo - nemo, osa - cg7467 gene product from transcript cg7467-re, trio - cg18214 gene product fr…
GO:0050767	regulation of neurogenesis	2.88e-08	4.38e-06	1.94	11561	267	1516	68	[Gap1 - gtpase-activating protein 1, EcR - ecdysone receptor, mop - myopic, ham - hamlet, S6kII - ribosomal protein s6 kinase ii, sinah - sina homologue, daw - dawdle, cwo - clockwork orange, l(2)gl - lethal (2) giant larvae, oc - ocelliless, nudE - cg8104 gene product from transcript cg8104-rb, fz - frizzled, Dhc64C - dynein heavy chain 64c, babos - cg3624 gene product from transcript cg3624-ra,…
GO:0009887	animal organ morphogenesis	3.25e-08	4.84e-06	1.87	11561	306	1516	75	[EcR - ecdysone receptor, bab2 - bric a brac 2, mam - mastermind, ru - roughoid, retn - retained, rib - ribbon, if - inflated, oc - ocelliless, dome - domeless, l(2)gl - lethal (2) giant larvae, bab1 - bric a brac 1, fz - frizzled, sqa - spaghetti-squash activator, raw - cg12437 gene product from transcript cg12437-rb, mthl1 - methuselah-like 1, rst - roughest, dac - dachshund, mys - myospheroid,…
GO:0045595	regulation of cell differentiation	4.72e-08	6.9e-06	1.71	11561	428	1516	96	[Gap1 - gtpase-activating protein 1, EcR - ecdysone receptor, mop - myopic, ham - hamlet, S6kII - ribosomal protein s6 kinase ii, bab2 - bric a brac 2, sinah - sina homologue, daw - dawdle, CG9634 - cg9634 gene product from transcript cg9634-ra, oc - ocelliless, l(2)gl - lethal (2) giant larvae, cwo - clockwork orange, nudE - cg8104 gene product from transcript cg8104-rb, fz - frizzled, Dhc64C - …
GO:0050808	synapse organization	4.91e-08	7.04e-06	2.3	11561	146	1516	44	[S6k - rps6-p70-protein kinase, S6kII - ribosomal protein s6 kinase ii, dpr9 - cg33485 gene product from transcript cg33485-ra, Ank2 - ankyrin 2, CG34391 - cg34391 gene product from transcript cg34391-re, Ca-beta - ca2+-channel-protein-beta-subunit, Frq1 - frequenin 1, cmpy - crimpy, Liprin-beta - cg10743 gene product from transcript cg10743-rb, Nedd4 - cg42279 gene product from transcript cg4227…
GO:0008045	motor neuron axon guidance	7e-08	9.85e-06	2.89	11561	74	1516	28	[Ptp69D - protein tyrosine phosphatase 69d, Abl - abl tyrosine kinase, fra - frazzled, Fas2 - fasciclin 2, fz2 - frizzled 2, robo - roundabout, spz5 - spatzle 5, mp - multiplexin, SP2353 - cg8403 gene product from transcript cg8403-ra, trn - tartan, Ptp4E - protein tyrosine phosphatase 4e, caps - capricious, eve - even skipped, trol - terribly reduced optic lobes, dally - division abnormally dela…
GO:0048583	regulation of response to stimulus	7.06e-08	9.75e-06	1.46	11561	892	1516	171	[mop - myopic, cmpy - crimpy, RhoGAP54D - cg6477 gene product from transcript cg6477-ra, fz - frizzled, sqa - spaghetti-squash activator, et - eye transformer, sNPF - short neuropeptide f precursor, dnc - dunce, raw - cg12437 gene product from transcript cg12437-rb, dlp - dally-like, CG7369 - cg7369 gene product from transcript cg7369-ra, Sytbeta - synaptotagmin beta, bib - big brain, fra - frazz…
GO:0048598	embryonic morphogenesis	7.72e-08	1.05e-05	2.16	11561	173	1516	49	[EcR - ecdysone receptor, rib - ribbon, sr - stripe, l(2)gl - lethal (2) giant larvae, cta - concertina, raw - cg12437 gene product from transcript cg12437-rb, dib - disembodied, mthl1 - methuselah-like 1, mys - myospheroid, W - wrinkled, vkg - viking, wol - wollknaeuel, scb - scab, eve - even skipped, Ptp61F - protein tyrosine phosphatase 61f, rho - rhomboid, twi - twist, pyd - polychaetoid, lac…
GO:0050877	nervous system process	8.25e-08	1.1e-05	1.66	11561	468	1516	102	[Or59b - odorant receptor 59b, Or59c - odorant receptor 59c, nemy - no extended memory, if - inflated, dome - domeless, dnc - dunce, CG9313 - cg9313 gene product from transcript cg9313-ra, Rdl - resistant to dieldrin, D2R - dopamine 2-like receptor, DCX-EMAP - doublecortin-domain-containing echinoderm-microtubule-associated protein ortholog, king-tubby - king tubby, amn - amnesiac, Mob2 - cg11711…
GO:0016049	cell growth	8.92e-08	1.17e-05	2.8	11561	79	1516	29	[shark - sh2 ankyrin repeat kinase, Ank2 - ankyrin 2, Pex2 - peroxin 2, fz - frizzled, dnc - dunce, raw - cg12437 gene product from transcript cg12437-rb, CG13531 - cg13531 gene product from transcript cg13531-rb, eag - ether a go-go, tkv - thickveins, Sh - shaker, poe - purity of essence, CadN - cadherin-n, fz2 - frizzled 2, tai - taiman, amn - amnesiac, trio - cg18214 gene product from transcri…
GO:0007389	pattern specification process	9.25e-08	1.19e-05	1.7	11561	422	1516	94	[Gap1 - gtpase-activating protein 1, sfl - sulfateless, S6kII - ribosomal protein s6 kinase ii, ru - roughoid, inv - invected, Dys - dystrophin, retn - retained, oc - ocelliless, l(2)gl - lethal (2) giant larvae, cwo - clockwork orange, dome - domeless, fz - frizzled, sog - short gastrulation, dlp - dally-like, ind - intermediate neuroblasts defective, fra - frazzled, ems - empty spiracles, cv-2 …
GO:0010646	regulation of cell communication	1.46e-07	1.85e-05	1.47	11561	812	1516	157	[mop - myopic, nemy - no extended memory, cmpy - crimpy, RhoGAP54D - cg6477 gene product from transcript cg6477-ra, sqa - spaghetti-squash activator, et - eye transformer, sNPF - short neuropeptide f precursor, dnc - dunce, dlp - dally-like, neuroligin - cg13772 gene product from transcript cg13772-rb, raw - cg12437 gene product from transcript cg12437-rb, CG7369 - cg7369 gene product from transc…
GO:0023051	regulation of signaling	1.46e-07	1.82e-05	1.47	11561	812	1516	157	[mop - myopic, nemy - no extended memory, cmpy - crimpy, RhoGAP54D - cg6477 gene product from transcript cg6477-ra, sqa - spaghetti-squash activator, et - eye transformer, sNPF - short neuropeptide f precursor, dnc - dunce, dlp - dally-like, raw - cg12437 gene product from transcript cg12437-rb, neuroligin - cg13772 gene product from transcript cg13772-rb, CG7369 - cg7369 gene product from transc…
GO:0060284	regulation of cell development	1.68e-07	2.06e-05	1.76	11561	346	1516	80	[ham - hamlet, Gap1 - gtpase-activating protein 1, EcR - ecdysone receptor, mop - myopic, S6kII - ribosomal protein s6 kinase ii, sinah - sina homologue, daw - dawdle, cwo - clockwork orange, oc - ocelliless, l(2)gl - lethal (2) giant larvae, nudE - cg8104 gene product from transcript cg8104-rb, fz - frizzled, Dhc64C - dynein heavy chain 64c, babos - cg3624 gene product from transcript cg3624-ra,…
GO:0010648	negative regulation of cell communication	2.11e-07	2.54e-05	1.78	11561	325	1516	76	[Gap1 - gtpase-activating protein 1, S6kII - ribosomal protein s6 kinase ii, d - dachs, Ank2 - ankyrin 2, cmpy - crimpy, wdp - windpipe, l(2)gl - lethal (2) giant larvae, Snoo - sno oncogene, et - eye transformer, dnc - dunce, sog - short gastrulation, neuroligin - cg13772 gene product from transcript cg13772-rb, raw - cg12437 gene product from transcript cg12437-rb, Rdl - resistant to dieldrin, …
GO:0010769	regulation of cell morphogenesis involved in differentiation	2.31e-07	2.75e-05	2.6	11561	91	1516	31	[S6k - rps6-p70-protein kinase, kuz - kuzbanian, cv-c - crossveinless c, nudE - cg8104 gene product from transcript cg8104-rb, fz - frizzled, Nedd4 - cg42279 gene product from transcript cg42279-rj, lola - longitudinals lacking, babos - cg3624 gene product from transcript cg3624-ra, fra - frazzled, Seipin - cg9904 gene product from transcript cg9904-ra, mmy - mummy, dar1 - dendritic arbor reducti…
GO:0003002	regionalization	2.34e-07	2.74e-05	1.83	11561	292	1516	70	[sfl - sulfateless, S6kII - ribosomal protein s6 kinase ii, inv - invected, ru - roughoid, Dys - dystrophin, retn - retained, cwo - clockwork orange, l(2)gl - lethal (2) giant larvae, oc - ocelliless, dome - domeless, fz - frizzled, dlp - dally-like, fra - frazzled, ind - intermediate neuroblasts defective, ems - empty spiracles, cv-2 - crossveinless 2, cact - cactus, nmo - nemo, lilli - lilliput…
GO:0023057	negative regulation of signaling	2.41e-07	2.77e-05	1.78	11561	326	1516	76	[Gap1 - gtpase-activating protein 1, d - dachs, S6kII - ribosomal protein s6 kinase ii, Ank2 - ankyrin 2, cmpy - crimpy, wdp - windpipe, Snoo - sno oncogene, l(2)gl - lethal (2) giant larvae, et - eye transformer, dnc - dunce, sog - short gastrulation, raw - cg12437 gene product from transcript cg12437-rb, neuroligin - cg13772 gene product from transcript cg13772-rb, Rdl - resistant to dieldrin, …
GO:0048638	regulation of developmental growth	2.54e-07	2.89e-05	1.98	11561	216	1516	56	[sfl - sulfateless, d - dachs, Ank2 - ankyrin 2, cac - cacophony, l(2)gl - lethal (2) giant larvae, bchs - blue cheese, fz - frizzled, sNPF - short neuropeptide f precursor, dlp - dally-like, Nos - nitric oxide synthase, Liprin-gamma - cg11206 gene product from transcript cg11206-ra, dar1 - dendritic arbor reduction 1, nmo - nemo, trio - cg18214 gene product from transcript cg18214-ra, Mob2 - cg1…
GO:0048813	dendrite morphogenesis	2.66e-07	2.97e-05	2.43	11561	110	1516	35	[S6k - rps6-p70-protein kinase, ham - hamlet, EcR - ecdysone receptor, ct - cut, retn - retained, pum - pumilio, fs(1)h - female sterile (1) homeotic, Ptp69D - protein tyrosine phosphatase 69d, Snoo - sno oncogene, cwo - clockwork orange, nudE - cg8104 gene product from transcript cg8104-rb, lola - longitudinals lacking, Dhc64C - dynein heavy chain 64c, Abl - abl tyrosine kinase, fra - frazzled, …
GO:0010975	regulation of neuron projection development	2.83e-07	3.12e-05	2.39	11561	115	1516	36	[kuz - kuzbanian, S6k - rps6-p70-protein kinase, ham - hamlet, cv-c - crossveinless c, nudE - cg8104 gene product from transcript cg8104-rb, lola - longitudinals lacking, Nedd4 - cg42279 gene product from transcript cg42279-rj, fz - frizzled, Abl - abl tyrosine kinase, babos - cg3624 gene product from transcript cg3624-ra, Seipin - cg9904 gene product from transcript cg9904-ra, fra - frazzled, mm…
GO:0035114	imaginal disc-derived appendage morphogenesis	3.19e-07	3.46e-05	2.13	11561	165	1516	46	[bs - blistered, Gap1 - gtpase-activating protein 1, EcR - ecdysone receptor, Egfr - epidermal growth factor receptor, mam - mastermind, ct - cut, fw - furrowed, bi - bifid, ds - dachsous, if - inflated, Gef64C - guanine nucleotide exchange factor gef64c, Ppat-Dpck - bifunctional phosphopantetheine adenylyltransferase - dephospho-coa kinase, bowl - brother of odd with entrails limited, RhoGAP54D …
GO:0001667	ameboidal-type cell migration	3.29e-07	3.52e-05	2.16	11561	155	1516	44	[kuz - kuzbanian, sfl - sulfateless, EcR - ecdysone receptor, Egfr - epidermal growth factor receptor, ru - roughoid, rib - ribbon, sr - stripe, if - inflated, knrl - knirps-like, Ppat-Dpck - bifunctional phosphopantetheine adenylyltransferase - dephospho-coa kinase, dome - domeless, nudE - cg8104 gene product from transcript cg8104-rb, fz - frizzled, Dhc64C - dynein heavy chain 64c, Evi5 - cg117…
GO:0048518	positive regulation of biological process	3.74e-07	3.95e-05	1.31	11561	1537	1516	265	[mop - myopic, cmpy - crimpy, dome - domeless, fz - frizzled, dlp - dally-like, CG7369 - cg7369 gene product from transcript cg7369-ra, bib - big brain, fra - frazzled, ems - empty spiracles, cv-2 - crossveinless 2, crc - cryptocephal, Doc2 - dorsocross2, CG17018 - cg17018 gene product from transcript cg17018-re, Iswi - imitation swi, Etl1 - etl1 homologue, CG9899 - cg9899 gene product from trans…
GO:0030001	metal ion transport	4.53e-07	4.72e-05	2.08	11561	172	1516	47	[Mco1 - multicopper oxidase-1, KCNQ - kcnq potassium channel, Ca-beta - ca2+-channel-protein-beta-subunit, Ca-alpha1T - ca[2+]-channel protein alpha[[1]] subunit t, Ndfip - nedd4 family interacting protein, norpA - no receptor potential a, SPoCk - secretory pathway calcium atpase, cac - cacophony, SK - small conductance calcium-activated potassium channel, dve - defective proventriculus, ppk23 - …
GO:0007476	imaginal disc-derived wing morphogenesis	5.5e-07	5.64e-05	2.36	11561	113	1516	35	[bs - blistered, EcR - ecdysone receptor, Gap1 - gtpase-activating protein 1, Egfr - epidermal growth factor receptor, mam - mastermind, fw - furrowed, ds - dachsous, bi - bifid, if - inflated, Ppat-Dpck - bifunctional phosphopantetheine adenylyltransferase - dephospho-coa kinase, dve - defective proventriculus, tkv - thickveins, shn - schnurri, cv-2 - crossveinless 2, mthl1 - methuselah-like 1, …
GO:1990138	neuron projection extension	6.7e-07	6.79e-05	3.6	11561	36	1516	17	[Ank2 - ankyrin 2, fz - frizzled, CG15019 - cg15019 gene product from transcript cg15019-rb, dnc - dunce, CG32138 - cg32138 gene product from transcript cg32138-rc, CG13531 - cg13531 gene product from transcript cg13531-rb, rut - rutabaga, Sh - shaker, Lar - leukocyte-antigen-related-like, Mbs - myosin binding subunit, CadN - cadherin-n, fz2 - frizzled 2, tai - taiman, DAAM - dishevelled associat…
GO:0048729	tissue morphogenesis	6.85e-07	6.85e-05	1.88	11561	244	1516	60	[EcR - ecdysone receptor, bab2 - bric a brac 2, rib - ribbon, sdt - stardust, noc - no ocelli, CG17211 - cg17211 gene product from transcript cg17211-ra, l(2)gl - lethal (2) giant larvae, dome - domeless, bab1 - bric a brac 1, cta - concertina, fz - frizzled, sqa - spaghetti-squash activator, raw - cg12437 gene product from transcript cg12437-rb, Eip63E - ecdysone-induced protein 63e, dib - disem…
GO:0003008	system process	7.23e-07	7.14e-05	1.57	11561	531	1516	109	[Or59b - odorant receptor 59b, ru - roughoid, Or59c - odorant receptor 59c, nemy - no extended memory, if - inflated, KCNQ - kcnq potassium channel, dome - domeless, dnc - dunce, CG9313 - cg9313 gene product from transcript cg9313-ra, Rdl - resistant to dieldrin, D2R - dopamine 2-like receptor, king-tubby - king tubby, DCX-EMAP - doublecortin-domain-containing echinoderm-microtubule-associated pr…
GO:0040008	regulation of growth	9.03e-07	8.8e-05	1.79	11561	285	1516	67	[mop - myopic, sfl - sulfateless, d - dachs, Ank2 - ankyrin 2, cac - cacophony, cmpy - crimpy, bchs - blue cheese, l(2)gl - lethal (2) giant larvae, fz - frizzled, sNPF - short neuropeptide f precursor, dlp - dally-like, Nos - nitric oxide synthase, bun - bunched, Liprin-gamma - cg11206 gene product from transcript cg11206-ra, dar1 - dendritic arbor reduction 1, nmo - nemo, trio - cg18214 gene pr…
GO:0002009	morphogenesis of an epithelium	9.21e-07	8.86e-05	1.88	11561	235	1516	58	[EcR - ecdysone receptor, bab2 - bric a brac 2, rib - ribbon, sdt - stardust, noc - no ocelli, CG17211 - cg17211 gene product from transcript cg17211-ra, l(2)gl - lethal (2) giant larvae, dome - domeless, cta - concertina, fz - frizzled, bab1 - bric a brac 1, sqa - spaghetti-squash activator, raw - cg12437 gene product from transcript cg12437-rb, Eip63E - ecdysone-induced protein 63e, dib - disem…
GO:0035120	post-embryonic appendage morphogenesis	1.07e-06	0.000102	2.1	11561	156	1516	43	[bs - blistered, Gap1 - gtpase-activating protein 1, EcR - ecdysone receptor, Egfr - epidermal growth factor receptor, mam - mastermind, fw - furrowed, bi - bifid, ds - dachsous, if - inflated, Gef64C - guanine nucleotide exchange factor gef64c, Ppat-Dpck - bifunctional phosphopantetheine adenylyltransferase - dephospho-coa kinase, bowl - brother of odd with entrails limited, RhoGAP54D - cg6477 g…
GO:0048522	positive regulation of cellular process	1.1e-06	0.000103	1.32	11561	1373	1516	238	[mop - myopic, cmpy - crimpy, dome - domeless, fz - frizzled, dlp - dally-like, CG7369 - cg7369 gene product from transcript cg7369-ra, bib - big brain, fra - frazzled, ems - empty spiracles, cv-2 - crossveinless 2, crc - cryptocephal, Doc2 - dorsocross2, CG17018 - cg17018 gene product from transcript cg17018-re, Iswi - imitation swi, CG9899 - cg9899 gene product from transcript cg9899-ra, CG4344…
GO:0048675	axon extension	1.52e-06	0.000141	3.59	11561	34	1516	16	[Ank2 - ankyrin 2, fz - frizzled, dnc - dunce, CG32138 - cg32138 gene product from transcript cg32138-rc, CG13531 - cg13531 gene product from transcript cg13531-rb, rut - rutabaga, Sh - shaker, Mbs - myosin binding subunit, Lar - leukocyte-antigen-related-like, CadN - cadherin-n, fz2 - frizzled 2, tai - taiman, DAAM - dishevelled associated activator of morphogenesis, trio - cg18214 gene product …
GO:0048859	formation of anatomical boundary	1.58e-06	0.000145	3.95	11561	27	1516	14	[ct - cut, ds - dachsous, mirr - mirror, fra - frazzled, lea - leak, dally - division abnormally delayed, ena - enabled, sli - slit, hth - homothorax, NetB - netrin-b, ft - fat, robo - roundabout, mew - multiple edematous wings, unc-5 - cg8166 gene product from transcript cg8166-ra]
GO:0048523	negative regulation of cellular process	1.63e-06	0.000148	1.35	11561	1185	1516	209	[knrl - knirps-like, cmpy - crimpy, Spn31A - serpin 31a, et - eye transformer, ind - intermediate neuroblasts defective, Rdl - resistant to dieldrin, Hers - histone gene-specific epigenetic repressor in late s phase, cact - cactus, Doc2 - dorsocross2, Iswi - imitation swi, CG8830 - cg8830 gene product from transcript cg8830-rb, Atg2 - autophagy-specific gene 2, trol - terribly reduced optic lobes…
GO:0035160	maintenance of epithelial integrity, open tracheal system	1.7e-06	0.000152	5.72	11561	12	1516	9	[rho - rhomboid, Egfr - epidermal growth factor receptor, Mkp3 - mitogen-activated protein kinase phosphatase 3, if - inflated, cv-c - crossveinless c, peb - pebbled, mys - myospheroid, mew - multiple edematous wings, rhea - cg6831 gene product from transcript cg6831-rb]
GO:0010631	epithelial cell migration	1.71e-06	0.000151	2.16	11561	138	1516	39	[kuz - kuzbanian, sfl - sulfateless, EcR - ecdysone receptor, Egfr - epidermal growth factor receptor, ru - roughoid, rib - ribbon, sr - stripe, knrl - knirps-like, if - inflated, Ppat-Dpck - bifunctional phosphopantetheine adenylyltransferase - dephospho-coa kinase, dome - domeless, nudE - cg8104 gene product from transcript cg8104-rb, fz - frizzled, Dhc64C - dynein heavy chain 64c, Evi5 - cg117…
GO:0042462	eye photoreceptor cell development	1.85e-06	0.000162	3.27	11561	42	1516	18	[CG16857 - cg16857 gene product from transcript cg16857-ra, CG13251 - cg13251 gene product from transcript cg13251-ra, tutl - turtle, klar - klarsicht, CG8965 - cg8965 gene product from transcript cg8965-ra, stan - starry night, oc - ocelliless, lola - longitudinals lacking, lz - lozenge, jeb - jelly belly, Lar - leukocyte-antigen-related-like, lilli - lilliputian, CadN - cadherin-n, dac - dachsh…
GO:0090287	regulation of cellular response to growth factor stimulus	1.86e-06	0.000161	3.05	11561	50	1516	20	[Gap1 - gtpase-activating protein 1, nst - nesthocker, cmpy - crimpy, CG8965 - cg8965 gene product from transcript cg8965-ra, Snoo - sno oncogene, sty - sprouty, Src64B - src oncogene at 64b, Cul-2 - cullin-2, sog - short gastrulation, dlp - dally-like, Ptp61F - protein tyrosine phosphatase 61f, trol - terribly reduced optic lobes, hiw - highwire, fra - frazzled, dally - division abnormally delay…
GO:0060560	developmental growth involved in morphogenesis	1.89e-06	0.000162	2.51	11561	85	1516	28	[shark - sh2 ankyrin repeat kinase, Ank2 - ankyrin 2, fz - frizzled, dnc - dunce, Abl - abl tyrosine kinase, raw - cg12437 gene product from transcript cg12437-rb, CG13531 - cg13531 gene product from transcript cg13531-rb, tkv - thickveins, baz - bazooka, Sh - shaker, CadN - cadherin-n, fz2 - frizzled 2, mys - myospheroid, tai - taiman, trio - cg18214 gene product from transcript cg18214-ra, DAAM…
GO:0120035	regulation of plasma membrane bounded cell projection organization	1.99e-06	0.000168	2.1	11561	149	1516	41	[S6k - rps6-p70-protein kinase, kuz - kuzbanian, ham - hamlet, cv-c - crossveinless c, nudE - cg8104 gene product from transcript cg8104-rb, lola - longitudinals lacking, Nedd4 - cg42279 gene product from transcript cg42279-rj, fz - frizzled, Abl - abl tyrosine kinase, babos - cg3624 gene product from transcript cg3624-ra, Seipin - cg9904 gene product from transcript cg9904-ra, fra - frazzled, ba…
GO:0045165	cell fate commitment	2.13e-06	0.000178	2.21	11561	124	1516	36	[EcR - ecdysone receptor, ham - hamlet, brat - brain tumor, Egfr - epidermal growth factor receptor, ru - roughoid, svp - seven up, numb - cg3779 gene product from transcript cg3779-rb, noc - no ocelli, oc - ocelliless, l(2)gl - lethal (2) giant larvae, lola - longitudinals lacking, fz - frizzled, ths - thisbe, baz - bazooka, grh - grainy head, sim - single-minded, WASp - cg1520 gene product from…
GO:0007186	G protein-coupled receptor signaling pathway	2.17e-06	0.000179	1.94	11561	197	1516	50	[CG31760 - cg31760 gene product from transcript cg31760-rc, Rh4 - rhodopsin 4, DmsR-1 - dromyosuppressin receptor 1, SPR - sex peptide receptor, star1 - allatostatin c receptor 1, AlCR2 - allatostatin c receptor 2, TrissinR - trissin receptor, fz - frizzled, cta - concertina, sNPF - short neuropeptide f precursor, CCHa2r - cchamide-2 receptor, DmsR-2 - dromyosuppressin receptor 2, Dh31 - diuretic…
GO:0006357	regulation of transcription by RNA polymerase II	2.31e-06	0.000189	1.47	11561	675	1516	130	[x16 - cg10203 gene product from transcript cg10203-rb, cmpy - crimpy, Hr46 - hormone receptor-like in 46, fra - frazzled, ind - intermediate neuroblasts defective, ems - empty spiracles, cv-2 - crossveinless 2, crc - cryptocephal, CG7368 - cg7368 gene product from transcript cg7368-rb, Doc2 - dorsocross2, Iswi - imitation swi, Srp54 - cg4602 gene product from transcript cg4602-ra, Ets65A - ets a…
GO:0031344	regulation of cell projection organization	2.4e-06	0.000194	2.08	11561	150	1516	41	[S6k - rps6-p70-protein kinase, kuz - kuzbanian, ham - hamlet, cv-c - crossveinless c, nudE - cg8104 gene product from transcript cg8104-rb, lola - longitudinals lacking, Nedd4 - cg42279 gene product from transcript cg42279-rj, fz - frizzled, Abl - abl tyrosine kinase, babos - cg3624 gene product from transcript cg3624-ra, Seipin - cg9904 gene product from transcript cg9904-ra, fra - frazzled, ba…
GO:0042461	photoreceptor cell development	2.69e-06	0.000215	2.99	11561	51	1516	20	[CG16857 - cg16857 gene product from transcript cg16857-ra, CG13251 - cg13251 gene product from transcript cg13251-ra, sdt - stardust, tutl - turtle, klar - klarsicht, CG8965 - cg8965 gene product from transcript cg8965-ra, stan - starry night, oc - ocelliless, lola - longitudinals lacking, lz - lozenge, jeb - jelly belly, Lar - leukocyte-antigen-related-like, lilli - lilliputian, edl - ets-domai…
GO:0007424	open tracheal system development	3.18e-06	0.000252	2.45	11561	87	1516	28	[bs - blistered, dp - dumpy, ct - cut, rib - ribbon, cv-c - crossveinless c, noc - no ocelli, dome - domeless, peb - pebbled, Src64B - src oncogene at 64b, vri - vrille, salm - spalt major, tkv - thickveins, mmy - mummy, grh - grainy head, ems - empty spiracles, stumps - cg31317 gene product from transcript cg31317-rc, DAAM - dishevelled associated activator of morphogenesis, W - wrinkled, Ptp4E …
GO:0060541	respiratory system development	3.18e-06	0.000249	2.45	11561	87	1516	28	[bs - blistered, dp - dumpy, ct - cut, rib - ribbon, cv-c - crossveinless c, noc - no ocelli, dome - domeless, peb - pebbled, vri - vrille, Src64B - src oncogene at 64b, salm - spalt major, tkv - thickveins, grh - grainy head, mmy - mummy, ems - empty spiracles, stumps - cg31317 gene product from transcript cg31317-rc, DAAM - dishevelled associated activator of morphogenesis, W - wrinkled, sty - …
GO:0048519	negative regulation of biological process	3.26e-06	0.000253	1.31	11561	1365	1516	234	[knrl - knirps-like, cmpy - crimpy, Spn31A - serpin 31a, et - eye transformer, ind - intermediate neuroblasts defective, Rdl - resistant to dieldrin, Hers - histone gene-specific epigenetic repressor in late s phase, cact - cactus, Cbp80 - cap binding protein 80, Doc2 - dorsocross2, dac - dachshund, CG17018 - cg17018 gene product from transcript cg17018-re, Iswi - imitation swi, CG8830 - cg8830 g…
GO:0035295	tube development	3.59e-06	0.000276	1.95	11561	184	1516	47	[bs - blistered, d - dachs, Egfr - epidermal growth factor receptor, cv-c - crossveinless c, if - inflated, numb - cg3779 gene product from transcript cg3779-rb, Ndfip - nedd4 family interacting protein, noc - no ocelli, bowl - brother of odd with entrails limited, dve - defective proventriculus, sog - short gastrulation, B4 - cg9239 gene product from transcript cg9239-rc, CtBP - c-terminal bindi…
GO:0030029	actin filament-based process	3.95e-06	0.000301	1.93	11561	190	1516	48	[sn - singed, cv-c - crossveinless c, if - inflated, parvin - cg32528 gene product from transcript cg32528-ra, CG43897 - cg43897 gene product from transcript cg43897-rl, l(2)gl - lethal (2) giant larvae, Src64B - src oncogene at 64b, cta - concertina, form3 - formin 3, RhoGAP18B - cg42274 gene product from transcript cg42274-rc, ena - enabled, CG32264 - cg32264 gene product from transcript cg3226…
GO:0048666	neuron development	3.98e-06	0.0003	2.58	11561	74	1516	25	[sdt - stardust, CG13251 - cg13251 gene product from transcript cg13251-ra, CG8965 - cg8965 gene product from transcript cg8965-ra, nab - cg33545 gene product from transcript cg33545-rc, oc - ocelliless, bchs - blue cheese, lola - longitudinals lacking, lz - lozenge, lilli - lilliputian, CadN - cadherin-n, dac - dachshund, Moe - moesin, seq - sequoia, CadN2 - cadherin-n2, CG16857 - cg16857 gene p…
GO:1901184	regulation of ERBB signaling pathway	4.11e-06	0.000307	3.24	11561	40	1516	17	[mop - myopic, Gap1 - gtpase-activating protein 1, Mkp3 - mitogen-activated protein kinase phosphatase 3, pum - pumilio, CG8965 - cg8965 gene product from transcript cg8965-ra, Src64B - src oncogene at 64b, Ptp4E - protein tyrosine phosphatase 4e, sty - sprouty, hppy - happyhour, Socs36E - suppressor of cytokine signaling at 36e, Ptp61F - protein tyrosine phosphatase 61f, rho - rhomboid, Fas2 - f…
GO:0042058	regulation of epidermal growth factor receptor signaling pathway	4.11e-06	0.000304	3.24	11561	40	1516	17	[Gap1 - gtpase-activating protein 1, mop - myopic, Mkp3 - mitogen-activated protein kinase phosphatase 3, pum - pumilio, CG8965 - cg8965 gene product from transcript cg8965-ra, Src64B - src oncogene at 64b, Ptp4E - protein tyrosine phosphatase 4e, sty - sprouty, hppy - happyhour, Socs36E - suppressor of cytokine signaling at 36e, Ptp61F - protein tyrosine phosphatase 61f, rho - rhomboid, Fas2 - f…
GO:0009966	regulation of signal transduction	4.22e-06	0.000309	1.45	11561	689	1516	131	[mop - myopic, cmpy - crimpy, RhoGAP54D - cg6477 gene product from transcript cg6477-ra, sqa - spaghetti-squash activator, dnc - dunce, sNPF - short neuropeptide f precursor, et - eye transformer, raw - cg12437 gene product from transcript cg12437-rb, dlp - dally-like, CG7369 - cg7369 gene product from transcript cg7369-ra, bib - big brain, fra - frazzled, uif - uninflatable, CG5118 - cg5118 gene…
GO:2000027	regulation of animal organ morphogenesis	5.23e-06	0.000379	2.4	11561	89	1516	28	[Gap1 - gtpase-activating protein 1, S6kII - ribosomal protein s6 kinase ii, Egfr - epidermal growth factor receptor, sinah - sina homologue, ds - dachsous, norpA - no receptor potential a, oc - ocelliless, Src64B - src oncogene at 64b, Nedd4 - cg42279 gene product from transcript cg42279-rj, sog - short gastrulation, lz - lozenge, tkv - thickveins, baz - bazooka, shn - schnurri, klu - klumpfuss,…
GO:0040012	regulation of locomotion	5.88e-06	0.000422	2.27	11561	104	1516	31	[kuz - kuzbanian, S6k - rps6-p70-protein kinase, Egfr - epidermal growth factor receptor, peb - pebbled, fz - frizzled, lola - longitudinals lacking, Evi5 - cg11727 gene product from transcript cg11727-ra, fra - frazzled, ena - enabled, sli - slit, mmy - mummy, CadN - cadherin-n, tai - taiman, robo - roundabout, mys - myospheroid, spri - sprint, Pvf1 - pdgf- and vegf-related factor 1, Lrt - leuci…
GO:0050770	regulation of axonogenesis	6.04e-06	0.000429	2.71	11561	62	1516	22	[S6k - rps6-p70-protein kinase, kuz - kuzbanian, rok - rho-kinase, stan - starry night, fz - frizzled, lola - longitudinals lacking, eve - even skipped, Hr51 - hormone receptor 51, Sema-1a - cg18405 gene product from transcript cg18405-rd, fra - frazzled, Seipin - cg9904 gene product from transcript cg9904-ra, Trim9 - cg31721 gene product from transcript cg31721-rb, mmy - mummy, sif - still life,…
GO:0072499	photoreceptor cell axon guidance	6.36e-06	0.000448	3.81	11561	26	1516	13	[wgn - wengen, peb - pebbled, gogo - golden goal, caps - capricious, Abl - abl tyrosine kinase, dysc - dyschronic, Fas2 - fasciclin 2, hts - hu li tai shao, capt - capulet, jbug - jitterbug, Lis-1 - lissencephaly-1, Moe - moesin, robo - roundabout]
GO:0007417	central nervous system development	7.48e-06	0.000522	2.45	11561	81	1516	26	[kuz - kuzbanian, sr - stripe, rib - ribbon, ct - cut, numb - cg3779 gene product from transcript cg3779-rb, oc - ocelliless, Abl - abl tyrosine kinase, raw - cg12437 gene product from transcript cg12437-rb, Nrt - neurotactin, ind - intermediate neuroblasts defective, Rnp4F - rna-binding protein 4f, dib - disembodied, mmy - mummy, siz - schizo, mys - myospheroid, trio - cg18214 gene product from …
GO:0035239	tube morphogenesis	7.84e-06	0.000542	1.98	11561	162	1516	42	[bs - blistered, EcR - ecdysone receptor, Egfr - epidermal growth factor receptor, bab2 - bric a brac 2, Mkp3 - mitogen-activated protein kinase phosphatase 3, ct - cut, rib - ribbon, cv-c - crossveinless c, bi - bifid, CG17211 - cg17211 gene product from transcript cg17211-ra, noc - no ocelli, dome - domeless, bab1 - bric a brac 1, form3 - formin 3, sqa - spaghetti-squash activator, raw - cg1243…
GO:0019219	regulation of nucleobase-containing compound metabolic process	8.47e-06	0.00058	1.31	11561	1240	1516	213	[knrl - knirps-like, cmpy - crimpy, ind - intermediate neuroblasts defective, fra - frazzled, Hers - histone gene-specific epigenetic repressor in late s phase, ems - empty spiracles, cact - cactus, cv-2 - crossveinless 2, crc - cryptocephal, Doc2 - dorsocross2, dac - dachshund, CG17018 - cg17018 gene product from transcript cg17018-re, Iswi - imitation swi, Srp54 - cg4602 gene product from trans…
GO:0006355	regulation of transcription, DNA-templated	8.99e-06	0.00061	1.34	11561	1053	1516	185	[x16 - cg10203 gene product from transcript cg10203-rb, rib - ribbon, knrl - knirps-like, cmpy - crimpy, Hr46 - hormone receptor-like in 46, CG34031 - cg34031 gene product from transcript cg34031-rc, fra - frazzled, ind - intermediate neuroblasts defective, Hers - histone gene-specific epigenetic repressor in late s phase, bun - bunched, RunxA - cg34145 gene product from transcript cg34145-rb, CG…
GO:2001141	regulation of RNA biosynthetic process	8.99e-06	0.000605	1.34	11561	1053	1516	185	[x16 - cg10203 gene product from transcript cg10203-rb, rib - ribbon, knrl - knirps-like, cmpy - crimpy, Hr46 - hormone receptor-like in 46, CG34031 - cg34031 gene product from transcript cg34031-rc, fra - frazzled, ind - intermediate neuroblasts defective, Hers - histone gene-specific epigenetic repressor in late s phase, bun - bunched, RunxA - cg34145 gene product from transcript cg34145-rb, CG…
GO:1903506	regulation of nucleic acid-templated transcription	8.99e-06	0.0006	1.34	11561	1053	1516	185	[x16 - cg10203 gene product from transcript cg10203-rb, rib - ribbon, knrl - knirps-like, cmpy - crimpy, Hr46 - hormone receptor-like in 46, CG34031 - cg34031 gene product from transcript cg34031-rc, fra - frazzled, ind - intermediate neuroblasts defective, Hers - histone gene-specific epigenetic repressor in late s phase, bun - bunched, RunxA - cg34145 gene product from transcript cg34145-rb, CG…
GO:0007432	salivary gland boundary specification	9.81e-06	0.000648	5.55	11561	11	1516	8	[fra - frazzled, lea - leak, sli - slit, hth - homothorax, NetB - netrin-b, robo - roundabout, mew - multiple edematous wings, unc-5 - cg8166 gene product from transcript cg8166-ra]
GO:0051252	regulation of RNA metabolic process	1.03e-05	0.000675	1.32	11561	1176	1516	203	[knrl - knirps-like, cmpy - crimpy, ind - intermediate neuroblasts defective, fra - frazzled, Hers - histone gene-specific epigenetic repressor in late s phase, ems - empty spiracles, cact - cactus, cv-2 - crossveinless 2, crc - cryptocephal, Doc2 - dorsocross2, dac - dachshund, CG17018 - cg17018 gene product from transcript cg17018-re, Iswi - imitation swi, Srp54 - cg4602 gene product from trans…
GO:0048585	negative regulation of response to stimulus	1.03e-05	0.000672	1.62	11561	358	1516	76	[Gap1 - gtpase-activating protein 1, S6kII - ribosomal protein s6 kinase ii, d - dachs, cmpy - crimpy, wdp - windpipe, l(2)gl - lethal (2) giant larvae, Snoo - sno oncogene, et - eye transformer, dnc - dunce, sog - short gastrulation, raw - cg12437 gene product from transcript cg12437-rb, PGRP-SC1b - cg8577 gene product from transcript cg8577-ra, uif - uninflatable, CG5118 - cg5118 gene product f…
GO:0019932	second-messenger-mediated signaling	1.06e-05	0.000684	2.32	11561	92	1516	28	[CG34411 - cg34411 gene product from transcript cg34411-rb, Cng - cyclic-nucleotide-gated ion channel protein, CG31960 - cg31960 gene product from transcript cg31960-ra, Ca-beta - ca2+-channel-protein-beta-subunit, cac - cacophony, SPoCk - secretory pathway calcium atpase, norpA - no receptor potential a, Pde9 - phosphodiesterase 9, dnc - dunce, Dh31 - diuretic hormone 31, Nos - nitric oxide synt…
GO:0016043	cellular component organization	1.09e-05	0.000693	1.22	11561	2195	1516	350	[mop - myopic, CG8771 - cg8771 gene product from transcript cg8771-rb, parvin - cg32528 gene product from transcript cg32528-ra, cmpy - crimpy, fz - frizzled, dlp - dally-like, fra - frazzled, Hers - histone gene-specific epigenetic repressor in late s phase, ems - empty spiracles, CG11584 - cg11584 gene product from transcript cg11584-rc, Amph - amphiphysin, DCX-EMAP - doublecortin-domain-contai…
GO:0009889	regulation of biosynthetic process	1.1e-05	0.000695	1.3	11561	1265	1516	216	[knrl - knirps-like, cmpy - crimpy, ind - intermediate neuroblasts defective, fra - frazzled, Hers - histone gene-specific epigenetic repressor in late s phase, ems - empty spiracles, cact - cactus, cv-2 - crossveinless 2, crc - cryptocephal, Doc2 - dorsocross2, dac - dachshund, Iswi - imitation swi, Srp54 - cg4602 gene product from transcript cg4602-ra, CG9899 - cg9899 gene product from transcri…
GO:0090066	regulation of anatomical structure size	1.15e-05	0.000725	1.8	11561	225	1516	53	[EcR - ecdysone receptor, Gap1 - gtpase-activating protein 1, dp - dumpy, rib - ribbon, daw - dawdle, fz - frizzled, sNPF - short neuropeptide f precursor, raw - cg12437 gene product from transcript cg12437-rb, bib - big brain, lilli - lilliputian, CG10249 - cg10249 gene product from transcript cg10249-rg, aret - arrest, SMSr - cg32380 gene product from transcript cg32380-ra, spir - spire, fru - …
GO:0050890	cognition	1.22e-05	0.00076	1.98	11561	154	1516	40	[bs - blistered, EcR - ecdysone receptor, S6kII - ribosomal protein s6 kinase ii, Egfr - epidermal growth factor receptor, nemy - no extended memory, Ank2 - ankyrin 2, pum - pumilio, dome - domeless, Hn - henna, Src64B - src oncogene at 64b, dnc - dunce, Abl - abl tyrosine kinase, eag - ether a go-go, 5-HT1A - serotonin receptor 1a, hiw - highwire, 2mit - cg42573 gene product from transcript cg42…
GO:0007611	learning or memory	1.22e-05	0.000754	1.98	11561	154	1516	40	[bs - blistered, EcR - ecdysone receptor, S6kII - ribosomal protein s6 kinase ii, Egfr - epidermal growth factor receptor, nemy - no extended memory, Ank2 - ankyrin 2, pum - pumilio, dome - domeless, Hn - henna, Src64B - src oncogene at 64b, dnc - dunce, Abl - abl tyrosine kinase, 5-HT1A - serotonin receptor 1a, eag - ether a go-go, hiw - highwire, 2mit - cg42573 gene product from transcript cg42…
GO:0120036	plasma membrane bounded cell projection organization	1.31e-05	0.000804	1.91	11561	176	1516	44	[CG13889 - cg13889 gene product from transcript cg13889-rb, sn - singed, Tektin-C - tektin c, fw - furrowed, Ptp69D - protein tyrosine phosphatase 69d, CG12717 - cg12717 gene product from transcript cg12717-ra, bchs - blue cheese, vri - vrille, fz - frizzled, Nrt - neurotactin, Fas2 - fasciclin 2, ena - enabled, mmy - mummy, Prosap - cg30483 gene product from transcript cg30483-rb, CadN - cadheri…
GO:0031326	regulation of cellular biosynthetic process	1.35e-05	0.000819	1.3	11561	1262	1516	215	[knrl - knirps-like, cmpy - crimpy, ind - intermediate neuroblasts defective, fra - frazzled, Hers - histone gene-specific epigenetic repressor in late s phase, ems - empty spiracles, cact - cactus, cv-2 - crossveinless 2, crc - cryptocephal, Doc2 - dorsocross2, dac - dachshund, Iswi - imitation swi, Srp54 - cg4602 gene product from transcript cg4602-ra, CG9899 - cg9899 gene product from transcri…
GO:0051270	regulation of cellular component movement	1.37e-05	0.000828	2.19	11561	108	1516	31	[S6k - rps6-p70-protein kinase, kuz - kuzbanian, Egfr - epidermal growth factor receptor, peb - pebbled, fz - frizzled, lola - longitudinals lacking, Evi5 - cg11727 gene product from transcript cg11727-ra, fra - frazzled, ena - enabled, sli - slit, mmy - mummy, CadN - cadherin-n, tai - taiman, robo - roundabout, mys - myospheroid, spri - sprint, Pvf1 - pdgf- and vegf-related factor 1, Lrt - leuci…
GO:0051962	positive regulation of nervous system development	1.41e-05	0.000847	2.03	11561	139	1516	37	[S6k - rps6-p70-protein kinase, mop - myopic, EcR - ecdysone receptor, Gap1 - gtpase-activating protein 1, Ank2 - ankyrin 2, daw - dawdle, cac - cacophony, oc - ocelliless, Src64B - src oncogene at 64b, nudE - cg8104 gene product from transcript cg8104-rb, Nedd4 - cg42279 gene product from transcript cg42279-rj, fz - frizzled, Dhc64C - dynein heavy chain 64c, Arf79F - adp ribosylation factor 79f,…
GO:0042752	regulation of circadian rhythm	1.56e-05	0.000925	2.36	11561	84	1516	26	[EcR - ecdysone receptor, norpA - no receptor potential a, cwo - clockwork orange, Rh7 - rhodopsin 7, Clk - clock, Dh31 - diuretic hormone 31, 5-HT1A - serotonin receptor 1a, Rdl - resistant to dieldrin, tim - timeless, Sh - shaker, mld - molting defective, timeout - cg7855 gene product from transcript cg7855-ra, Pdfr - pigment-dispersing factor receptor, robo - roundabout, W - wrinkled, Iswi - i…
GO:0071840	cellular component organization or biogenesis	1.63e-05	0.000963	1.21	11561	2226	1516	353	[mop - myopic, CG8771 - cg8771 gene product from transcript cg8771-rb, parvin - cg32528 gene product from transcript cg32528-ra, cmpy - crimpy, CG9004 - cg9004 gene product from transcript cg9004-ra, fz - frizzled, dlp - dally-like, fra - frazzled, Hers - histone gene-specific epigenetic repressor in late s phase, ems - empty spiracles, CG11584 - cg11584 gene product from transcript cg11584-rc, A…
GO:0007447	imaginal disc pattern formation	1.68e-05	0.000983	2.17	11561	109	1516	31	[ru - roughoid, inv - invected, Egfr - epidermal growth factor receptor, drpr - draper, ds - dachsous, bi - bifid, peb - pebbled, nab - cg33545 gene product from transcript cg33545-rc, dlp - dally-like, tkv - thickveins, shn - schnurri, Mrp4 - multidrug resistance protein 4 ortholog, boi - brother of ihog, nmo - nemo, lilli - lilliputian, dac - dachshund, osa - cg7467 gene product from transcript…
GO:0006813	potassium ion transport	1.9e-05	0.0011	2.95	11561	44	1516	17	[Hk - hyperkinetic, CG10864 - cg10864 gene product from transcript cg10864-ra, KCNQ - kcnq potassium channel, SK - small conductance calcium-activated potassium channel, CG1688 - cg1688 gene product from transcript cg1688-ra, slo - slowpoke, Shaw - shaker cognate w, eag - ether a go-go, Shawl - shaw-like, CG42732 - cg42732 gene product from transcript cg42732-rn, CG31547 - cg31547 gene product fr…
GO:0009968	negative regulation of signal transduction	2.05e-05	0.00118	1.66	11561	299	1516	65	[Gap1 - gtpase-activating protein 1, d - dachs, S6kII - ribosomal protein s6 kinase ii, cmpy - crimpy, wdp - windpipe, Snoo - sno oncogene, l(2)gl - lethal (2) giant larvae, et - eye transformer, dnc - dunce, sog - short gastrulation, raw - cg12437 gene product from transcript cg12437-rb, PGRP-SC1b - cg8577 gene product from transcript cg8577-ra, uif - uninflatable, CG5118 - cg5118 gene product f…
GO:0051049	regulation of transport	2.13e-05	0.00122	1.69	11561	270	1516	60	[mop - myopic, S6kII - ribosomal protein s6 kinase ii, ru - roughoid, Dys - dystrophin, nemy - no extended memory, sdt - stardust, Frq1 - frequenin 1, cmpy - crimpy, cac - cacophony, wdp - windpipe, Glut1 - glucose transporter 1, Sytbeta - synaptotagmin beta, lilli - lilliputian, Moe - moesin, Pkc53E - protein c kinase 53e, spri - sprint, Hk - hyperkinetic, CG8317 - cg8317 gene product from trans…
GO:0030036	actin cytoskeleton organization	2.19e-05	0.00124	1.92	11561	163	1516	41	[sn - singed, cv-c - crossveinless c, if - inflated, parvin - cg32528 gene product from transcript cg32528-ra, CG43897 - cg43897 gene product from transcript cg43897-rl, l(2)gl - lethal (2) giant larvae, Src64B - src oncogene at 64b, form3 - formin 3, RhoGAP18B - cg42274 gene product from transcript cg42274-rc, ena - enabled, CG32264 - cg32264 gene product from transcript cg32264-rk, CG32982 - cg…
GO:0042391	regulation of membrane potential	2.26e-05	0.00127	2.41	11561	76	1516	24	[CG10864 - cg10864 gene product from transcript cg10864-ra, Ca-alpha1T - ca[2+]-channel protein alpha[[1]] subunit t, cac - cacophony, nAcRalpha-7E - nicotinic acetylcholine receptor alpha 7e, SK - small conductance calcium-activated potassium channel, CG43955 - cg43955 gene product from transcript cg43955-rb, nAcRalpha-30D - nicotinic acetylcholine receptor alpha 30d, shakB - shaking b, CG1688 -…
GO:0031323	regulation of cellular metabolic process	2.39e-05	0.00133	1.23	11561	1819	1516	294	[knrl - knirps-like, cmpy - crimpy, Spn31A - serpin 31a, et - eye transformer, fra - frazzled, ind - intermediate neuroblasts defective, Hers - histone gene-specific epigenetic repressor in late s phase, ems - empty spiracles, cv-2 - crossveinless 2, cact - cactus, crc - cryptocephal, dac - dachshund, Doc2 - dorsocross2, CG17018 - cg17018 gene product from transcript cg17018-re, Iswi - imitation …
GO:0051240	positive regulation of multicellular organismal process	2.39e-05	0.00133	1.69	11561	271	1516	60	[mop - myopic, EcR - ecdysone receptor, Gap1 - gtpase-activating protein 1, d - dachs, Ank2 - ankyrin 2, daw - dawdle, cac - cacophony, oc - ocelliless, bchs - blue cheese, nudE - cg8104 gene product from transcript cg8104-rb, fz - frizzled, sNPF - short neuropeptide f precursor, Dhc64C - dynein heavy chain 64c, Dh31 - diuretic hormone 31, bun - bunched, mld - molting defective, Sh - shaker, dar1…
GO:0007423	sensory organ development	2.43e-05	0.00134	1.8	11561	208	1516	49	[fw - furrowed, sinah - sina homologue, noc - no ocelli, oc - ocelliless, l(2)gl - lethal (2) giant larvae, bchs - blue cheese, Gp150 - cg5820 gene product from transcript cg5820-ra, dlp - dally-like, fra - frazzled, nmo - nemo, rst - roughest, dac - dachshund, Lim1 - cg11354 gene product from transcript cg11354-rb, Awh - arrowhead, Syn2 - syntrophin-like 2, ck - crinkled, Hs6st - heparan sulfate…
GO:0045467	R7 cell development	2.66e-05	0.00146	4.58	11561	15	1516	9	[CG16857 - cg16857 gene product from transcript cg16857-ra, tutl - turtle, CG8965 - cg8965 gene product from transcript cg8965-ra, Lar - leukocyte-antigen-related-like, CadN - cadherin-n, lola - longitudinals lacking, seq - sequoia, lz - lozenge, CadN2 - cadherin-n2]
GO:0030534	adult behavior	2.92e-05	0.00159	1.93	11561	154	1516	39	[Egfr - epidermal growth factor receptor, DmsR-1 - dromyosuppressin receptor 1, dpr9 - cg33485 gene product from transcript cg33485-ra, Gpo-1 - glycerophosphate oxidase-1, pum - pumilio, norpA - no receptor potential a, cac - cacophony, oc - ocelliless, hppy - happyhour, sNPF - short neuropeptide f precursor, dnc - dunce, Clk - clock, shakB - shaking b, Gpdh - glycerol 3 phosphate dehydrogenase, …
GO:1904396	regulation of neuromuscular junction development	3.82e-05	0.00206	2.15	11561	103	1516	29	[S6kII - ribosomal protein s6 kinase ii, brat - brain tumor, Ank2 - ankyrin 2, PIP5K59B - cg3682 gene product from transcript cg3682-rg, drpr - draper, pum - pumilio, cac - cacophony, Src64B - src oncogene at 64b, Cul-2 - cullin-2, Abl - abl tyrosine kinase, dysc - dyschronic, hiw - highwire, tkv - thickveins, Fas2 - fasciclin 2, ena - enabled, Liprin-gamma - cg11206 gene product from transcript …
GO:0040017	positive regulation of locomotion	3.83e-05	0.00205	2.5	11561	64	1516	21	[S6k - rps6-p70-protein kinase, kuz - kuzbanian, Pvf1 - pdgf- and vegf-related factor 1, Egfr - epidermal growth factor receptor, stan - starry night, peb - pebbled, fz - frizzled, Pvf2 - pdgf- and vegf-related factor 2, Pvf3 - pdgf- and vegf-related factor 3, Hr51 - hormone receptor 51, lea - leak, Sema-1a - cg18405 gene product from transcript cg18405-rd, fra - frazzled, ena - enabled, mmy - mu…
GO:0007157	heterophilic cell-cell adhesion via plasma membrane cell adhesion molecules	4.04e-05	0.00215	3.52	11561	26	1516	12	[if - inflated, ds - dachsous, beat-Vc - cg14390 gene product from transcript cg14390-ra, beat-Ib - beaten path ib, ft - fat, scb - scab, mys - myospheroid, hbs - hibris, mew - multiple edematous wings, beat-Ia - beaten path ia, kirre - kin of irre, beat-Vb - cg31298 gene product from transcript cg31298-rb]
GO:0042051	compound eye photoreceptor development	4.35e-05	0.0023	3.01	11561	38	1516	15	[CG16857 - cg16857 gene product from transcript cg16857-ra, tutl - turtle, klar - klarsicht, CG8965 - cg8965 gene product from transcript cg8965-ra, oc - ocelliless, stan - starry night, lola - longitudinals lacking, lz - lozenge, jeb - jelly belly, Lar - leukocyte-antigen-related-like, lilli - lilliputian, CadN - cadherin-n, dac - dachshund, seq - sequoia, CadN2 - cadherin-n2]
GO:0045197	establishment or maintenance of epithelial cell apical/basal polarity	4.4e-05	0.00231	3.3	11561	30	1516	13	[shark - sh2 ankyrin repeat kinase, rib - ribbon, ds - dachsous, sdt - stardust, l(2)gl - lethal (2) giant larvae, fz - frizzled, Dhc64C - dynein heavy chain 64c, Dg - dystroglycan, trol - terribly reduced optic lobes, baz - bazooka, ft - fat, Moe - moesin, yrt - yurt]
GO:0051963	regulation of synapse assembly	4.65e-05	0.00242	2.13	11561	104	1516	29	[brat - brain tumor, Ank2 - ankyrin 2, PIP5K59B - cg3682 gene product from transcript cg3682-rg, pum - pumilio, cac - cacophony, Src64B - src oncogene at 64b, Nedd4 - cg42279 gene product from transcript cg42279-rj, Cul-2 - cullin-2, Abl - abl tyrosine kinase, dysc - dyschronic, hiw - highwire, tkv - thickveins, Fas2 - fasciclin 2, ena - enabled, Liprin-gamma - cg11206 gene product from transcrip…
GO:0051093	negative regulation of developmental process	4.69e-05	0.00243	1.75	11561	213	1516	49	[EcR - ecdysone receptor, Gap1 - gtpase-activating protein 1, S6kII - ribosomal protein s6 kinase ii, CG9634 - cg9634 gene product from transcript cg9634-ra, l(2)gl - lethal (2) giant larvae, bab1 - bric a brac 1, bun - bunched, PGRP-SC1b - cg8577 gene product from transcript cg8577-ra, Liprin-gamma - cg11206 gene product from transcript cg11206-ra, cact - cactus, osa - cg7467 gene product from t…
GO:0007166	cell surface receptor signaling pathway	5.21e-05	0.00268	1.65	11561	272	1516	59	[sfl - sulfateless, mam - mastermind, daw - dawdle, dome - domeless, Gp150 - cg5820 gene product from transcript cg5820-ra, fz - frizzled, CG8786 - cg8786 gene product from transcript cg8786-rb, ths - thisbe, Rtf1 - cg10955 gene product from transcript cg10955-ra, cact - cactus, mthl1 - methuselah-like 1, Buffy - cg8238 gene product from transcript cg8238-ra, osa - cg7467 gene product from transc…
GO:0016319	mushroom body development	5.32e-05	0.00271	2.4	11561	70	1516	22	[EcR - ecdysone receptor, ftz-f1 - ftz transcription factor 1, stan - starry night, Src64B - src oncogene at 64b, CG32138 - cg32138 gene product from transcript cg32138-rc, Hr46 - hormone receptor-like in 46, Dhc64C - dynein heavy chain 64c, robo3 - cg5423 gene product from transcript cg5423-rb, Hr51 - hormone receptor 51, Mgat1 - udp-glcnac:a-3-d-mannoside-beta-1,2-n-acetylglucosaminyltransferas…
GO:0040036	regulation of fibroblast growth factor receptor signaling pathway	5.5e-05	0.00279	5.34	11561	10	1516	7	[trol - terribly reduced optic lobes, dally - division abnormally delayed, nst - nesthocker, CG8965 - cg8965 gene product from transcript cg8965-ra, sty - sprouty, Src64B - src oncogene at 64b, dlp - dally-like]
GO:0008586	imaginal disc-derived wing vein morphogenesis	5.72e-05	0.00288	2.84	11561	43	1516	16	[bs - blistered, d - dachs, Egfr - epidermal growth factor receptor, Dys - dystrophin, cv-c - crossveinless c, Nedd4 - cg42279 gene product from transcript cg42279-rj, Socs36E - suppressor of cytokine signaling at 36e, sog - short gastrulation, ck - crinkled, salm - spalt major, rho - rhomboid, dally - division abnormally delayed, shn - schnurri, osa - cg7467 gene product from transcript cg7467-r…
GO:0010556	regulation of macromolecule biosynthetic process	5.79e-05	0.00289	1.28	11561	1215	1516	204	[knrl - knirps-like, cmpy - crimpy, ind - intermediate neuroblasts defective, fra - frazzled, Hers - histone gene-specific epigenetic repressor in late s phase, ems - empty spiracles, cact - cactus, cv-2 - crossveinless 2, crc - cryptocephal, Doc2 - dorsocross2, dac - dachshund, Iswi - imitation swi, Srp54 - cg4602 gene product from transcript cg4602-ra, CG9899 - cg9899 gene product from transcri…
GO:0071805	potassium ion transmembrane transport	6.22e-05	0.00309	2.93	11561	39	1516	15	[CG10864 - cg10864 gene product from transcript cg10864-ra, KCNQ - kcnq potassium channel, SK - small conductance calcium-activated potassium channel, CG1688 - cg1688 gene product from transcript cg1688-ra, Shaw - shaker cognate w, eag - ether a go-go, Shawl - shaw-like, CG42732 - cg42732 gene product from transcript cg42732-rn, CG31547 - cg31547 gene product from transcript cg31547-rb, Sh - shak…
GO:0071804	cellular potassium ion transport	6.22e-05	0.00307	2.93	11561	39	1516	15	[CG10864 - cg10864 gene product from transcript cg10864-ra, KCNQ - kcnq potassium channel, SK - small conductance calcium-activated potassium channel, CG1688 - cg1688 gene product from transcript cg1688-ra, Shaw - shaker cognate w, eag - ether a go-go, Shawl - shaw-like, CG42732 - cg42732 gene product from transcript cg42732-rn, CG31547 - cg31547 gene product from transcript cg31547-rb, Sh - shak…
GO:0051171	regulation of nitrogen compound metabolic process	6.24e-05	0.00306	1.23	11561	1729	1516	278	[knrl - knirps-like, cmpy - crimpy, Spn31A - serpin 31a, et - eye transformer, fra - frazzled, ind - intermediate neuroblasts defective, Hers - histone gene-specific epigenetic repressor in late s phase, ems - empty spiracles, cv-2 - crossveinless 2, cact - cactus, crc - cryptocephal, dac - dachshund, Doc2 - dorsocross2, CG17018 - cg17018 gene product from transcript cg17018-re, Iswi - imitation …
GO:1901185	negative regulation of ERBB signaling pathway	6.41e-05	0.00312	3.39	11561	27	1516	12	[Gap1 - gtpase-activating protein 1, Fas2 - fasciclin 2, CG4096 - cg4096 gene product from transcript cg4096-rb, Mkp3 - mitogen-activated protein kinase phosphatase 3, pum - pumilio, edl - ets-domain lacking, sty - sprouty, Ptp4E - protein tyrosine phosphatase 4e, Socs36E - suppressor of cytokine signaling at 36e, hppy - happyhour, ed - echinoid, Ptp61F - protein tyrosine phosphatase 61f]
GO:0042059	negative regulation of epidermal growth factor receptor signaling pathway	6.41e-05	0.0031	3.39	11561	27	1516	12	[Gap1 - gtpase-activating protein 1, Fas2 - fasciclin 2, CG4096 - cg4096 gene product from transcript cg4096-rb, Mkp3 - mitogen-activated protein kinase phosphatase 3, pum - pumilio, edl - ets-domain lacking, sty - sprouty, Ptp4E - protein tyrosine phosphatase 4e, Socs36E - suppressor of cytokine signaling at 36e, hppy - happyhour, ed - echinoid, Ptp61F - protein tyrosine phosphatase 61f]
GO:0050920	regulation of chemotaxis	6.68e-05	0.00321	3.2	11561	31	1516	13	[S6k - rps6-p70-protein kinase, Lrt - leucine-rich tendon-specific protein, stan - starry night, fz - frizzled, lola - longitudinals lacking, Hr51 - hormone receptor 51, Sema-1a - cg18405 gene product from transcript cg18405-rd, sli - slit, mmy - mummy, CadN - cadherin-n, Lar - leukocyte-antigen-related-like, NetB - netrin-b, NetA - netrin-a]
GO:0007391	dorsal closure	7.14e-05	0.00341	2.14	11561	96	1516	27	[shark - sh2 ankyrin repeat kinase, Egfr - epidermal growth factor receptor, rib - ribbon, cv-c - crossveinless c, l(2)gl - lethal (2) giant larvae, peb - pebbled, Abl - abl tyrosine kinase, raw - cg12437 gene product from transcript cg12437-rb, tkv - thickveins, dib - disembodied, mmy - mummy, ena - enabled, shn - schnurri, mys - myospheroid, ush - u-shaped, lwr - lesswright, Pvf1 - pdgf- and ve…
GO:0009987	cellular process	7.17e-05	0.00341	1.08	11561	6268	1516	891	[CG8778 - cg8778 gene product from transcript cg8778-ra, CG8771 - cg8771 gene product from transcript cg8771-rb, CG5021 - cg5021 gene product from transcript cg5021-rc, Taf12L - tbp-associated factor 30kd subunit alpha-2, CG9602 - cg9602 gene product from transcript cg9602-ra, fra - frazzled, Rdl - resistant to dieldrin, ems - empty spiracles, Cbp80 - cap binding protein 80, Amph - amphiphysin, D…
GO:0007475	apposition of dorsal and ventral imaginal disc-derived wing surfaces	7.72e-05	0.00364	3.81	11561	20	1516	10	[bs - blistered, dp - dumpy, mam - mastermind, ics - icarus, if - inflated, parvin - cg32528 gene product from transcript cg32528-ra, mys - myospheroid, mew - multiple edematous wings, rhea - cg6831 gene product from transcript cg6831-rb, pio - piopio]
GO:0106030	neuron projection fasciculation	7.72e-05	0.00362	3.81	11561	20	1516	10	[Fas2 - fasciclin 2, Fas3 - fasciclin 3, mas - masquerade, mmy - mummy, Con - connectin, Ptp69D - protein tyrosine phosphatase 69d, CadN - cadherin-n, WASp - cg1520 gene product from transcript cg1520-ra, bchs - blue cheese, Nrt - neurotactin]
GO:0051272	positive regulation of cellular component movement	8.17e-05	0.00381	2.39	11561	67	1516	21	[S6k - rps6-p70-protein kinase, kuz - kuzbanian, Pvf1 - pdgf- and vegf-related factor 1, Egfr - epidermal growth factor receptor, stan - starry night, peb - pebbled, fz - frizzled, Pvf2 - pdgf- and vegf-related factor 2, Pvf3 - pdgf- and vegf-related factor 3, Hr51 - hormone receptor 51, lea - leak, Sema-1a - cg18405 gene product from transcript cg18405-rd, fra - frazzled, ena - enabled, mmy - mu…
GO:0008582	regulation of synaptic growth at neuromuscular junction	8.68e-05	0.00402	2.12	11561	97	1516	27	[brat - brain tumor, Ank2 - ankyrin 2, PIP5K59B - cg3682 gene product from transcript cg3682-rg, pum - pumilio, cac - cacophony, Src64B - src oncogene at 64b, Cul-2 - cullin-2, Abl - abl tyrosine kinase, dysc - dyschronic, hiw - highwire, Fas2 - fasciclin 2, tkv - thickveins, ena - enabled, Liprin-gamma - cg11206 gene product from transcript cg11206-ra, nmo - nemo, WASp - cg1520 gene product from…
GO:2000112	regulation of cellular macromolecule biosynthetic process	8.93e-05	0.00411	1.27	11561	1210	1516	202	[knrl - knirps-like, cmpy - crimpy, ind - intermediate neuroblasts defective, fra - frazzled, Hers - histone gene-specific epigenetic repressor in late s phase, ems - empty spiracles, cact - cactus, cv-2 - crossveinless 2, crc - cryptocephal, Doc2 - dorsocross2, dac - dachshund, Iswi - imitation swi, Srp54 - cg4602 gene product from transcript cg4602-ra, CG9899 - cg9899 gene product from transcri…
GO:0007409	axonogenesis	9.08e-05	0.00416	2.5	11561	58	1516	19	[sick - sickie, stan - starry night, CG12717 - cg12717 gene product from transcript cg12717-ra, nudE - cg8104 gene product from transcript cg8104-rb, lola - longitudinals lacking, Abl - abl tyrosine kinase, Nrt - neurotactin, rho - rhomboid, fra - frazzled, dally - division abnormally delayed, Trim9 - cg31721 gene product from transcript cg31721-rb, ena - enabled, ems - empty spiracles, fax - fai…
GO:0006812	cation transport	9.95e-05	0.00453	1.62	11561	278	1516	59	[CG8632 - cg8632 gene product from transcript cg8632-ra, Cng - cyclic-nucleotide-gated ion channel protein, KCNQ - kcnq potassium channel, cac - cacophony, SK - small conductance calcium-activated potassium channel, dve - defective proventriculus, ppk - pickpocket, VhaSFD - vacuolar h[+]-atpase sfd subunit, CG1688 - cg1688 gene product from transcript cg1688-ra, NAAT1 - nutrient amino acid transp…
GO:0010160	formation of animal organ boundary	0.000101	0.00457	4.04	11561	17	1516	9	[fra - frazzled, lea - leak, dally - division abnormally delayed, sli - slit, hth - homothorax, NetB - netrin-b, robo - roundabout, mew - multiple edematous wings, unc-5 - cg8166 gene product from transcript cg8166-ra]
GO:0050807	regulation of synapse organization	0.000106	0.00475	1.88	11561	146	1516	36	[S6k - rps6-p70-protein kinase, brat - brain tumor, S6kII - ribosomal protein s6 kinase ii, PIP5K59B - cg3682 gene product from transcript cg3682-rg, drpr - draper, Ank2 - ankyrin 2, pum - pumilio, cac - cacophony, bchs - blue cheese, Src64B - src oncogene at 64b, Nedd4 - cg42279 gene product from transcript cg42279-rj, Cul-2 - cullin-2, Abl - abl tyrosine kinase, Sod - superoxide dismutase, neur…
GO:0007188	adenylate cyclase-modulating G protein-coupled receptor signaling pathway	0.000107	0.00479	2.54	11561	54	1516	18	[Ac76E - adenylyl cyclase 76e, CG34411 - cg34411 gene product from transcript cg34411-rb, DmsR-1 - dromyosuppressin receptor 1, G-oalpha47A - g protein oalpha 47a, Octbeta2R - cg33976 gene product from transcript cg33976-rd, G-ialpha65A - g protein alphai subunit 65a, DopEcR - dopamine/ecdysteroid receptor, cta - concertina, CG18208 - cg18208 gene product from transcript cg18208-rc, DmsR-2 - drom…
GO:0030335	positive regulation of cell migration	0.000108	0.00479	2.71	11561	45	1516	16	[kuz - kuzbanian, Egfr - epidermal growth factor receptor, Pvf1 - pdgf- and vegf-related factor 1, peb - pebbled, Pvf2 - pdgf- and vegf-related factor 2, Pvf3 - pdgf- and vegf-related factor 3, lea - leak, fra - frazzled, Sema-1a - cg18405 gene product from transcript cg18405-rd, ena - enabled, sli - slit, robo - roundabout, tai - taiman, th - thread, unc-5 - cg8166 gene product from transcript c…
GO:0007600	sensory perception	0.000111	0.00489	1.61	11561	285	1516	60	[Or59b - odorant receptor 59b, Rh4 - rhodopsin 4, Or59c - odorant receptor 59c, dpr9 - cg33485 gene product from transcript cg33485-ra, Ank2 - ankyrin 2, if - inflated, CG9313 - cg9313 gene product from transcript cg9313-ra, smi35A - smell impaired 35a, rdgA - retinal degeneration a, dpr15 - cg10095 gene product from transcript cg10095-ra, Sh - shaker, mys - myospheroid, DCX-EMAP - doublecortin-d…
GO:0007626	locomotory behavior	0.000118	0.00519	1.8	11561	169	1516	40	[EcR - ecdysone receptor, S6kII - ribosomal protein s6 kinase ii, DmsR-1 - dromyosuppressin receptor 1, drpr - draper, nemy - no extended memory, Gpo-1 - glycerophosphate oxidase-1, norpA - no receptor potential a, cac - cacophony, nab - cg33545 gene product from transcript cg33545-rc, dome - domeless, oc - ocelliless, vri - vrille, ppk - pickpocket, Clk - clock, dnc - dunce, shakB - shaking b, G…
GO:0051094	positive regulation of developmental process	0.000122	0.00533	1.62	11561	268	1516	57	[mop - myopic, EcR - ecdysone receptor, Gap1 - gtpase-activating protein 1, d - dachs, Ank2 - ankyrin 2, daw - dawdle, cac - cacophony, oc - ocelliless, bchs - blue cheese, nudE - cg8104 gene product from transcript cg8104-rb, fz - frizzled, sNPF - short neuropeptide f precursor, Dhc64C - dynein heavy chain 64c, bun - bunched, dar1 - dendritic arbor reduction 1, nmo - nemo, mys - myospheroid, tri…
GO:0000904	cell morphogenesis involved in differentiation	0.000126	0.00545	2.59	11561	50	1516	17	[ct - cut, if - inflated, ds - dachsous, parvin - cg32528 gene product from transcript cg32528-ra, peb - pebbled, Abl - abl tyrosine kinase, R - roughened, Fas2 - fasciclin 2, baz - bazooka, grh - grainy head, ena - enabled, Lar - leukocyte-antigen-related-like, ft - fat, mys - myospheroid, fry - furry, mew - multiple edematous wings, msn - misshapen]
GO:0032956	regulation of actin cytoskeleton organization	0.000127	0.00547	2.08	11561	99	1516	27	[if - inflated, Src64B - src oncogene at 64b, Nedd4 - cg42279 gene product from transcript cg42279-rj, fz - frizzled, cta - concertina, Abl - abl tyrosine kinase, ena - enabled, mthl1 - methuselah-like 1, WASp - cg1520 gene product from transcript cg1520-ra, mys - myospheroid, Moe - moesin, DAAM - dishevelled associated activator of morphogenesis, PsGEF - protostome-specific gef, CG10249 - cg1024…
GO:0019222	regulation of metabolic process	0.00013	0.00557	1.2	11561	1994	1516	313	[knrl - knirps-like, cmpy - crimpy, Spn31A - serpin 31a, et - eye transformer, fra - frazzled, ind - intermediate neuroblasts defective, Hers - histone gene-specific epigenetic repressor in late s phase, ems - empty spiracles, cv-2 - crossveinless 2, cact - cactus, crc - cryptocephal, Cbp80 - cap binding protein 80, dac - dachshund, Doc2 - dorsocross2, CG17018 - cg17018 gene product from transcri…
GO:0042330	taxis	0.000133	0.0057	2.14	11561	89	1516	25	[wun2 - wunen-2, svp - seven up, Ptp69D - protein tyrosine phosphatase 69d, norpA - no receptor potential a, Hdc - histidine decarboxylase, robo3 - cg5423 gene product from transcript cg5423-rb, tim - timeless, rdgA - retinal degeneration a, sli - slit, nmo - nemo, fz2 - frizzled 2, Pdfr - pigment-dispersing factor receptor, Ace - acetylcholine esterase, yuri - yuri gagarin, Fas3 - fasciclin 3, s…
GO:0035152	regulation of tube architecture, open tracheal system	0.000135	0.00574	2.18	11561	84	1516	24	[Egfr - epidermal growth factor receptor, Mkp3 - mitogen-activated protein kinase phosphatase 3, if - inflated, cv-c - crossveinless c, ds - dachsous, klar - klarsicht, stan - starry night, peb - pebbled, fz - frizzled, Dhc64C - dynein heavy chain 64c, rho - rhomboid, Fas2 - fasciclin 2, uif - uninflatable, wus - wurst, mmy - mummy, grh - grainy head, vari - varicose, ft - fat, Moe - moesin, mys …
GO:0007419	ventral cord development	0.000136	0.00573	2.22	11561	79	1516	23	[mop - myopic, kuz - kuzbanian, brat - brain tumor, G-oalpha47A - g protein oalpha 47a, svp - seven up, if - inflated, G-ialpha65A - g protein alphai subunit 65a, CG31619 - cg31619 gene product from transcript cg31619-rc, oc - ocelliless, CycE - cyclin e, nub - nubbin, Abl - abl tyrosine kinase, robo3 - cg5423 gene product from transcript cg5423-rb, kn - knot, lea - leak, ind - intermediate neuro…
GO:0048468	cell development	0.00015	0.00628	1.46	11561	449	1516	86	[EcR - ecdysone receptor, mop - myopic, mam - mastermind, retn - retained, svp - seven up, daw - dawdle, CG9634 - cg9634 gene product from transcript cg9634-ra, sdt - stardust, CG13251 - cg13251 gene product from transcript cg13251-ra, CG8965 - cg8965 gene product from transcript cg8965-ra, oc - ocelliless, bchs - blue cheese, Dhc64C - dynein heavy chain 64c, bib - big brain, ths - thisbe, snRNP-…
GO:0010468	regulation of gene expression	0.00015	0.00627	1.24	11561	1442	1516	234	[knrl - knirps-like, cmpy - crimpy, ind - intermediate neuroblasts defective, fra - frazzled, Hers - histone gene-specific epigenetic repressor in late s phase, ems - empty spiracles, cact - cactus, cv-2 - crossveinless 2, crc - cryptocephal, Cbp80 - cap binding protein 80, Doc2 - dorsocross2, dac - dachshund, CG17018 - cg17018 gene product from transcript cg17018-re, Iswi - imitation swi, Srp54 …
GO:0043269	regulation of ion transport	0.000166	0.00688	2.54	11561	51	1516	17	[Hk - hyperkinetic, Rgk3 - cg34397 gene product from transcript cg34397-rd, Ent2 - equilibrative nucleoside transporter 2, Teh4 - tipe homolog 4, Ca-beta - ca2+-channel-protein-beta-subunit, cac - cacophony, Nedd4 - cg42279 gene product from transcript cg42279-rj, tipE - temperature-induced paralytic e, Sytbeta - synaptotagmin beta, eag - ether a go-go, dysc - dyschronic, CG4928 - cg4928 gene pro…
GO:0032101	regulation of response to external stimulus	0.000174	0.00719	1.82	11561	155	1516	37	[S6k - rps6-p70-protein kinase, mop - myopic, Tab2 - tak1-associated binding protein 2, scny - scrawny, norpA - no receptor potential a, lola - longitudinals lacking, fz - frizzled, sNPF - short neuropeptide f precursor, Seipin - cg9904 gene product from transcript cg9904-ra, PGRP-SC1b - cg8577 gene product from transcript cg8577-ra, rdgA - retinal degeneration a, mmy - mummy, CG5118 - cg5118 gen…
GO:0010720	positive regulation of cell development	0.000174	0.00716	1.82	11561	155	1516	37	[S6k - rps6-p70-protein kinase, kuz - kuzbanian, mop - myopic, Gap1 - gtpase-activating protein 1, EcR - ecdysone receptor, Egfr - epidermal growth factor receptor, daw - dawdle, peb - pebbled, oc - ocelliless, Src64B - src oncogene at 64b, nudE - cg8104 gene product from transcript cg8104-rb, Nedd4 - cg42279 gene product from transcript cg42279-rj, fz - frizzled, Dhc64C - dynein heavy chain 64c,…
GO:0032970	regulation of actin filament-based process	0.000182	0.00745	2.04	11561	101	1516	27	[if - inflated, Src64B - src oncogene at 64b, Nedd4 - cg42279 gene product from transcript cg42279-rj, fz - frizzled, cta - concertina, Abl - abl tyrosine kinase, ena - enabled, mthl1 - methuselah-like 1, WASp - cg1520 gene product from transcript cg1520-ra, mys - myospheroid, Moe - moesin, DAAM - dishevelled associated activator of morphogenesis, PsGEF - protostome-specific gef, CG10249 - cg1024…
GO:0010453	regulation of cell fate commitment	0.000187	0.0076	2.81	11561	38	1516	14	[Gap1 - gtpase-activating protein 1, S6kII - ribosomal protein s6 kinase ii, Src64B - src oncogene at 64b, Socs36E - suppressor of cytokine signaling at 36e, eve - even skipped, Ubx - ultrabithorax, salm - spalt major, R - roughened, bun - bunched, hth - homothorax, pros - prospero, ush - u-shaped, lqf - liquid facets, ed - echinoid]
GO:0080090	regulation of primary metabolic process	0.00019	0.0077	1.21	11561	1749	1516	277	[knrl - knirps-like, cmpy - crimpy, Spn31A - serpin 31a, et - eye transformer, fra - frazzled, ind - intermediate neuroblasts defective, Hers - histone gene-specific epigenetic repressor in late s phase, ems - empty spiracles, cv-2 - crossveinless 2, cact - cactus, crc - cryptocephal, dac - dachshund, Doc2 - dorsocross2, CG17018 - cg17018 gene product from transcript cg17018-re, Iswi - imitation …
GO:0051130	positive regulation of cellular component organization	0.0002	0.00804	1.57	11561	297	1516	61	[Ank2 - ankyrin 2, sdt - stardust, cac - cacophony, wdp - windpipe, nudE - cg8104 gene product from transcript cg8104-rb, fz - frizzled, Dhc64C - dynein heavy chain 64c, Taf2 - tbp-associated factor 2, Rtf1 - cg10955 gene product from transcript cg10955-ra, dar1 - dendritic arbor reduction 1, nmo - nemo, mys - myospheroid, Moe - moesin, eIF-5A - cg3186 gene product from transcript cg3186-ra, trio…
GO:0045666	positive regulation of neuron differentiation	0.000205	0.00819	2.17	11561	81	1516	23	[mop - myopic, Gap1 - gtpase-activating protein 1, EcR - ecdysone receptor, S6k - rps6-p70-protein kinase, mas - masquerade, stan - starry night, oc - ocelliless, nudE - cg8104 gene product from transcript cg8104-rb, Src64B - src oncogene at 64b, fz - frizzled, Dhc64C - dynein heavy chain 64c, Arf79F - adp ribosylation factor 79f, R - roughened, Hr51 - hormone receptor 51, Seipin - cg9904 gene pr…
GO:0045743	positive regulation of fibroblast growth factor receptor signaling pathway	0.000206	0.0082	6.35	11561	6	1516	5	[dally - division abnormally delayed, nst - nesthocker, CG8965 - cg8965 gene product from transcript cg8965-ra, Src64B - src oncogene at 64b, dlp - dally-like]
GO:0099177	regulation of trans-synaptic signaling	0.000206	0.00817	1.88	11561	134	1516	33	[nemy - no extended memory, Ank2 - ankyrin 2, Dys - dystrophin, cv-c - crossveinless c, pum - pumilio, Frq1 - frequenin 1, cac - cacophony, Src64B - src oncogene at 64b, Sod - superoxide dismutase, neuroligin - cg13772 gene product from transcript cg13772-rb, dysc - dyschronic, Fas2 - fasciclin 2, Rdl - resistant to dieldrin, Prosap - cg30483 gene product from transcript cg30483-rb, Sh - shaker, …
GO:0050804	modulation of chemical synaptic transmission	0.000206	0.00813	1.88	11561	134	1516	33	[nemy - no extended memory, Ank2 - ankyrin 2, Dys - dystrophin, cv-c - crossveinless c, pum - pumilio, Frq1 - frequenin 1, cac - cacophony, Src64B - src oncogene at 64b, Sod - superoxide dismutase, neuroligin - cg13772 gene product from transcript cg13772-rb, dysc - dyschronic, Fas2 - fasciclin 2, Rdl - resistant to dieldrin, Prosap - cg30483 gene product from transcript cg30483-rb, Sh - shaker, …
GO:0048749	compound eye development	0.000207	0.0081	2	11561	107	1516	28	[a - arc, Egfr - epidermal growth factor receptor, peb - pebbled, bchs - blue cheese, Gp150 - cg5820 gene product from transcript cg5820-ra, Arf79F - adp ribosylation factor 79f, Abl - abl tyrosine kinase, dlp - dally-like, lz - lozenge, Bro - brother, fra - frazzled, ena - enabled, rst - roughest, nmo - nemo, boi - brother of ihog, dac - dachshund, ush - u-shaped, Lim1 - cg11354 gene product fro…
GO:0007297	ovarian follicle cell migration	0.000207	0.00806	2	11561	107	1516	28	[EcR - ecdysone receptor, kuz - kuzbanian, Egfr - epidermal growth factor receptor, if - inflated, Ppat-Dpck - bifunctional phosphopantetheine adenylyltransferase - dephospho-coa kinase, dome - domeless, nudE - cg8104 gene product from transcript cg8104-rb, fz - frizzled, Dhc64C - dynein heavy chain 64c, Evi5 - cg11727 gene product from transcript cg11727-ra, bun - bunched, baz - bazooka, ena - e…
GO:0048584	positive regulation of response to stimulus	0.000208	0.00808	1.44	11561	466	1516	88	[mop - myopic, iPLA2-VIA - calcium-independent phospholipase a2 via, daw - dawdle, CG32479 - cg32479 gene product from transcript cg32479-ra, svp - seven up, Gef64C - guanine nucleotide exchange factor gef64c, cmpy - crimpy, CG8965 - cg8965 gene product from transcript cg8965-ra, Snoo - sno oncogene, fz - frizzled, sqa - spaghetti-squash activator, sNPF - short neuropeptide f precursor, sog - sho…
GO:0035317	imaginal disc-derived wing hair organization	0.000211	0.00812	3.47	11561	22	1516	10	[sn - singed, fw - furrowed, rok - rho-kinase, Cip4 - cg15015 gene product from transcript cg15015-rj, Mbs - myosin binding subunit, vri - vrille, fz - frizzled, fry - furry, ck - crinkled, sha - shavenoid]
GO:0006935	chemotaxis	0.000218	0.00838	3.05	11561	30	1516	12	[Sema-1a - cg18405 gene product from transcript cg18405-rd, lea - leak, wun2 - wunen-2, Fas3 - fasciclin 3, sli - slit, Con - connectin, Ptp69D - protein tyrosine phosphatase 69d, NetB - netrin-b, fz2 - frizzled 2, Sema-2b - semaphorin-2b, robo3 - cg5423 gene product from transcript cg5423-rb, Hmgcr - hmg coenzyme a reductase]
GO:0045596	negative regulation of cell differentiation	0.000222	0.00848	1.89	11561	129	1516	32	[EcR - ecdysone receptor, Gap1 - gtpase-activating protein 1, brat - brain tumor, S6kII - ribosomal protein s6 kinase ii, Egfr - epidermal growth factor receptor, CG9634 - cg9634 gene product from transcript cg9634-ra, numb - cg3779 gene product from transcript cg3779-rb, Bap60 - brahma associated protein 60kd, norpA - no receptor potential a, l(2)gl - lethal (2) giant larvae, Abl - abl tyrosine …
GO:0016198	axon choice point recognition	0.000222	0.00843	3.23	11561	26	1516	11	[Sema-1a - cg18405 gene product from transcript cg18405-rd, fra - frazzled, Trim9 - cg31721 gene product from transcript cg31721-rb, fru - fruitless, sli - slit, tutl - turtle, robo - roundabout, lola - longitudinals lacking, Nedd4 - cg42279 gene product from transcript cg42279-rj, Abl - abl tyrosine kinase, beat-Ia - beaten path ia]
GO:0007187	G protein-coupled receptor signaling pathway, coupled to cyclic nucleotide second messenger	0.000233	0.00881	2.41	11561	57	1516	18	[Ac76E - adenylyl cyclase 76e, CG34411 - cg34411 gene product from transcript cg34411-rb, DmsR-1 - dromyosuppressin receptor 1, G-oalpha47A - g protein oalpha 47a, Octbeta2R - cg33976 gene product from transcript cg33976-rd, G-ialpha65A - g protein alphai subunit 65a, DopEcR - dopamine/ecdysteroid receptor, cta - concertina, CG18208 - cg18208 gene product from transcript cg18208-rc, DmsR-2 - drom…
GO:0016358	dendrite development	0.000235	0.00883	4.07	11561	15	1516	8	[trol - terribly reduced optic lobes, sn - singed, Lis-1 - lissencephaly-1, NetB - netrin-b, SP2353 - cg8403 gene product from transcript cg8403-ra, stan - starry night, NetA - netrin-a, CG7466 - cg7466 gene product from transcript cg7466-ra]
GO:0060249	anatomical structure homeostasis	0.000239	0.00896	1.86	11561	135	1516	33	[Egfr - epidermal growth factor receptor, Mkp3 - mitogen-activated protein kinase phosphatase 3, Dys - dystrophin, Ank2 - ankyrin 2, cv-c - crossveinless c, if - inflated, cac - cacophony, peb - pebbled, wdp - windpipe, sqa - spaghetti-squash activator, dysc - dyschronic, Snm1 - cg10018 gene product from transcript cg10018-ra, uif - uninflatable, vimar - visceral mesodermal armadillo-repeats, tai…
GO:0061245	establishment or maintenance of bipolar cell polarity	0.000257	0.00957	2.74	11561	39	1516	14	[shark - sh2 ankyrin repeat kinase, Egfr - epidermal growth factor receptor, rib - ribbon, ds - dachsous, sdt - stardust, l(2)gl - lethal (2) giant larvae, fz - frizzled, Dhc64C - dynein heavy chain 64c, Dg - dystroglycan, trol - terribly reduced optic lobes, baz - bazooka, ft - fat, Moe - moesin, yrt - yurt]
GO:0035088	establishment or maintenance of apical/basal cell polarity	0.000257	0.00952	2.74	11561	39	1516	14	[shark - sh2 ankyrin repeat kinase, Egfr - epidermal growth factor receptor, rib - ribbon, ds - dachsous, sdt - stardust, l(2)gl - lethal (2) giant larvae, fz - frizzled, Dhc64C - dynein heavy chain 64c, Dg - dystroglycan, trol - terribly reduced optic lobes, baz - bazooka, ft - fat, Moe - moesin, yrt - yurt]
GO:0016331	morphogenesis of embryonic epithelium	0.000259	0.00954	2	11561	103	1516	27	[shark - sh2 ankyrin repeat kinase, Egfr - epidermal growth factor receptor, rib - ribbon, cv-c - crossveinless c, peb - pebbled, l(2)gl - lethal (2) giant larvae, Abl - abl tyrosine kinase, raw - cg12437 gene product from transcript cg12437-rb, tkv - thickveins, dib - disembodied, mmy - mummy, ena - enabled, shn - schnurri, ush - u-shaped, mys - myospheroid, lwr - lesswright, Pvf1 - pdgf- and ve…
GO:0007298	border follicle cell migration	0.000284	0.0104	2.05	11561	93	1516	25	[kuz - kuzbanian, EcR - ecdysone receptor, Egfr - epidermal growth factor receptor, if - inflated, dome - domeless, nudE - cg8104 gene product from transcript cg8104-rb, fz - frizzled, Dhc64C - dynein heavy chain 64c, Evi5 - cg11727 gene product from transcript cg11727-ra, baz - bazooka, ena - enabled, mys - myospheroid, rols - rolling pebbles, tai - taiman, rk - rickets, rhea - cg6831 gene produ…
GO:0007185	transmembrane receptor protein tyrosine phosphatase signaling pathway	0.000295	0.0108	7.63	11561	4	1516	4	[CG13183 - cg13183 gene product from transcript cg13183-ra, CG13188 - cg13188 gene product from transcript cg13188-rb, Gp150 - cg5820 gene product from transcript cg5820-ra, ckn - caskin]
GO:0014017	neuroblast fate commitment	0.000295	0.0107	7.63	11561	4	1516	4	[ham - hamlet, brat - brain tumor, pros - prospero, osa - cg7467 gene product from transcript cg7467-re]
GO:0048865	stem cell fate commitment	0.000297	0.0107	5.08	11561	9	1516	6	[ham - hamlet, rho - rhomboid, brat - brain tumor, Egfr - epidermal growth factor receptor, pros - prospero, osa - cg7467 gene product from transcript cg7467-re]
GO:0001654	eye development	0.000298	0.0107	1.91	11561	120	1516	30	[a - arc, Egfr - epidermal growth factor receptor, peb - pebbled, bchs - blue cheese, Gp150 - cg5820 gene product from transcript cg5820-ra, Abl - abl tyrosine kinase, Arf79F - adp ribosylation factor 79f, dlp - dally-like, lz - lozenge, Bro - brother, fra - frazzled, ena - enabled, sif - still life, boi - brother of ihog, rst - roughest, nmo - nemo, dac - dachshund, ush - u-shaped, Lim1 - cg1135…
GO:0001709	cell fate determination	0.000299	0.0107	1.86	11561	131	1516	32	[kuz - kuzbanian, brat - brain tumor, inv - invected, mam - mastermind, Egfr - epidermal growth factor receptor, svp - seven up, numb - cg3779 gene product from transcript cg3779-rb, peb - pebbled, l(2)gl - lethal (2) giant larvae, CycE - cyclin e, nudE - cg8104 gene product from transcript cg8104-rb, fz - frizzled, Dhc64C - dynein heavy chain 64c, lz - lozenge, CtBP - c-terminal binding protein,…
GO:0007390	germ-band shortening	0.0003	0.0107	3.61	11561	19	1516	9	[EcR - ecdysone receptor, Egfr - epidermal growth factor receptor, sr - stripe, ena - enabled, peb - pebbled, ush - u-shaped, yrt - yurt, raw - cg12437 gene product from transcript cg12437-rb, rhea - cg6831 gene product from transcript cg6831-rb]
GO:0007398	ectoderm development	0.0003	0.0107	3.61	11561	19	1516	9	[bib - big brain, ind - intermediate neuroblasts defective, mam - mastermind, sr - stripe, shn - schnurri, sim - single-minded, pdm2 - pou domain protein 2, peb - pebbled, ush - u-shaped]
GO:0007413	axonal fasciculation	0.0003	0.0106	3.61	11561	19	1516	9	[Fas2 - fasciclin 2, Fas3 - fasciclin 3, mmy - mummy, Con - connectin, Ptp69D - protein tyrosine phosphatase 69d, WASp - cg1520 gene product from transcript cg1520-ra, CadN - cadherin-n, bchs - blue cheese, Nrt - neurotactin]
GO:0008360	regulation of cell shape	0.000308	0.0108	2.3	11561	63	1516	19	[shark - sh2 ankyrin repeat kinase, dyl - dusky-like, rib - ribbon, rok - rho-kinase, l(2)gl - lethal (2) giant larvae, cta - concertina, Abl - abl tyrosine kinase, Cad86C - cadherin 86c, raw - cg12437 gene product from transcript cg12437-rb, R - roughened, capt - capulet, pyd - polychaetoid, WASp - cg1520 gene product from transcript cg1520-ra, CG34104 - cg34104 gene product from transcript cg34…
GO:0007163	establishment or maintenance of cell polarity	0.000312	0.0109	1.8	11561	148	1516	35	[shark - sh2 ankyrin repeat kinase, sn - singed, d - dachs, Egfr - epidermal growth factor receptor, rib - ribbon, Dys - dystrophin, fw - furrowed, ds - dachsous, sdt - stardust, parvin - cg32528 gene product from transcript cg32528-ra, peb - pebbled, l(2)gl - lethal (2) giant larvae, nudE - cg8104 gene product from transcript cg8104-rb, fz - frizzled, cta - concertina, Dhc64C - dynein heavy chai…
GO:0030334	regulation of cell migration	0.000313	0.0109	2.24	11561	68	1516	20	[kuz - kuzbanian, Pvf1 - pdgf- and vegf-related factor 1, Egfr - epidermal growth factor receptor, Lrt - leucine-rich tendon-specific protein, peb - pebbled, scb - scab, Pvf2 - pdgf- and vegf-related factor 2, Evi5 - cg11727 gene product from transcript cg11727-ra, Pvf3 - pdgf- and vegf-related factor 3, lea - leak, Sema-1a - cg18405 gene product from transcript cg18405-rd, fra - frazzled, ena - …
GO:0007617	mating behavior	0.000319	0.0111	1.92	11561	115	1516	29	[CG10433 - cg10433 gene product from transcript cg10433-ra, SPR - sex peptide receptor, retn - retained, fne - found in neurons, desat1 - cg5887 gene product from transcript cg5887-ra, Acp26Ab - accessory gland-specific peptide 26ab, cac - cacophony, dnc - dunce, ppk23 - pickpocket 23, neuroligin - cg13772 gene product from transcript cg13772-rb, eag - ether a go-go, 5-HT1A - serotonin receptor 1…
GO:0060255	regulation of macromolecule metabolic process	0.000327	0.0113	1.19	11561	1848	1516	289	[knrl - knirps-like, cmpy - crimpy, Spn31A - serpin 31a, et - eye transformer, fra - frazzled, ind - intermediate neuroblasts defective, Hers - histone gene-specific epigenetic repressor in late s phase, ems - empty spiracles, cv-2 - crossveinless 2, cact - cactus, crc - cryptocephal, Cbp80 - cap binding protein 80, dac - dachshund, Doc2 - dorsocross2, CG17018 - cg17018 gene product from transcri…
GO:0046716	muscle cell cellular homeostasis	0.00033	0.0114	3.11	11561	27	1516	11	[mib2 - mind bomb 2, dysc - dyschronic, uif - uninflatable, Dys - dystrophin, capt - capulet, Lis-1 - lissencephaly-1, SP2353 - cg8403 gene product from transcript cg8403-ra, vimar - visceral mesodermal armadillo-repeats, robo - roundabout, nAcRalpha-30D - nicotinic acetylcholine receptor alpha 30d, Dg - dystroglycan]
GO:2000147	positive regulation of cell motility	0.000334	0.0114	2.49	11561	49	1516	16	[kuz - kuzbanian, Egfr - epidermal growth factor receptor, Pvf1 - pdgf- and vegf-related factor 1, peb - pebbled, Pvf2 - pdgf- and vegf-related factor 2, Pvf3 - pdgf- and vegf-related factor 3, lea - leak, Sema-1a - cg18405 gene product from transcript cg18405-rd, fra - frazzled, sli - slit, ena - enabled, tai - taiman, robo - roundabout, th - thread, spri - sprint, unc-5 - cg8166 gene product fr…
GO:1902532	negative regulation of intracellular signal transduction	0.00034	0.0116	1.94	11561	110	1516	28	[S6kII - ribosomal protein s6 kinase ii, d - dachs, ics - icarus, Mkp3 - mitogen-activated protein kinase phosphatase 3, ds - dachsous, cv-c - crossveinless c, peb - pebbled, wdp - windpipe, dnc - dunce, et - eye transformer, Cul-2 - cullin-2, raw - cg12437 gene product from transcript cg12437-rb, CG12082 - cg12082 gene product from transcript cg12082-rb, CG10289 - cg10289 gene product from trans…
GO:0045597	positive regulation of cell differentiation	0.000355	0.012	1.75	11561	166	1516	38	[kuz - kuzbanian, S6k - rps6-p70-protein kinase, mop - myopic, Gap1 - gtpase-activating protein 1, EcR - ecdysone receptor, Egfr - epidermal growth factor receptor, daw - dawdle, peb - pebbled, oc - ocelliless, Src64B - src oncogene at 64b, nudE - cg8104 gene product from transcript cg8104-rb, Nedd4 - cg42279 gene product from transcript cg42279-rj, fz - frizzled, Dhc64C - dynein heavy chain 64c,…
GO:0007010	cytoskeleton organization	0.000362	0.0122	1.45	11561	416	1516	79	[mop - myopic, rib - ribbon, Ank2 - ankyrin 2, CG10793 - cg10793 gene product from transcript cg10793-ra, if - inflated, CG43897 - cg43897 gene product from transcript cg43897-rl, parvin - cg32528 gene product from transcript cg32528-ra, bchs - blue cheese, l(2)gl - lethal (2) giant larvae, nudE - cg8104 gene product from transcript cg8104-rb, cta - concertina, Dhc64C - dynein heavy chain 64c, CG…
GO:0051241	negative regulation of multicellular organismal process	0.000363	0.0122	1.67	11561	201	1516	44	[Gap1 - gtpase-activating protein 1, EcR - ecdysone receptor, S6kII - ribosomal protein s6 kinase ii, brat - brain tumor, Egfr - epidermal growth factor receptor, numb - cg3779 gene product from transcript cg3779-rb, Bap60 - brahma associated protein 60kd, norpA - no receptor potential a, l(2)gl - lethal (2) giant larvae, Src64B - src oncogene at 64b, bab1 - bric a brac 1, Abl - abl tyrosine kina…
GO:0070593	dendrite self-avoidance	0.000415	0.0139	3.81	11561	16	1516	8	[Fas2 - fasciclin 2, CG16857 - cg16857 gene product from transcript cg16857-ra, esn - espinas, tutl - turtle, stan - starry night, Sema-2b - semaphorin-2b, Dscam4 - down syndrome cell adhesion molecule 4, fry - furry]
GO:0050769	positive regulation of neurogenesis	0.000426	0.0142	1.94	11561	106	1516	27	[EcR - ecdysone receptor, mop - myopic, Gap1 - gtpase-activating protein 1, S6k - rps6-p70-protein kinase, daw - dawdle, oc - ocelliless, nudE - cg8104 gene product from transcript cg8104-rb, Src64B - src oncogene at 64b, fz - frizzled, Dhc64C - dynein heavy chain 64c, Arf79F - adp ribosylation factor 79f, Seipin - cg9904 gene product from transcript cg9904-ra, bun - bunched, mmy - mummy, Prosap …
GO:0060429	epithelium development	0.000442	0.0147	1.74	11561	162	1516	37	[bs - blistered, d - dachs, Egfr - epidermal growth factor receptor, numb - cg3779 gene product from transcript cg3779-rb, Ndfip - nedd4 family interacting protein, noc - no ocelli, bowl - brother of odd with entrails limited, sog - short gastrulation, B4 - cg9239 gene product from transcript cg9239-rc, CtBP - c-terminal binding protein, rdo - reduced ocelli, tkv - thickveins, Nos - nitric oxide …
GO:0030182	neuron differentiation	0.000442	0.0146	2.06	11561	85	1516	23	[brat - brain tumor, inv - invected, Egfr - epidermal growth factor receptor, svp - seven up, CG4328 - cg4328 gene product from transcript cg4328-rb, Wnt6 - wnt oncogene analog 6, salm - spalt major, ind - intermediate neuroblasts defective, bun - bunched, sli - slit, boi - brother of ihog, nerfin-1 - nervous fingers 1, Wnt10 - wnt oncogene analog 10, pros - prospero, CG12082 - cg12082 gene produ…
GO:0048565	digestive tract development	0.000443	0.0146	2.86	11561	32	1516	12	[if - inflated, cv-c - crossveinless c, opa - odd paired, dib - disembodied, shn - schnurri, scb - scab, mys - myospheroid, dve - defective proventriculus, IA-2 - ia-2 ortholog, mew - multiple edematous wings, Ubx - ultrabithorax, emc - extra macrochaetae]
GO:0048646	anatomical structure formation involved in morphogenesis	0.000447	0.0146	1.46	11561	387	1516	74	[EcR - ecdysone receptor, if - inflated, Dhc64C - dynein heavy chain 64c, sog - short gastrulation, Tango14 - transport and golgi organization 14, fra - frazzled, bun - bunched, cact - cactus, rst - roughest, poe - purity of essence, Moe - moesin, ntc - nutcracker, kirre - kin of irre, yuri - yuri gagarin, mib2 - mind bomb 2, spir - spire, spz5 - spatzle 5, Muc12Ea - mucin 12ea, Cip4 - cg15015 ge…
GO:1902531	regulation of intracellular signal transduction	0.000457	0.0149	1.49	11561	337	1516	66	[d - dachs, S6kII - ribosomal protein s6 kinase ii, daw - dawdle, Gef64C - guanine nucleotide exchange factor gef64c, wdp - windpipe, RhoGAP54D - cg6477 gene product from transcript cg6477-ra, et - eye transformer, dnc - dunce, sqa - spaghetti-squash activator, sNPF - short neuropeptide f precursor, raw - cg12437 gene product from transcript cg12437-rb, CG7369 - cg7369 gene product from transcrip…
GO:0001894	tissue homeostasis	0.000465	0.0151	2.6	11561	41	1516	14	[Egfr - epidermal growth factor receptor, Mkp3 - mitogen-activated protein kinase phosphatase 3, cv-c - crossveinless c, if - inflated, wdp - windpipe, peb - pebbled, sqa - spaghetti-squash activator, rho - rhomboid, ush - u-shaped, mys - myospheroid, yrt - yurt, Cnx99A - calnexin 99a, mew - multiple edematous wings, rhea - cg6831 gene product from transcript cg6831-rb]
GO:0010454	negative regulation of cell fate commitment	0.000482	0.0156	3.43	11561	20	1516	9	[Gap1 - gtpase-activating protein 1, S6kII - ribosomal protein s6 kinase ii, bun - bunched, lqf - liquid facets, ush - u-shaped, Socs36E - suppressor of cytokine signaling at 36e, ed - echinoid, eve - even skipped, salm - spalt major]
GO:0061326	renal tubule development	0.000482	0.0155	3.43	11561	20	1516	9	[tkv - thickveins, Pvf1 - pdgf- and vegf-related factor 1, baz - bazooka, vkg - viking, hth - homothorax, Doc2 - dorsocross2, rols - rolling pebbles, sog - short gastrulation, Ubx - ultrabithorax]
GO:0072002	Malpighian tubule development	0.000482	0.0155	3.43	11561	20	1516	9	[tkv - thickveins, Pvf1 - pdgf- and vegf-related factor 1, baz - bazooka, vkg - viking, hth - homothorax, Doc2 - dorsocross2, rols - rolling pebbles, sog - short gastrulation, Ubx - ultrabithorax]
GO:0016199	axon midline choice point recognition	0.000498	0.0159	3.18	11561	24	1516	10	[fra - frazzled, Sema-1a - cg18405 gene product from transcript cg18405-rd, Trim9 - cg31721 gene product from transcript cg31721-rb, fru - fruitless, sli - slit, tutl - turtle, robo - roundabout, Nedd4 - cg42279 gene product from transcript cg42279-rj, lola - longitudinals lacking, Abl - abl tyrosine kinase]
GO:0035316	non-sensory hair organization	0.000498	0.0158	3.18	11561	24	1516	10	[sn - singed, fw - furrowed, rok - rho-kinase, Cip4 - cg15015 gene product from transcript cg15015-rj, Mbs - myosin binding subunit, vri - vrille, fz - frizzled, fry - furry, ck - crinkled, sha - shavenoid]
GO:0007619	courtship behavior	0.000498	0.0158	3.18	11561	24	1516	10	[eag - ether a go-go, rut - rutabaga, Sh - shaker, cac - cacophony, pros - prospero, qtc - quick-to-court, dnc - dunce, amn - amnesiac, Or67d - odorant receptor 67d, Fad2 - cg7923 gene product from transcript cg7923-ra]
GO:0046552	photoreceptor cell fate commitment	0.000518	0.0163	2.49	11561	46	1516	15	[sev - sevenless, ru - roughoid, svp - seven up, noc - no ocelli, oc - ocelliless, stan - starry night, fz - frizzled, lola - longitudinals lacking, br - broad, R - roughened, rho - rhomboid, grh - grainy head, hth - homothorax, pros - prospero, emc - extra macrochaetae]
GO:0007412	axon target recognition	0.000548	0.0172	4.11	11561	13	1516	7	[Liprin-gamma - cg11206 gene product from transcript cg11206-ra, Lar - leukocyte-antigen-related-like, CadN - cadherin-n, Liprin-beta - cg10743 gene product from transcript cg10743-rb, pdm3 - pou domain motif 3, trio - cg18214 gene product from transcript cg18214-ra, sbb - scribbler]
GO:0055085	transmembrane transport	0.000612	0.0191	1.36	11561	579	1516	103	[CG8632 - cg8632 gene product from transcript cg8632-ra, CG13801 - cg13801 gene product from transcript cg13801-ra, KCNQ - kcnq potassium channel, CG42826 - cg42826 gene product from transcript cg42826-ra, VhaSFD - vacuolar h[+]-atpase sfd subunit, CG1688 - cg1688 gene product from transcript cg1688-ra, CG1698 - cg1698 gene product from transcript cg1698-ra, bib - big brain, Rdl - resistant to di…
GO:0042052	rhabdomere development	0.000614	0.0191	2.77	11561	33	1516	12	[dysc - dyschronic, grh - grainy head, capt - capulet, Syn2 - syntrophin-like 2, Lis-1 - lissencephaly-1, SP2353 - cg8403 gene product from transcript cg8403-ra, vimar - visceral mesodermal armadillo-repeats, Amph - amphiphysin, oc - ocelliless, Moe - moesin, fry - furry, Mob2 - cg11711 gene product from transcript cg11711-ra]
GO:0050918	positive chemotaxis	0.000643	0.0199	5.45	11561	7	1516	5	[Fas3 - fasciclin 3, Con - connectin, NetB - netrin-b, Sema-2b - semaphorin-2b, Hmgcr - hmg coenzyme a reductase]
GO:0045742	positive regulation of epidermal growth factor receptor signaling pathway	0.000659	0.0204	4.58	11561	10	1516	6	[rho - rhomboid, mop - myopic, stet - stem cell tumor, CG8965 - cg8965 gene product from transcript cg8965-ra, edl - ets-domain lacking, Src64B - src oncogene at 64b]
GO:1901186	positive regulation of ERBB signaling pathway	0.000659	0.0203	4.58	11561	10	1516	6	[mop - myopic, rho - rhomboid, CG8965 - cg8965 gene product from transcript cg8965-ra, stet - stem cell tumor, edl - ets-domain lacking, Src64B - src oncogene at 64b]
GO:1902667	regulation of axon guidance	0.000683	0.0209	2.89	11561	29	1516	11	[S6k - rps6-p70-protein kinase, Hr51 - hormone receptor 51, Sema-1a - cg18405 gene product from transcript cg18405-rd, mmy - mummy, Lar - leukocyte-antigen-related-like, NetB - netrin-b, stan - starry night, CadN - cadherin-n, NetA - netrin-a, fz - frizzled, lola - longitudinals lacking]
GO:0016318	ommatidial rotation	0.000683	0.0208	2.89	11561	29	1516	11	[Egfr - epidermal growth factor receptor, ds - dachsous, stan - starry night, nmo - nemo, CadN - cadherin-n, peb - pebbled, sty - sprouty, fz - frizzled, CG32138 - cg32138 gene product from transcript cg32138-rc, ed - echinoid, CadN2 - cadherin-n2]
GO:0090288	negative regulation of cellular response to growth factor stimulus	0.000683	0.0208	2.89	11561	29	1516	11	[trol - terribly reduced optic lobes, Gap1 - gtpase-activating protein 1, hiw - highwire, ltl - larval translucida, lack - lethal with a checkpoint kinase, cmpy - crimpy, Snoo - sno oncogene, sty - sprouty, Cul-2 - cullin-2, sog - short gastrulation, Ptp61F - protein tyrosine phosphatase 61f]
GO:0007494	midgut development	0.000683	0.0207	2.89	11561	29	1516	11	[cv-c - crossveinless c, if - inflated, opa - odd paired, dib - disembodied, shn - schnurri, scb - scab, mys - myospheroid, dve - defective proventriculus, mew - multiple edematous wings, Ubx - ultrabithorax, emc - extra macrochaetae]
GO:2000145	regulation of cell motility	0.000709	0.0214	2.12	11561	72	1516	20	[kuz - kuzbanian, Pvf1 - pdgf- and vegf-related factor 1, Egfr - epidermal growth factor receptor, Lrt - leucine-rich tendon-specific protein, peb - pebbled, scb - scab, Pvf2 - pdgf- and vegf-related factor 2, Evi5 - cg11727 gene product from transcript cg11727-ra, Pvf3 - pdgf- and vegf-related factor 3, lea - leak, Sema-1a - cg18405 gene product from transcript cg18405-rd, fra - frazzled, ena - …
GO:0008258	head involution	0.000722	0.0217	2.61	11561	38	1516	13	[EcR - ecdysone receptor, rib - ribbon, cv-c - crossveinless c, pum - pumilio, peb - pebbled, chrb - charybde, dib - disembodied, ena - enabled, pyd - polychaetoid, ush - u-shaped, yrt - yurt, W - wrinkled, emc - extra macrochaetae]
GO:0042067	establishment of ommatidial planar polarity	0.000733	0.0219	3.05	11561	25	1516	10	[d - dachs, fw - furrowed, rok - rho-kinase, ds - dachsous, stan - starry night, peb - pebbled, ft - fat, fz - frizzled, hbs - hibris, sano - serrano]
GO:0016339	calcium-dependent cell-cell adhesion via plasma membrane cell adhesion molecules	0.000746	0.0222	3.27	11561	21	1516	9	[ds - dachsous, Cad87A - cadherin 87a, CadN - cadherin-n, stan - starry night, ft - fat, mys - myospheroid, scb - scab, Cad86C - cadherin 86c, CadN2 - cadherin-n2]
GO:0050805	negative regulation of synaptic transmission	0.000746	0.0222	3.27	11561	21	1516	9	[dysc - dyschronic, NFAT - nfat homolog, Rdl - resistant to dieldrin, wgn - wengen, Ank2 - ankyrin 2, jeb - jelly belly, slo - slowpoke, neuroligin - cg13772 gene product from transcript cg13772-rb, R - roughened]
GO:0048864	stem cell development	0.000746	0.0221	3.27	11561	21	1516	9	[brat - brain tumor, svp - seven up, sqz - squeeze, numb - cg3779 gene product from transcript cg3779-rb, ems - empty spiracles, Rbp6 - rna-binding protein 6, pdm2 - pou domain protein 2, nab - cg33545 gene product from transcript cg33545-rc, klu - klumpfuss]
GO:0019098	reproductive behavior	0.000828	0.0244	1.8	11561	127	1516	30	[CG10433 - cg10433 gene product from transcript cg10433-ra, SPR - sex peptide receptor, retn - retained, fne - found in neurons, desat1 - cg5887 gene product from transcript cg5887-ra, Acp26Ab - accessory gland-specific peptide 26ab, cac - cacophony, Acp26Aa - accessory gland-specific peptide 26aa, dnc - dunce, ppk23 - pickpocket 23, neuroligin - cg13772 gene product from transcript cg13772-rb, 5…
GO:0016203	muscle attachment	0.000837	0.0246	2.69	11561	34	1516	12	[mas - masquerade, if - inflated, parvin - cg32528 gene product from transcript cg32528-ra, C3G - cg42328 gene product from transcript cg42328-rc, sls - sallimus, WASp - cg1520 gene product from transcript cg1520-ra, slow - slowdown, mys - myospheroid, kon - kon-tiki, mew - multiple edematous wings, Dg - dystroglycan, rhea - cg6831 gene product from transcript cg6831-rb]
GO:0021782	glial cell development	0.000837	0.0245	2.69	11561	34	1516	12	[ths - thisbe, repo - reversed polarity, G-oalpha47A - g protein oalpha 47a, svp - seven up, CG8965 - cg8965 gene product from transcript cg8965-ra, G-ialpha65A - g protein alphai subunit 65a, sty - sprouty, CG13287 - cg13287 gene product from transcript cg13287-ra, Sdc - syndecan, stumps - cg31317 gene product from transcript cg31317-rc, dup - double parked, salm - spalt major]
GO:0051961	negative regulation of nervous system development	0.00092	0.0268	1.85	11561	111	1516	27	[Gap1 - gtpase-activating protein 1, EcR - ecdysone receptor, S6kII - ribosomal protein s6 kinase ii, brat - brain tumor, numb - cg3779 gene product from transcript cg3779-rb, Bap60 - brahma associated protein 60kd, l(2)gl - lethal (2) giant larvae, Src64B - src oncogene at 64b, Abl - abl tyrosine kinase, hiw - highwire, Fas2 - fasciclin 2, ena - enabled, Liprin-gamma - cg11206 gene product from …
GO:0030855	epithelial cell differentiation	0.000955	0.0277	2.54	11561	39	1516	13	[sn - singed, daw - dawdle, ds - dachsous, numb - cg3779 gene product from transcript cg3779-rb, fz - frizzled, Dhc64C - dynein heavy chain 64c, CG31033 - cg31033 gene product from transcript cg31033-rc, Sox21a - cg7345 gene product from transcript cg7345-ra, WASp - cg1520 gene product from transcript cg1520-ra, ft - fat, hbs - hibris, yrt - yurt, sha - shavenoid]
GO:0045433	male courtship behavior, veined wing generated song production	0.000972	0.0281	3.81	11561	14	1516	7	[fru - fruitless, cac - cacophony, tilB - touch insensitive larva b, tipE - temperature-induced paralytic e, neuroligin - cg13772 gene product from transcript cg13772-rb, slo - slowpoke, para - paralytic]
GO:0051493	regulation of cytoskeleton organization	0.000988	0.0285	1.7	11561	157	1516	35	[if - inflated, Src64B - src oncogene at 64b, Nedd4 - cg42279 gene product from transcript cg42279-rj, fz - frizzled, cta - concertina, Dhc64C - dynein heavy chain 64c, Abl - abl tyrosine kinase, CG16719 - cg16719 gene product from transcript cg16719-ra, ena - enabled, dar1 - dendritic arbor reduction 1, WASp - cg1520 gene product from transcript cg1520-ra, mthl1 - methuselah-like 1, lilli - lill…
Component
GO Term	Description	P-value	FDR q-value	Enrichment	N	B	n	b	Gene
GO:0044459	plasma membrane part	5.39e-22	7.11e-19	1.95	11561	768	1516	196	[Or59b - odorant receptor 59b, Or59c - odorant receptor 59c, DmsR-1 - dromyosuppressin receptor 1, dome - domeless, fz - frizzled, VhaSFD - vacuolar h[+]-atpase sfd subunit, DmsR-2 - dromyosuppressin receptor 2, dlp - dally-like, fra - frazzled, Rdl - resistant to dieldrin, D2R - dopamine 2-like receptor, CG10006 - cg10006 gene product from transcript cg10006-rb, Amph - amphiphysin, CG5888 - cg58…
GO:0016020	membrane	2.8e-18	1.85e-15	1.59	11561	1428	1516	297	[Or59b - odorant receptor 59b, Or59c - odorant receptor 59c, Cyt-c-p - cytochrome c proximal, CG42389 - cg42389 gene product from transcript cg42389-re, dome - domeless, fz - frizzled, oxt - peptide o-xylosyltransferase, et - eye transformer, dlp - dally-like, Sytbeta - synaptotagmin beta, bib - big brain, Rdl - resistant to dieldrin, fra - frazzled, CG10006 - cg10006 gene product from transcript…
GO:0005886	plasma membrane	1.24e-17	5.46e-15	1.86	11561	721	1516	176	[Or59b - odorant receptor 59b, Or59c - odorant receptor 59c, if - inflated, CG42389 - cg42389 gene product from transcript cg42389-re, CG9634 - cg9634 gene product from transcript cg9634-ra, X11Lbeta - cg32677 gene product from transcript cg32677-rb, fz - frizzled, dlp - dally-like, raw - cg12437 gene product from transcript cg12437-rb, robo3 - cg5423 gene product from transcript cg5423-rb, CG169…
GO:0098590	plasma membrane region	8.54e-14	2.82e-11	2.23	11561	297	1516	87	[d - dachs, Or59b - odorant receptor 59b, Or59c - odorant receptor 59c, dpr9 - cg33485 gene product from transcript cg33485-ra, Ank2 - ankyrin 2, if - inflated, sdt - stardust, cac - cacophony, dome - domeless, l(2)gl - lethal (2) giant larvae, cta - concertina, ppk - pickpocket, neuroligin - cg13772 gene product from transcript cg13772-rb, Nrt - neurotactin, Rdl - resistant to dieldrin, uif - un…
GO:0044425	membrane part	1.24e-12	3.28e-10	1.39	11561	1957	1516	356	[CG8632 - cg8632 gene product from transcript cg8632-ra, Or59b - odorant receptor 59b, Or59c - odorant receptor 59c, DmsR-1 - dromyosuppressin receptor 1, CG13801 - cg13801 gene product from transcript cg13801-ra, CG42826 - cg42826 gene product from transcript cg42826-ra, dome - domeless, fz - frizzled, oxt - peptide o-xylosyltransferase, CG5021 - cg5021 gene product from transcript cg5021-rc, Vh…
GO:0031226	intrinsic component of plasma membrane	2.19e-11	4.83e-09	1.92	11561	406	1516	102	[ru - roughoid, DmsR-1 - dromyosuppressin receptor 1, if - inflated, star1 - allatostatin c receptor 1, AlCR2 - allatostatin c receptor 2, fz - frizzled, CG1688 - cg1688 gene product from transcript cg1688-ra, neuroligin - cg13772 gene product from transcript cg13772-rb, dlp - dally-like, DmsR-2 - dromyosuppressin receptor 2, Best2 - bestrophin 2, fra - frazzled, Rdl - resistant to dieldrin, D2R …
GO:0005887	integral component of plasma membrane	8.66e-11	1.63e-08	1.9	11561	393	1516	98	[ru - roughoid, DmsR-1 - dromyosuppressin receptor 1, if - inflated, star1 - allatostatin c receptor 1, AlCR2 - allatostatin c receptor 2, fz - frizzled, CG1688 - cg1688 gene product from transcript cg1688-ra, neuroligin - cg13772 gene product from transcript cg13772-rb, DmsR-2 - dromyosuppressin receptor 2, Best2 - bestrophin 2, Rdl - resistant to dieldrin, fra - frazzled, CG10006 - cg10006 gene…
GO:0031224	intrinsic component of membrane	4.9e-10	8.08e-08	1.43	11561	1331	1516	249	[CG8632 - cg8632 gene product from transcript cg8632-ra, Or59b - odorant receptor 59b, DmsR-1 - dromyosuppressin receptor 1, Or59c - odorant receptor 59c, CG13801 - cg13801 gene product from transcript cg13801-ra, CG42826 - cg42826 gene product from transcript cg42826-ra, oxt - peptide o-xylosyltransferase, fz - frizzled, CG5021 - cg5021 gene product from transcript cg5021-rc, DmsR-2 - dromyosupp…
GO:0098797	plasma membrane protein complex	7.93e-10	1.16e-07	2.4	11561	162	1516	51	[Dys - dystrophin, if - inflated, sdt - stardust, KCNQ - kcnq potassium channel, cac - cacophony, cta - concertina, VhaSFD - vacuolar h[+]-atpase sfd subunit, AP-50 - cg7057 gene product from transcript cg7057-rb, NaCP60E - na channel protein 60e, Sh - shaker, Moe - moesin, mys - myospheroid, nAcRalpha-34E - nicotinic acetylcholine receptor alpha 34e, CG5888 - cg5888 gene product from transcript …
GO:0016021	integral component of membrane	1.18e-09	1.56e-07	1.42	11561	1310	1516	244	[CG8632 - cg8632 gene product from transcript cg8632-ra, Or59b - odorant receptor 59b, Or59c - odorant receptor 59c, DmsR-1 - dromyosuppressin receptor 1, CG13801 - cg13801 gene product from transcript cg13801-ra, CG42826 - cg42826 gene product from transcript cg42826-ra, fz - frizzled, oxt - peptide o-xylosyltransferase, CG5021 - cg5021 gene product from transcript cg5021-rc, DmsR-2 - dromyosupp…
GO:0030054	cell junction	1.28e-08	1.54e-06	2.37	11561	145	1516	45	[a - arc, fw - furrowed, if - inflated, CG43897 - cg43897 gene product from transcript cg43897-rl, parvin - cg32528 gene product from transcript cg32528-ra, sdt - stardust, ogre - optic ganglion reduced, l(2)gl - lethal (2) giant larvae, shakB - shaking b, Abl - abl tyrosine kinase, bib - big brain, baz - bazooka, ena - enabled, Magi - cg30388 gene product from transcript cg30388-ra, CadN - cadhe…
GO:0070161	anchoring junction	3.07e-08	3.38e-06	2.71	11561	93	1516	33	[a - arc, if - inflated, parvin - cg32528 gene product from transcript cg32528-ra, CG43897 - cg43897 gene product from transcript cg43897-rl, sdt - stardust, Abl - abl tyrosine kinase, bib - big brain, baz - bazooka, ena - enabled, Magi - cg30388 gene product from transcript cg30388-ra, rst - roughest, ckn - caskin, Moe - moesin, mys - myospheroid, rols - rolling pebbles, hbs - hibris, mew - mult…
GO:0005912	adherens junction	3.07e-08	3.12e-06	2.71	11561	93	1516	33	[a - arc, if - inflated, parvin - cg32528 gene product from transcript cg32528-ra, CG43897 - cg43897 gene product from transcript cg43897-rl, sdt - stardust, Abl - abl tyrosine kinase, bib - big brain, baz - bazooka, ena - enabled, Magi - cg30388 gene product from transcript cg30388-ra, rst - roughest, ckn - caskin, mys - myospheroid, Moe - moesin, rols - rolling pebbles, hbs - hibris, mew - mult…
GO:0034703	cation channel complex	7.53e-08	7.1e-06	3.36	11561	50	1516	22	[Hk - hyperkinetic, Ca-alpha1D - ca[2+]-channel protein alpha[[1]] subunit d, Cng - cyclic-nucleotide-gated ion channel protein, KCNQ - kcnq potassium channel, Ca-beta - ca2+-channel-protein-beta-subunit, CG4587 - cg4587 gene product from transcript cg4587-rd, cac - cacophony, Ca-alpha1T - ca[2+]-channel protein alpha[[1]] subunit t, Ir64a - ionotropic receptor 64a, para - paralytic, Shaw - shake…
GO:0097458	neuron part	9.58e-08	8.42e-06	1.61	11561	529	1516	112	[Or59b - odorant receptor 59b, Or59c - odorant receptor 59c, X11Lbeta - cg32677 gene product from transcript cg32677-rb, sNPF - short neuropeptide f precursor, robo3 - cg5423 gene product from transcript cg5423-rb, Sytbeta - synaptotagmin beta, Rdl - resistant to dieldrin, fra - frazzled, Magi - cg30388 gene product from transcript cg30388-ra, ckn - caskin, king-tubby - king tubby, DCX-EMAP - dou…
GO:0034702	ion channel complex	4.34e-07	3.58e-05	2.79	11561	71	1516	26	[Cng - cyclic-nucleotide-gated ion channel protein, KCNQ - kcnq potassium channel, CG4587 - cg4587 gene product from transcript cg4587-rd, Ca-beta - ca2+-channel-protein-beta-subunit, cac - cacophony, Ca-alpha1T - ca[2+]-channel protein alpha[[1]] subunit t, Shaw - shaker cognate w, CG16868 - cg16868 gene product from transcript cg16868-ra, eag - ether a go-go, Shawl - shaw-like, CG42260 - cg4226…
GO:0008076	voltage-gated potassium channel complex	4.81e-07	3.73e-05	6.24	11561	11	1516	9	[eag - ether a go-go, Hk - hyperkinetic, Shawl - shaw-like, KCNQ - kcnq potassium channel, Sh - shaker, elk - eag-like k[+] channel, Shal - shaker cognate l, Shaw - shaker cognate w, CG5888 - cg5888 gene product from transcript cg5888-ra]
GO:0005938	cell cortex	9.3e-07	6.82e-05	2.18	11561	140	1516	40	[shark - sh2 ankyrin repeat kinase, brat - brain tumor, app - approximated, Dys - dystrophin, cv-c - crossveinless c, numb - cg3779 gene product from transcript cg3779-rb, sdt - stardust, Gef64C - guanine nucleotide exchange factor gef64c, l(2)gl - lethal (2) giant larvae, Dhc64C - dynein heavy chain 64c, Abl - abl tyrosine kinase, baz - bazooka, Moe - moesin, sano - serrano, corn - cornetto, fry…
GO:0034705	potassium channel complex	1.7e-06	0.000118	5.72	11561	12	1516	9	[eag - ether a go-go, Shawl - shaw-like, Hk - hyperkinetic, KCNQ - kcnq potassium channel, Sh - shaker, Shal - shaker cognate l, elk - eag-like k[+] channel, CG5888 - cg5888 gene product from transcript cg5888-ra, Shaw - shaker cognate w]
GO:0099568	cytoplasmic region	2.04e-06	0.000135	2.12	11561	144	1516	40	[shark - sh2 ankyrin repeat kinase, brat - brain tumor, app - approximated, Dys - dystrophin, cv-c - crossveinless c, numb - cg3779 gene product from transcript cg3779-rb, sdt - stardust, Gef64C - guanine nucleotide exchange factor gef64c, l(2)gl - lethal (2) giant larvae, Dhc64C - dynein heavy chain 64c, Abl - abl tyrosine kinase, baz - bazooka, Moe - moesin, sano - serrano, corn - cornetto, fry…
GO:0016324	apical plasma membrane	3.24e-06	0.000203	2.8	11561	60	1516	22	[a - arc, Ca-alpha1D - ca[2+]-channel protein alpha[[1]] subunit d, dyl - dusky-like, kst - karst, Pde6 - phosphodiesterase 6, sdt - stardust, cac - cacophony, dome - domeless, Ptp4E - protein tyrosine phosphatase 4e, scb - scab, dally - division abnormally delayed, baz - bazooka, uif - uninflatable, Sln - silnoon, ZnT63C - cg17723 gene product from transcript cg17723-rb, rst - roughest, mgl - me…
GO:0043005	neuron projection	5.47e-06	0.000328	1.8	11561	242	1516	57	[EcR - ecdysone receptor, X11Lbeta - cg32677 gene product from transcript cg32677-rb, Ptp69D - protein tyrosine phosphatase 69d, SK - small conductance calcium-activated potassium channel, nudE - cg8104 gene product from transcript cg8104-rb, sNPF - short neuropeptide f precursor, robo3 - cg5423 gene product from transcript cg5423-rb, fra - frazzled, Rdl - resistant to dieldrin, CG13506 - cg13506…
GO:0030424	axon	6.64e-06	0.000381	2.07	11561	140	1516	38	[drpr - draper, Ptp69D - protein tyrosine phosphatase 69d, nudE - cg8104 gene product from transcript cg8104-rb, gogo - golden goal, Gr10b - gustatory receptor 10b, sNPF - short neuropeptide f precursor, Abl - abl tyrosine kinase, CG13531 - cg13531 gene product from transcript cg13531-rb, robo3 - cg5423 gene product from transcript cg5423-rb, Shaw - shaker cognate w, Shawl - shaw-like, Rdl - resi…
GO:1902495	transmembrane transporter complex	8.01e-06	0.00044	2.39	11561	86	1516	27	[Cng - cyclic-nucleotide-gated ion channel protein, KCNQ - kcnq potassium channel, CG4587 - cg4587 gene product from transcript cg4587-rd, Ca-beta - ca2+-channel-protein-beta-subunit, cac - cacophony, Ca-alpha1T - ca[2+]-channel protein alpha[[1]] subunit t, CG16868 - cg16868 gene product from transcript cg16868-ra, Shaw - shaker cognate w, eag - ether a go-go, Shawl - shaw-like, CG42260 - cg4226…
GO:0044295	axonal growth cone	1.21e-05	0.000636	4.9	11561	14	1516	9	[fra - frazzled, Trim9 - cg31721 gene product from transcript cg31721-rb, Itp-r83A - inositol 1,4,5,-tris-phosphate receptor, Con - connectin, Rtnl1 - cg33113 gene product from transcript cg33113-rj, NetB - netrin-b, robo - roundabout, NetA - netrin-a, DAAM - dishevelled associated activator of morphogenesis]
GO:0016323	basolateral plasma membrane	1.34e-05	0.000681	3.27	11561	35	1516	15	[Ca-alpha1D - ca[2+]-channel protein alpha[[1]] subunit d, Fas3 - fasciclin 3, cv-c - crossveinless c, ogre - optic ganglion reduced, cac - cacophony, l(2)gl - lethal (2) giant larvae, Lkr - leucokinin receptor, Nrt - neurotactin, dally - division abnormally delayed, CG10006 - cg10006 gene product from transcript cg10006-rb, Sln - silnoon, pyd - polychaetoid, ZnT63C - cg17723 gene product from tr…
GO:0030426	growth cone	2.47e-05	0.00121	3.66	11561	25	1516	12	[fra - frazzled, Trim9 - cg31721 gene product from transcript cg31721-rb, Con - connectin, Rtnl1 - cg33113 gene product from transcript cg33113-rj, Itp-r83A - inositol 1,4,5,-tris-phosphate receptor, Lis-1 - lissencephaly-1, NetB - netrin-b, NetA - netrin-a, robo - roundabout, gogo - golden goal, trio - cg18214 gene product from transcript cg18214-ra, DAAM - dishevelled associated activator of mo…
GO:0005891	voltage-gated calcium channel complex	3.13e-05	0.00148	6.54	11561	7	1516	6	[Ca-alpha1D - ca[2+]-channel protein alpha[[1]] subunit d, Ca-beta - ca2+-channel-protein-beta-subunit, CG4587 - cg4587 gene product from transcript cg4587-rd, Ca-alpha1T - ca[2+]-channel protein alpha[[1]] subunit t, cac - cacophony, CG16868 - cg16868 gene product from transcript cg16868-ra]
GO:0042995	cell projection	5.76e-05	0.00262	1.56	11561	351	1516	72	[EcR - ecdysone receptor, X11Lbeta - cg32677 gene product from transcript cg32677-rb, Ptp69D - protein tyrosine phosphatase 69d, nudE - cg8104 gene product from transcript cg8104-rb, SK - small conductance calcium-activated potassium channel, sNPF - short neuropeptide f precursor, robo3 - cg5423 gene product from transcript cg5423-rb, CG13506 - cg13506 gene product from transcript cg13506-ra, Rdl…
GO:1990351	transporter complex	5.85e-05	0.00257	2.17	11561	95	1516	27	[Cng - cyclic-nucleotide-gated ion channel protein, KCNQ - kcnq potassium channel, CG4587 - cg4587 gene product from transcript cg4587-rd, Ca-beta - ca2+-channel-protein-beta-subunit, cac - cacophony, Ca-alpha1T - ca[2+]-channel protein alpha[[1]] subunit t, Shaw - shaker cognate w, CG16868 - cg16868 gene product from transcript cg16868-ra, eag - ether a go-go, Shawl - shaw-like, CG42260 - cg4226…
GO:0030427	site of polarized growth	6.41e-05	0.00273	3.39	11561	27	1516	12	[fra - frazzled, Trim9 - cg31721 gene product from transcript cg31721-rb, Con - connectin, Rtnl1 - cg33113 gene product from transcript cg33113-rj, Itp-r83A - inositol 1,4,5,-tris-phosphate receptor, Lis-1 - lissencephaly-1, NetB - netrin-b, NetA - netrin-a, robo - roundabout, gogo - golden goal, DAAM - dishevelled associated activator of morphogenesis, trio - cg18214 gene product from transcript…
GO:0120025	plasma membrane bounded cell projection	7.74e-05	0.00319	1.56	11561	348	1516	71	[EcR - ecdysone receptor, X11Lbeta - cg32677 gene product from transcript cg32677-rb, Ptp69D - protein tyrosine phosphatase 69d, SK - small conductance calcium-activated potassium channel, nudE - cg8104 gene product from transcript cg8104-rb, sNPF - short neuropeptide f precursor, robo3 - cg5423 gene product from transcript cg5423-rb, CG13506 - cg13506 gene product from transcript cg13506-ra, Rdl…
GO:0005911	cell-cell junction	8.92e-05	0.00357	2.19	11561	87	1516	25	[fw - furrowed, sdt - stardust, CG43897 - cg43897 gene product from transcript cg43897-rl, ogre - optic ganglion reduced, l(2)gl - lethal (2) giant larvae, shakB - shaking b, Abl - abl tyrosine kinase, baz - bazooka, ena - enabled, rst - roughest, CadN - cadherin-n, hbs - hibris, kirre - kin of irre, CadN2 - cadherin-n2, Tsf2 - transferrin 2, Fas3 - fasciclin 3, rok - rho-kinase, stan - starry ni…
GO:0045177	apical part of cell	0.000181	0.00704	2.45	11561	56	1516	18	[ru - roughoid, wun2 - wunen-2, CG13183 - cg13183 gene product from transcript cg13183-ra, CG13188 - cg13188 gene product from transcript cg13188-rb, sty - sprouty, Arf79F - adp ribosylation factor 79f, rho - rhomboid, Sip1 - sry interacting protein 1, baz - bazooka, pyd - polychaetoid, Mbs - myosin binding subunit, rst - roughest, bbg - big bang, corn - cornetto, fry - furry, dia - diaphanous, i…
GO:0044464	cell part	0.000205	0.00771	1.07	11561	6994	1516	980	[CG8778 - cg8778 gene product from transcript cg8778-ra, CG8771 - cg8771 gene product from transcript cg8771-rb, CG5021 - cg5021 gene product from transcript cg5021-rc, Taf12L - tbp-associated factor 30kd subunit alpha-2, fra - frazzled, Rdl - resistant to dieldrin, ems - empty spiracles, Cbp80 - cap binding protein 80, Amph - amphiphysin, Doc2 - dorsocross2, CG15440 - cg15440 gene product from t…
GO:0031253	cell projection membrane	0.000217	0.00797	2.02	11561	102	1516	27	[Or59b - odorant receptor 59b, Or59c - odorant receptor 59c, dpr9 - cg33485 gene product from transcript cg33485-ra, PIP5K59B - cg3682 gene product from transcript cg3682-rg, cta - concertina, ppk - pickpocket, Shaw - shaker cognate w, Shawl - shaw-like, Rdl - resistant to dieldrin, dpr15 - cg10095 gene product from transcript cg10095-ra, dpr2 - cg33507 gene product from transcript cg33507-re, dp…
GO:0062023	collagen-containing extracellular matrix	0.000218	0.00778	3.05	11561	30	1516	12	[trol - terribly reduced optic lobes, mspo - m-spondin, dally - division abnormally delayed, CG6232 - cg6232 gene product from transcript cg6232-ra, mp - multiplexin, vkg - viking, NetB - netrin-b, SP2353 - cg8403 gene product from transcript cg8403-ra, CG7466 - cg7466 gene product from transcript cg7466-ra, NetA - netrin-a, dlp - dally-like, G-salpha60A - g protein salpha 60a]
GO:0032589	neuron projection membrane	0.000244	0.00847	2.1	11561	87	1516	24	[dpr13 - cg33996 gene product from transcript cg33996-rb, Or59b - odorant receptor 59b, dpr9 - cg33485 gene product from transcript cg33485-ra, Or59c - odorant receptor 59c, dpr8 - cg32600 gene product from transcript cg32600-ra, Or71a - odorant receptor 71a, dpr12 - cg34385 gene product from transcript cg34385-re, ppk - pickpocket, dpr4 - cg33512 gene product from transcript cg33512-rb, Ir64a - …
GO:0009925	basal plasma membrane	0.000285	0.00964	4.45	11561	12	1516	7	[Egfr - epidermal growth factor receptor, if - inflated, Lar - leukocyte-antigen-related-like, scb - scab, mys - myospheroid, mew - multiple edematous wings, Dg - dystroglycan]
GO:0031256	leading edge membrane	0.000294	0.00971	2.08	11561	88	1516	24	[dpr13 - cg33996 gene product from transcript cg33996-rb, Or59b - odorant receptor 59b, dpr9 - cg33485 gene product from transcript cg33485-ra, Or59c - odorant receptor 59c, dpr8 - cg32600 gene product from transcript cg32600-ra, Or71a - odorant receptor 71a, dpr12 - cg34385 gene product from transcript cg34385-re, ppk - pickpocket, dpr4 - cg33512 gene product from transcript cg33512-rb, Ir64a - …
GO:0016327	apicolateral plasma membrane	0.0003	0.00965	3.61	11561	19	1516	9	[d - dachs, baz - bazooka, kst - karst, ds - dachsous, sdt - stardust, Magi - cg30388 gene product from transcript cg30388-ra, l(2)gl - lethal (2) giant larvae, ft - fat, PGRP-LC - peptidoglycan recognition protein lc]
GO:0120038	plasma membrane bounded cell projection part	0.00038	0.0119	1.44	11561	423	1516	80	[CG13889 - cg13889 gene product from transcript cg13889-rb, EcR - ecdysone receptor, Or59b - odorant receptor 59b, Or59c - odorant receptor 59c, dpr9 - cg33485 gene product from transcript cg33485-ra, Ank2 - ankyrin 2, X11Lbeta - cg32677 gene product from transcript cg32677-rb, nudE - cg8104 gene product from transcript cg8104-rb, cta - concertina, ppk - pickpocket, Dhc64C - dynein heavy chain 64…
GO:0044463	cell projection part	0.00038	0.0117	1.44	11561	423	1516	80	[CG13889 - cg13889 gene product from transcript cg13889-rb, EcR - ecdysone receptor, Or59b - odorant receptor 59b, Or59c - odorant receptor 59c, dpr9 - cg33485 gene product from transcript cg33485-ra, Ank2 - ankyrin 2, X11Lbeta - cg32677 gene product from transcript cg32677-rb, nudE - cg8104 gene product from transcript cg8104-rb, cta - concertina, ppk - pickpocket, Dhc64C - dynein heavy chain 64…
GO:0034704	calcium channel complex	0.000548	0.0164	4.11	11561	13	1516	7	[CG17680 - cg17680 gene product from transcript cg17680-ra, Ca-alpha1D - ca[2+]-channel protein alpha[[1]] subunit d, Ca-beta - ca2+-channel-protein-beta-subunit, CG4587 - cg4587 gene product from transcript cg4587-rd, Ca-alpha1T - ca[2+]-channel protein alpha[[1]] subunit t, cac - cacophony, CG16868 - cg16868 gene product from transcript cg16868-ra]
GO:0099738	cell cortex region	0.00059	0.0173	2.2	11561	66	1516	19	[brat - brain tumor, Syp - syncrip, app - approximated, rok - rho-kinase, Gef64C - guanine nucleotide exchange factor gef64c, sdt - stardust, G-ialpha65A - g protein alphai subunit 65a, CG43955 - cg43955 gene product from transcript cg43955-rb, Arp1 - actin-related protein 1, ck - crinkled, Abl - abl tyrosine kinase, CG34137 - cg34137 gene product from transcript cg34137-ra, nuf - nuclear fallout…
GO:0030055	cell-substrate junction	0.000722	0.0207	2.61	11561	38	1516	13	[if - inflated, Lrt - leucine-rich tendon-specific protein, parvin - cg32528 gene product from transcript cg32528-ra, slow - slowdown, scb - scab, Abl - abl tyrosine kinase, Lar - leukocyte-antigen-related-like, mys - myospheroid, ckn - caskin, kon - kon-tiki, mew - multiple edematous wings, CG10249 - cg10249 gene product from transcript cg10249-rg, rhea - cg6831 gene product from transcript cg68…
GO:0005924	cell-substrate adherens junction	0.000722	0.0203	2.61	11561	38	1516	13	[if - inflated, Lrt - leucine-rich tendon-specific protein, parvin - cg32528 gene product from transcript cg32528-ra, slow - slowdown, scb - scab, Abl - abl tyrosine kinase, Lar - leukocyte-antigen-related-like, mys - myospheroid, ckn - caskin, kon - kon-tiki, mew - multiple edematous wings, CG10249 - cg10249 gene product from transcript cg10249-rg, rhea - cg6831 gene product from transcript cg68…
GO:0045179	apical cortex	0.000889	0.0244	2.3	11561	53	1516	16	[brat - brain tumor, app - approximated, rok - rho-kinase, Gef64C - guanine nucleotide exchange factor gef64c, sdt - stardust, G-ialpha65A - g protein alphai subunit 65a, ck - crinkled, Abl - abl tyrosine kinase, CG34137 - cg34137 gene product from transcript cg34137-ra, nuf - nuclear fallout, baz - bazooka, Mbs - myosin binding subunit, pros - prospero, sano - serrano, insc - inscuteable, Gint3 …
Function
GO Term	Description	P-value	FDR q-value	Enrichment	N	B	n	b	Gene
GO:0022843	voltage-gated cation channel activity	8.94e-10	2.5e-06	4.99	11561	26	1516	17	[Hk - hyperkinetic, Ca-alpha1D - ca[2+]-channel protein alpha[[1]] subunit d, KCNQ - kcnq potassium channel, CG4587 - cg4587 gene product from transcript cg4587-rd, Ca-beta - ca2+-channel-protein-beta-subunit, Ca-alpha1T - ca[2+]-channel protein alpha[[1]] subunit t, cac - cacophony, Shaw - shaker cognate w, CG16868 - cg16868 gene product from transcript cg16868-ra, eag - ether a go-go, Shawl - s…
GO:0005261	cation channel activity	2.36e-08	3.3e-05	2.38	11561	138	1516	43	[Cng - cyclic-nucleotide-gated ion channel protein, KCNQ - kcnq potassium channel, Ca-beta - ca2+-channel-protein-beta-subunit, CG4587 - cg4587 gene product from transcript cg4587-rd, Ca-alpha1T - ca[2+]-channel protein alpha[[1]] subunit t, cac - cacophony, SK - small conductance calcium-activated potassium channel, ppk23 - pickpocket 23, ppk - pickpocket, CG1688 - cg1688 gene product from trans…
GO:0022832	voltage-gated channel activity	4.02e-07	0.000375	3.7	11561	35	1516	17	[Hk - hyperkinetic, Ca-alpha1D - ca[2+]-channel protein alpha[[1]] subunit d, KCNQ - kcnq potassium channel, CG4587 - cg4587 gene product from transcript cg4587-rd, Ca-beta - ca2+-channel-protein-beta-subunit, Ca-alpha1T - ca[2+]-channel protein alpha[[1]] subunit t, cac - cacophony, Shaw - shaker cognate w, CG16868 - cg16868 gene product from transcript cg16868-ra, eag - ether a go-go, Shawl - s…
GO:0005244	voltage-gated ion channel activity	4.02e-07	0.000281	3.7	11561	35	1516	17	[Hk - hyperkinetic, Ca-alpha1D - ca[2+]-channel protein alpha[[1]] subunit d, KCNQ - kcnq potassium channel, Ca-beta - ca2+-channel-protein-beta-subunit, CG4587 - cg4587 gene product from transcript cg4587-rd, cac - cacophony, Ca-alpha1T - ca[2+]-channel protein alpha[[1]] subunit t, CG16868 - cg16868 gene product from transcript cg16868-ra, Shaw - shaker cognate w, eag - ether a go-go, Shawl - s…
GO:0004930	G protein-coupled receptor activity	8.39e-07	0.000469	2.36	11561	110	1516	34	[CG34411 - cg34411 gene product from transcript cg34411-rb, CG31760 - cg31760 gene product from transcript cg31760-rc, Rh4 - rhodopsin 4, DmsR-1 - dromyosuppressin receptor 1, Dh31-R1 - diuretic hormone 31 receptor 1, SPR - sex peptide receptor, star1 - allatostatin c receptor 1, GABA-B-R3 - metabotropic gaba-b receptor subtype 3, AlCR2 - allatostatin c receptor 2, TrissinR - trissin receptor, Rh…
GO:0005249	voltage-gated potassium channel activity	2.34e-06	0.00109	5.08	11561	15	1516	10	[eag - ether a go-go, Shawl - shaw-like, Hk - hyperkinetic, CG42732 - cg42732 gene product from transcript cg42732-rn, KCNQ - kcnq potassium channel, Sh - shaker, Shal - shaker cognate l, elk - eag-like k[+] channel, CG5888 - cg5888 gene product from transcript cg5888-ra, Shaw - shaker cognate w]
GO:0005515	protein binding	2.99e-06	0.0012	1.23	11561	2215	1516	357	[knrl - knirps-like, CG13251 - cg13251 gene product from transcript cg13251-ra, parvin - cg32528 gene product from transcript cg32528-ra, CG13133 - cg13133 gene product from transcript cg13133-ra, cmpy - crimpy, dome - domeless, fz - frizzled, CG5048 - cg5048 gene product from transcript cg5048-ra, et - eye transformer, Taf12L - tbp-associated factor 30kd subunit alpha-2, dlp - dally-like, CG7369…
GO:0038023	signaling receptor activity	3.32e-06	0.00116	1.62	11561	395	1516	84	[CG31760 - cg31760 gene product from transcript cg31760-rc, EcR - ecdysone receptor, Or59b - odorant receptor 59b, Rh4 - rhodopsin 4, Or59c - odorant receptor 59c, DmsR-1 - dromyosuppressin receptor 1, SPR - sex peptide receptor, svp - seven up, star1 - allatostatin c receptor 1, AlCR2 - allatostatin c receptor 2, TrissinR - trissin receptor, Ptp69D - protein tyrosine phosphatase 69d, dome - dome…
GO:0022803	passive transmembrane transporter activity	3.43e-06	0.00106	1.83	11561	233	1516	56	[Cng - cyclic-nucleotide-gated ion channel protein, KCNQ - kcnq potassium channel, cac - cacophony, SK - small conductance calcium-activated potassium channel, ppk - pickpocket, CG1688 - cg1688 gene product from transcript cg1688-ra, Best2 - bestrophin 2, Drip - cg9023 gene product from transcript cg9023-rf, bib - big brain, Rdl - resistant to dieldrin, CG32792 - cg32792 gene product from transcr…
GO:0015267	channel activity	3.43e-06	0.000958	1.83	11561	233	1516	56	[Cng - cyclic-nucleotide-gated ion channel protein, KCNQ - kcnq potassium channel, cac - cacophony, SK - small conductance calcium-activated potassium channel, ppk - pickpocket, CG1688 - cg1688 gene product from transcript cg1688-ra, Best2 - bestrophin 2, Drip - cg9023 gene product from transcript cg9023-rf, bib - big brain, Rdl - resistant to dieldrin, CG32792 - cg32792 gene product from transcr…
GO:0022838	substrate-specific channel activity	3.48e-06	0.000885	1.85	11561	222	1516	54	[Cng - cyclic-nucleotide-gated ion channel protein, KCNQ - kcnq potassium channel, cac - cacophony, SK - small conductance calcium-activated potassium channel, ppk - pickpocket, CG1688 - cg1688 gene product from transcript cg1688-ra, Best2 - bestrophin 2, Drip - cg9023 gene product from transcript cg9023-rf, bib - big brain, Rdl - resistant to dieldrin, CG32792 - cg32792 gene product from transcr…
GO:0060089	molecular transducer activity	4.06e-06	0.000946	1.59	11561	421	1516	88	[CG31760 - cg31760 gene product from transcript cg31760-rc, EcR - ecdysone receptor, Or59b - odorant receptor 59b, Rh4 - rhodopsin 4, Or59c - odorant receptor 59c, DmsR-1 - dromyosuppressin receptor 1, SPR - sex peptide receptor, svp - seven up, star1 - allatostatin c receptor 1, AlCR2 - allatostatin c receptor 2, TrissinR - trissin receptor, Ptp69D - protein tyrosine phosphatase 69d, dome - dome…
GO:0005216	ion channel activity	5.01e-06	0.00108	1.85	11561	219	1516	53	[Cng - cyclic-nucleotide-gated ion channel protein, KCNQ - kcnq potassium channel, cac - cacophony, SK - small conductance calcium-activated potassium channel, ppk - pickpocket, CG1688 - cg1688 gene product from transcript cg1688-ra, Best2 - bestrophin 2, bib - big brain, Rdl - resistant to dieldrin, CG32792 - cg32792 gene product from transcript cg32792-rg, NaCP60E - na channel protein 60e, Sh -…
GO:0008528	G protein-coupled peptide receptor activity	6.08e-06	0.00122	3.05	11561	45	1516	18	[CG34411 - cg34411 gene product from transcript cg34411-rb, DmsR-1 - dromyosuppressin receptor 1, CG30340 - cg30340 gene product from transcript cg30340-ra, SPR - sex peptide receptor, Dh31-R1 - diuretic hormone 31 receptor 1, star1 - allatostatin c receptor 1, TrissinR - trissin receptor, AlCR2 - allatostatin c receptor 2, Lkr - leucokinin receptor, CG32547 - cg32547 gene product from transcript…
GO:0050839	cell adhesion molecule binding	9.11e-06	0.0017	3.09	11561	42	1516	17	[ds - dachsous, CG17211 - cg17211 gene product from transcript cg17211-ra, stan - starry night, ck - crinkled, CG15080 - cg15080 gene product from transcript cg15080-ra, alpha-Cat - alpha catenin, pyd - polychaetoid, siz - schizo, CadN - cadherin-n, ft - fat, rols - rolling pebbles, mys - myospheroid, ed - echinoid, mew - multiple edematous wings, kirre - kin of irre, rhea - cg6831 gene product f…
GO:0005267	potassium channel activity	9.13e-06	0.0016	3.21	11561	38	1516	16	[Hk - hyperkinetic, CG10864 - cg10864 gene product from transcript cg10864-ra, KCNQ - kcnq potassium channel, SK - small conductance calcium-activated potassium channel, CG1688 - cg1688 gene product from transcript cg1688-ra, slo - slowpoke, Shaw - shaker cognate w, eag - ether a go-go, Shawl - shaw-like, CG42732 - cg42732 gene product from transcript cg42732-rn, Sh - shaker, CG42340 - cg42340 ge…
GO:0001653	peptide receptor activity	1.15e-05	0.00189	2.84	11561	51	1516	19	[CG34411 - cg34411 gene product from transcript cg34411-rb, DmsR-1 - dromyosuppressin receptor 1, CG30340 - cg30340 gene product from transcript cg30340-ra, SPR - sex peptide receptor, Dh31-R1 - diuretic hormone 31 receptor 1, star1 - allatostatin c receptor 1, TrissinR - trissin receptor, AlCR2 - allatostatin c receptor 2, Lkr - leucokinin receptor, CG32547 - cg32547 gene product from transcript…
GO:0003700	DNA-binding transcription factor activity	1.23e-05	0.00191	1.54	11561	457	1516	92	[EcR - ecdysone receptor, ham - hamlet, dp - dumpy, bab2 - bric a brac 2, rib - ribbon, retn - retained, svp - seven up, knrl - knirps-like, Vsx1 - visual system homeobox 1 ortholog, oc - ocelliless, cwo - clockwork orange, bab1 - bric a brac 1, dve - defective proventriculus, Hr46 - hormone receptor-like in 46, Clk - clock, CG12605 - cg12605 gene product from transcript cg12605-rd, dmrt99B - dou…
GO:0008188	neuropeptide receptor activity	1.32e-05	0.00195	3.01	11561	43	1516	17	[CG34411 - cg34411 gene product from transcript cg34411-rb, DmsR-1 - dromyosuppressin receptor 1, CG30340 - cg30340 gene product from transcript cg30340-ra, Dh31-R1 - diuretic hormone 31 receptor 1, star1 - allatostatin c receptor 1, AlCR2 - allatostatin c receptor 2, TrissinR - trissin receptor, Lkr - leucokinin receptor, CG32547 - cg32547 gene product from transcript cg32547-rd, DmsR-2 - dromyo…
GO:0022839	ion gated channel activity	3.11e-05	0.00435	1.94	11561	149	1516	38	[Cng - cyclic-nucleotide-gated ion channel protein, KCNQ - kcnq potassium channel, Ca-beta - ca2+-channel-protein-beta-subunit, CG4587 - cg4587 gene product from transcript cg4587-rd, Ca-alpha1T - ca[2+]-channel protein alpha[[1]] subunit t, cac - cacophony, SK - small conductance calcium-activated potassium channel, ppk - pickpocket, Shaw - shaker cognate w, CG16868 - cg16868 gene product from t…
GO:0022836	gated channel activity	4.27e-05	0.00569	1.92	11561	151	1516	38	[Cng - cyclic-nucleotide-gated ion channel protein, KCNQ - kcnq potassium channel, Ca-beta - ca2+-channel-protein-beta-subunit, CG4587 - cg4587 gene product from transcript cg4587-rd, Ca-alpha1T - ca[2+]-channel protein alpha[[1]] subunit t, cac - cacophony, SK - small conductance calcium-activated potassium channel, ppk - pickpocket, Shaw - shaker cognate w, CG16868 - cg16868 gene product from t…
GO:0004888	transmembrane signaling receptor activity	6.5e-05	0.00826	1.58	11561	334	1516	69	[CG31760 - cg31760 gene product from transcript cg31760-rc, Rh4 - rhodopsin 4, Or59b - odorant receptor 59b, DmsR-1 - dromyosuppressin receptor 1, Or59c - odorant receptor 59c, SPR - sex peptide receptor, star1 - allatostatin c receptor 1, TrissinR - trissin receptor, AlCR2 - allatostatin c receptor 2, Ptp69D - protein tyrosine phosphatase 69d, dome - domeless, fz - frizzled, et - eye transformer…
GO:0015079	potassium ion transmembrane transporter activity	6.95e-05	0.00845	2.54	11561	57	1516	19	[Hk - hyperkinetic, CG10864 - cg10864 gene product from transcript cg10864-ra, KCNQ - kcnq potassium channel, SK - small conductance calcium-activated potassium channel, Nckx30C - cg18660 gene product from transcript cg18660-rf, CG1688 - cg1688 gene product from transcript cg1688-ra, slo - slowpoke, Shaw - shaker cognate w, eag - ether a go-go, Shawl - shaw-like, CG42732 - cg42732 gene product fr…
GO:0046873	metal ion transmembrane transporter activity	8.35e-05	0.00974	1.78	11561	189	1516	44	[CG13796 - cg13796 gene product from transcript cg13796-rd, KCNQ - kcnq potassium channel, Ca-beta - ca2+-channel-protein-beta-subunit, CG4587 - cg4587 gene product from transcript cg4587-rd, Ca-alpha1T - ca[2+]-channel protein alpha[[1]] subunit t, SPoCk - secretory pathway calcium atpase, cac - cacophony, SK - small conductance calcium-activated potassium channel, ppk23 - pickpocket 23, ppk - p…
GO:0005245	voltage-gated calcium channel activity	0.000111	0.0125	5.72	11561	8	1516	6	[Ca-alpha1D - ca[2+]-channel protein alpha[[1]] subunit d, Ca-beta - ca2+-channel-protein-beta-subunit, CG4587 - cg4587 gene product from transcript cg4587-rd, cac - cacophony, Ca-alpha1T - ca[2+]-channel protein alpha[[1]] subunit t, CG16868 - cg16868 gene product from transcript cg16868-ra]
GO:0140110	transcription regulator activity	0.000238	0.0256	1.38	11561	597	1516	108	[rib - ribbon, knrl - knirps-like, Hr46 - hormone receptor-like in 46, ind - intermediate neuroblasts defective, bun - bunched, RunxA - cg34145 gene product from transcript cg34145-rb, ems - empty spiracles, crc - cryptocephal, Doc2 - dorsocross2, Ets65A - ets at 65a, fru - fruitless, CG43689 - cg43689 gene product from transcript cg43689-re, Eip75B - ecdysone-induced protein 75b, eve - even skip…
GO:0045296	cadherin binding	0.000285	0.0295	4.45	11561	12	1516	7	[ds - dachsous, alpha-Cat - alpha catenin, CadN - cadherin-n, siz - schizo, ft - fat, ck - crinkled, CadN2 - cadherin-n2]
GO:0005172	vascular endothelial growth factor receptor binding	0.000295	0.0294	7.63	11561	4	1516	4	[CG32406 - cg32406 gene product from transcript cg32406-ra, Pvf1 - pdgf- and vegf-related factor 1, Pvf2 - pdgf- and vegf-related factor 2, Pvf3 - pdgf- and vegf-related factor 3]
GO:0005248	voltage-gated sodium channel activity	0.000295	0.0284	7.63	11561	4	1516	4	[NaCP60E - na channel protein 60e, Ca-alpha1T - ca[2+]-channel protein alpha[[1]] subunit t, tipE - temperature-induced paralytic e, para - paralytic]
GO:0000981	DNA-binding transcription factor activity, RNA polymerase II-specific	0.000408	0.038	1.56	11561	274	1516	56	[EcR - ecdysone receptor, retn - retained, svp - seven up, cwo - clockwork orange, oc - ocelliless, Hr46 - hormone receptor-like in 46, CG12605 - cg12605 gene product from transcript cg12605-rd, dmrt99B - doublesex-mab related 99b, ind - intermediate neuroblasts defective, dar1 - dendritic arbor reduction 1, crc - cryptocephal, Doc2 - dorsocross2, Lim1 - cg11354 gene product from transcript cg113…
GO:0003707	steroid hormone receptor activity	0.000415	0.0375	3.81	11561	16	1516	8	[EcR - ecdysone receptor, Hr51 - hormone receptor 51, ftz-f1 - ftz transcription factor 1, svp - seven up, Hr38 - hormone receptor-like in 38, Eip75B - ecdysone-induced protein 75b, Hr46 - hormone receptor-like in 46, Hnf4 - hepatocyte nuclear factor 4]
GO:0008092	cytoskeletal protein binding	0.000834	0.0729	1.51	11561	288	1516	57	[d - dachs, Dys - dystrophin, CG13251 - cg13251 gene product from transcript cg13251-ra, parvin - cg32528 gene product from transcript cg32528-ra, CG43897 - cg43897 gene product from transcript cg43897-rl, l(2)gl - lethal (2) giant larvae, nudE - cg8104 gene product from transcript cg8104-rb, sprt - sprite, neb - nebbish, CG32264 - cg32264 gene product from transcript cg32264-rk, CG11584 - cg1158…
GO:0005488	binding	0.00089	0.0754	1.08	11561	5110	1516	727	[Or59b - odorant receptor 59b, Or59c - odorant receptor 59c, Cyt-c-p - cytochrome c proximal, knrl - knirps-like, CG13251 - cg13251 gene product from transcript cg13251-ra, cmpy - crimpy, Taf12L - tbp-associated factor 30kd subunit alpha-2, CG9940 - cg9940 gene product from transcript cg9940-rb, CG3502 - cg3502 gene product from transcript cg3502-rb, fra - frazzled, Cyp301a1 - cg8587 gene product…
