# Supplementary material for: Natural variation in the regulation of neurodevelopmental genes modifies flight performance in Drosophila
Source: PLoS Genet. 2021 Mar 18;17(3):e1008887. doi: 10.1371/journal.pgen.1008887 (PMC7971549; doi:10.1371/journal.pgen.1008887)
Supplement: S16 Table — (XLSX) [file pgen.1008887.s025.xlsx]

## Sheet: S16 - epi x GO - Intergenic
Process
GO Term	Description	P-value	FDR q-value	Enrichment	N	B	n	b	Gene
GO:0051239	regulation of multicellular organismal process	7.06e-10	5.37e-06	2.74	11561	755	246	44	[Egfr - epidermal growth factor receptor, Syt1 - synaptotagmin 1, Akap200 - a kinase anchor protein 200, tinc - tincar, fz - frizzled, sNPF - short neuropeptide f precursor, salm - spalt major, Dh31 - diuretic hormone 31, 5-HT1A - serotonin receptor 1a, eag - ether a go-go, hiw - highwire, fra - frazzled, Fas2 - fasciclin 2, mld - molting defective, Sh - shaker, sif - still life, nmo - nemo, mgl …
GO:0065007	biological regulation	1.24e-09	4.71e-06	1.53	11561	4052	246	132	[nemy - no extended memory, knrl - knirps-like, barr - barren, fz - frizzled, dnc - dunce, sNPF - short neuropeptide f precursor, Hr46 - hormone receptor-like in 46, CG1688 - cg1688 gene product from transcript cg1688-ra, Syb - synaptobrevin, Sytbeta - synaptotagmin beta, Dll - distal-less, tlk - tousled-like kinase, fra - frazzled, RunxA - cg34145 gene product from transcript cg34145-rb, dib - d…
GO:0032501	multicellular organismal process	2.65e-09	6.71e-06	1.99	11561	1702	246	72	[nemy - no extended memory, Syt1 - synaptotagmin 1, Adh - alcohol dehydrogenase, Akap200 - a kinase anchor protein 200, fz - frizzled, sNPF - short neuropeptide f precursor, Hr46 - hormone receptor-like in 46, dnc - dunce, smi35A - smell impaired 35a, Dll - distal-less, fra - frazzled, CG30118 - cg30118 gene product from transcript cg30118-rb, rdgA - retinal degeneration a, mld - molting defectiv…
GO:0007610	behavior	1.62e-08	3.08e-05	3.05	11561	493	246	32	[Egfr - epidermal growth factor receptor, Syt1 - synaptotagmin 1, nemy - no extended memory, CG10440 - cg10440 gene product from transcript cg10440-rb, Adh - alcohol dehydrogenase, Akap200 - a kinase anchor protein 200, nab - cg33545 gene product from transcript cg33545-rc, CG5541 - cg5541 gene product from transcript cg5541-ra, dnc - dunce, sNPF - short neuropeptide f precursor, ppk23 - pickpock…
GO:0051128	regulation of cellular component organization	2.03e-08	3.09e-05	2.52	11561	782	246	42	[mspo - m-spondin, Syt1 - synaptotagmin 1, knrl - knirps-like, CG9915 - cg9915 gene product from transcript cg9915-rc, JIL-1 - cg6297 gene product from transcript cg6297-rc, Akap200 - a kinase anchor protein 200, fz - frizzled, tlk - tousled-like kinase, hiw - highwire, Pax - paxillin, Fas2 - fasciclin 2, fra - frazzled, Uvrag - uv-resistance associated gene, sif - still life, nmo - nemo, lilli -…
GO:2000026	regulation of multicellular organismal development	2.17e-08	2.75e-05	2.83	11561	581	246	35	[Egfr - epidermal growth factor receptor, Syt1 - synaptotagmin 1, Akap200 - a kinase anchor protein 200, tinc - tincar, fz - frizzled, salm - spalt major, hiw - highwire, Fas2 - fasciclin 2, fra - frazzled, sif - still life, nmo - nemo, mgl - megalin, tai - taiman, trio - cg18214 gene product from transcript cg18214-ra, Rpd3 - cg7471 gene product from transcript cg7471-ra, kirre - kin of irre, Ds…
GO:0050789	regulation of biological process	3.54e-08	3.84e-05	1.52	11561	3637	246	118	[nemy - no extended memory, knrl - knirps-like, barr - barren, fz - frizzled, dnc - dunce, sNPF - short neuropeptide f precursor, Hr46 - hormone receptor-like in 46, Sytbeta - synaptotagmin beta, Dll - distal-less, tlk - tousled-like kinase, fra - frazzled, RunxA - cg34145 gene product from transcript cg34145-rb, trio - cg18214 gene product from transcript cg18214-ra, kirre - kin of irre, Dscam -…
GO:0003008	system process	9.25e-08	8.79e-05	2.83	11561	531	246	32	[Egfr - epidermal growth factor receptor, nemy - no extended memory, CG5541 - cg5541 gene product from transcript cg5541-ra, Mec2 - cg7635 gene product from transcript cg7635-ra, dnc - dunce, Obp47a - odorant-binding protein 47a, salm - spalt major, eag - ether a go-go, smi35A - smell impaired 35a, 5-HT1A - serotonin receptor 1a, hiw - highwire, be - ben, Fas2 - fasciclin 2, rdgA - retinal degene…
GO:0050793	regulation of developmental process	1.29e-07	0.000109	2.47	11561	743	246	39	[mspo - m-spondin, Egfr - epidermal growth factor receptor, Syt1 - synaptotagmin 1, Akap200 - a kinase anchor protein 200, tinc - tincar, fz - frizzled, sNPF - short neuropeptide f precursor, Hr46 - hormone receptor-like in 46, salm - spalt major, hiw - highwire, fra - frazzled, Fas2 - fasciclin 2, Pax - paxillin, sif - still life, nmo - nemo, mgl - megalin, tai - taiman, trio - cg18214 gene prod…
GO:0032502	developmental process	1.56e-07	0.000118	1.74	11561	2138	246	79	[fw - furrowed, Akap200 - a kinase anchor protein 200, fz - frizzled, barr - barren, sNPF - short neuropeptide f precursor, dnc - dunce, Hr46 - hormone receptor-like in 46, Nrt - neurotactin, Dll - distal-less, fra - frazzled, RunxA - cg34145 gene product from transcript cg34145-rb, dib - disembodied, Sh - shaker, nmo - nemo, lilli - lilliputian, trio - cg18214 gene product from transcript cg1821…
GO:0050877	nervous system process	2.19e-07	0.000151	2.91	11561	468	246	29	[Egfr - epidermal growth factor receptor, nemy - no extended memory, CG5541 - cg5541 gene product from transcript cg5541-ra, dnc - dunce, Obp47a - odorant-binding protein 47a, salm - spalt major, eag - ether a go-go, smi35A - smell impaired 35a, 5-HT1A - serotonin receptor 1a, hiw - highwire, be - ben, Fas2 - fasciclin 2, rdgA - retinal degeneration a, Sh - shaker, mld - molting defective, sif - …
GO:0032879	regulation of localization	2.73e-07	0.000173	2.88	11561	473	246	29	[Egfr - epidermal growth factor receptor, Syt1 - synaptotagmin 1, nemy - no extended memory, CG9915 - cg9915 gene product from transcript cg9915-rc, Akap200 - a kinase anchor protein 200, fz - frizzled, eag - ether a go-go, Sytbeta - synaptotagmin beta, fra - frazzled, Uvrag - uv-resistance associated gene, CG30118 - cg30118 gene product from transcript cg30118-rb, CG14741 - cg14741 gene product …
GO:0097485	neuron projection guidance	3.25e-07	0.00019	3.79	11561	248	246	20	[Dscam - down syndrome cell adhesion molecule, comm - commissureless, spz5 - spatzle 5, sm - smooth, mp - multiplexin, stan - starry night, Ptp61F - protein tyrosine phosphatase 61f, Nrt - neurotactin, lea - leak, fra - frazzled, dally - division abnormally delayed, Fas2 - fasciclin 2, Trim9 - cg31721 gene product from transcript cg31721-rb, for - foraging, Lar - leukocyte-antigen-related-like, S…
GO:0048675	axon extension	4.22e-07	0.000229	11.06	11561	34	246	8	[Dscam - down syndrome cell adhesion molecule, Sh - shaker, Lar - leukocyte-antigen-related-like, tai - taiman, fz - frizzled, CG32138 - cg32138 gene product from transcript cg32138-rc, dnc - dunce, trio - cg18214 gene product from transcript cg18214-ra]
GO:1990138	neuron projection extension	6.78e-07	0.000344	10.44	11561	36	246	8	[Dscam - down syndrome cell adhesion molecule, Sh - shaker, Lar - leukocyte-antigen-related-like, tai - taiman, fz - frizzled, CG32138 - cg32138 gene product from transcript cg32138-rc, dnc - dunce, trio - cg18214 gene product from transcript cg18214-ra]
GO:0007411	axon guidance	8.04e-07	0.000382	3.74	11561	239	246	19	[Dscam - down syndrome cell adhesion molecule, comm - commissureless, spz5 - spatzle 5, sm - smooth, mp - multiplexin, stan - starry night, Ptp61F - protein tyrosine phosphatase 61f, Nrt - neurotactin, lea - leak, fra - frazzled, dally - division abnormally delayed, Fas2 - fasciclin 2, Trim9 - cg31721 gene product from transcript cg31721-rb, for - foraging, Lar - leukocyte-antigen-related-like, S…
GO:0030534	adult behavior	9.58e-07	0.000428	4.58	11561	154	246	15	[Egfr - epidermal growth factor receptor, CG10440 - cg10440 gene product from transcript cg10440-rb, Adh - alcohol dehydrogenase, sm - smooth, Akap200 - a kinase anchor protein 200, DAT - dopamine transporter, dnc - dunce, sNPF - short neuropeptide f precursor, shakB - shaking b, rig - rigor mortis, Plc21C - phospholipase c at 21c, eag - ether a go-go, hiw - highwire, Fas2 - fasciclin 2, Sh - sha…
GO:0050890	cognition	9.58e-07	0.000405	4.58	11561	154	246	15	[Egfr - epidermal growth factor receptor, nemy - no extended memory, CG5541 - cg5541 gene product from transcript cg5541-ra, dnc - dunce, simj - simjang, eag - ether a go-go, 5-HT1A - serotonin receptor 1a, hiw - highwire, be - ben, Fas2 - fasciclin 2, Sh - shaker, mld - molting defective, for - foraging, lilli - lilliputian, DopR - dopamine receptor]
GO:0007611	learning or memory	9.58e-07	0.000383	4.58	11561	154	246	15	[Egfr - epidermal growth factor receptor, nemy - no extended memory, CG5541 - cg5541 gene product from transcript cg5541-ra, dnc - dunce, simj - simjang, 5-HT1A - serotonin receptor 1a, eag - ether a go-go, hiw - highwire, be - ben, Fas2 - fasciclin 2, Sh - shaker, mld - molting defective, for - foraging, lilli - lilliputian, DopR - dopamine receptor]
GO:0048856	anatomical structure development	1.09e-06	0.000414	1.89	11561	1416	246	57	[fw - furrowed, Akap200 - a kinase anchor protein 200, barr - barren, fz - frizzled, Hr46 - hormone receptor-like in 46, Nrt - neurotactin, Dll - distal-less, fra - frazzled, dib - disembodied, lilli - lilliputian, nmo - nemo, trio - cg18214 gene product from transcript cg18214-ra, Rpd3 - cg7471 gene product from transcript cg7471-ra, kirre - kin of irre, Dscam - down syndrome cell adhesion molec…
GO:0022603	regulation of anatomical structure morphogenesis	1.59e-06	0.000574	3.57	11561	250	246	19	[Dscam - down syndrome cell adhesion molecule, mspo - m-spondin, Egfr - epidermal growth factor receptor, Akap200 - a kinase anchor protein 200, tinc - tincar, stan - starry night, fz - frizzled, kn - knot, fra - frazzled, Pax - paxillin, Trim9 - cg31721 gene product from transcript cg31721-rb, Gbeta13F - g protein beta-subunit 13f, sif - still life, Lar - leukocyte-antigen-related-like, dpp - de…
GO:0065008	regulation of biological quality	2.06e-06	0.000713	2	11561	1128	246	48	[Egfr - epidermal growth factor receptor, Syt1 - synaptotagmin 1, nemy - no extended memory, fw - furrowed, JIL-1 - cg6297 gene product from transcript cg6297-rc, SK - small conductance calcium-activated potassium channel, fz - frizzled, sNPF - short neuropeptide f precursor, CG1688 - cg1688 gene product from transcript cg1688-ra, shakB - shaking b, Syb - synaptobrevin, CG30377 - cg30377 gene pro…
GO:0050794	regulation of cellular process	2.68e-06	0.000886	1.47	11561	3354	246	105	[nemy - no extended memory, knrl - knirps-like, fz - frizzled, dnc - dunce, sNPF - short neuropeptide f precursor, Hr46 - hormone receptor-like in 46, tlk - tousled-like kinase, Dll - distal-less, Sytbeta - synaptotagmin beta, fra - frazzled, RunxA - cg34145 gene product from transcript cg34145-rb, trio - cg18214 gene product from transcript cg18214-ra, kirre - kin of irre, Dscam - down syndrome …
GO:0048588	developmental cell growth	2.85e-06	0.000903	7.42	11561	57	246	9	[eag - ether a go-go, Dscam - down syndrome cell adhesion molecule, Sh - shaker, Lar - leukocyte-antigen-related-like, tai - taiman, fz - frizzled, CG32138 - cg32138 gene product from transcript cg32138-rc, dnc - dunce, trio - cg18214 gene product from transcript cg18214-ra]
GO:0120035	regulation of plasma membrane bounded cell projection organization	3.41e-06	0.00104	4.42	11561	149	246	14	[Dscam - down syndrome cell adhesion molecule, comm - commissureless, mas - masquerade, stan - starry night, fz - frizzled, kn - knot, fra - frazzled, Trim9 - cg31721 gene product from transcript cg31721-rb, sif - still life, Lar - leukocyte-antigen-related-like, PsGEF - protostome-specific gef, trio - cg18214 gene product from transcript cg18214-ra, Rpd3 - cg7471 gene product from transcript cg7…
GO:0008045	motor neuron axon guidance	3.45e-06	0.00101	6.35	11561	74	246	10	[Fas2 - fasciclin 2, dally - division abnormally delayed, fra - frazzled, spz5 - spatzle 5, mp - multiplexin, Lar - leukocyte-antigen-related-like, for - foraging, Sdc - syndecan, haf - hattifattener, unc-5 - cg8166 gene product from transcript cg8166-ra]
GO:0031344	regulation of cell projection organization	3.69e-06	0.00104	4.39	11561	150	246	14	[Dscam - down syndrome cell adhesion molecule, comm - commissureless, mas - masquerade, stan - starry night, fz - frizzled, kn - knot, fra - frazzled, Trim9 - cg31721 gene product from transcript cg31721-rb, sif - still life, Lar - leukocyte-antigen-related-like, PsGEF - protostome-specific gef, trio - cg18214 gene product from transcript cg18214-ra, Rpd3 - cg7471 gene product from transcript cg7…
GO:0009987	cellular process	3.8e-06	0.00103	1.26	11561	6268	246	168	[knrl - knirps-like, Adh - alcohol dehydrogenase, fz - frizzled, barr - barren, dnc - dunce, sNPF - short neuropeptide f precursor, CG1688 - cg1688 gene product from transcript cg1688-ra, Syb - synaptobrevin, CG12913 - cg12913 gene product from transcript cg12913-ra, Sytbeta - synaptotagmin beta, tlk - tousled-like kinase, fra - frazzled, RunxA - cg34145 gene product from transcript cg34145-rb, d…
GO:0010975	regulation of neuron projection development	5.85e-06	0.00153	4.9	11561	115	246	12	[Dscam - down syndrome cell adhesion molecule, comm - commissureless, kn - knot, fra - frazzled, Trim9 - cg31721 gene product from transcript cg31721-rb, mas - masquerade, sif - still life, Lar - leukocyte-antigen-related-like, stan - starry night, fz - frizzled, Rpd3 - cg7471 gene product from transcript cg7471-ra, trio - cg18214 gene product from transcript cg18214-ra]
GO:0050770	regulation of axonogenesis	5.86e-06	0.00149	6.82	11561	62	246	9	[Dscam - down syndrome cell adhesion molecule, fra - frazzled, Trim9 - cg31721 gene product from transcript cg31721-rb, sif - still life, Lar - leukocyte-antigen-related-like, stan - starry night, fz - frizzled, Rpd3 - cg7471 gene product from transcript cg7471-ra, trio - cg18214 gene product from transcript cg18214-ra]
GO:0009653	anatomical structure morphogenesis	7.39e-06	0.00181	2.12	11561	841	246	38	[Egfr - epidermal growth factor receptor, fw - furrowed, fz - frizzled, barr - barren, form3 - formin 3, Nrt - neurotactin, salm - spalt major, Dll - distal-less, Fas2 - fasciclin 2, fra - frazzled, Uvrag - uv-resistance associated gene, RunxA - cg34145 gene product from transcript cg34145-rb, dib - disembodied, nmo - nemo, trio - cg18214 gene product from transcript cg18214-ra, kirre - kin of ir…
GO:0048731	system development	1.23e-05	0.00292	3.23	11561	262	246	18	[Dscam - down syndrome cell adhesion molecule, comm - commissureless, Egfr - epidermal growth factor receptor, spz5 - spatzle 5, fru - fruitless, mas - masquerade, barr - barren, CG13001 - cg13001 gene product from transcript cg13001-ra, salm - spalt major, Nrt - neurotactin, aft - adrift, wun - wunen, dib - disembodied, Lar - leukocyte-antigen-related-like, vari - varicose, dpp - decapentaplegic…
GO:0048518	positive regulation of biological process	1.4e-05	0.00323	1.74	11561	1537	246	57	[Syt1 - synaptotagmin 1, Akap200 - a kinase anchor protein 200, fz - frizzled, sNPF - short neuropeptide f precursor, Hr46 - hormone receptor-like in 46, Dh31 - diuretic hormone 31, smi35A - smell impaired 35a, Dll - distal-less, fra - frazzled, CG30118 - cg30118 gene product from transcript cg30118-rb, Sh - shaker, mld - molting defective, lilli - lilliputian, nmo - nemo, Rpd3 - cg7471 gene prod…
GO:0016043	cellular component organization	1.54e-05	0.00344	1.58	11561	2195	246	74	[fw - furrowed, fz - frizzled, barr - barren, sNPF - short neuropeptide f precursor, Nrt - neurotactin, tlk - tousled-like kinase, fra - frazzled, RunxA - cg34145 gene product from transcript cg34145-rb, Sh - shaker, CG14741 - cg14741 gene product from transcript cg14741-rc, lilli - lilliputian, trio - cg18214 gene product from transcript cg18214-ra, Snap25 - synapse protein 25, Rpd3 - cg7471 gen…
GO:0016319	mushroom body development	1.62e-05	0.00352	6.04	11561	70	246	9	[Dscam - down syndrome cell adhesion molecule, Dll - distal-less, lea - leak, Fas2 - fasciclin 2, stan - starry night, CG32138 - cg32138 gene product from transcript cg32138-rc, Hr46 - hormone receptor-like in 46, PsGEF - protostome-specific gef, trio - cg18214 gene product from transcript cg18214-ra]
GO:0006928	movement of cell or subcellular component	1.74e-05	0.00368	2.3	11561	614	246	30	[Egfr - epidermal growth factor receptor, knrl - knirps-like, fz - frizzled, salm - spalt major, Nrt - neurotactin, Fas2 - fasciclin 2, fra - frazzled, tai - taiman, Rpd3 - cg7471 gene product from transcript cg7471-ra, trio - cg18214 gene product from transcript cg18214-ra, Dscam - down syndrome cell adhesion molecule, comm - commissureless, spz5 - spatzle 5, mp - multiplexin, sm - smooth, Vap-3…
GO:0010769	regulation of cell morphogenesis involved in differentiation	2.25e-05	0.00462	5.16	11561	91	246	10	[Dscam - down syndrome cell adhesion molecule, kn - knot, fra - frazzled, Trim9 - cg31721 gene product from transcript cg31721-rb, sif - still life, Lar - leukocyte-antigen-related-like, stan - starry night, fz - frizzled, Rpd3 - cg7471 gene product from transcript cg7471-ra, trio - cg18214 gene product from transcript cg18214-ra]
GO:0051952	regulation of amine transport	2.32e-05	0.00464	20.89	11561	9	246	4	[Sytbeta - synaptotagmin beta, Syt1 - synaptotagmin 1, PsGEF - protostome-specific gef, CG31935 - cg31935 gene product from transcript cg31935-ra]
GO:0071840	cellular component organization or biogenesis	2.53e-05	0.00494	1.56	11561	2226	246	74	[fw - furrowed, fz - frizzled, barr - barren, sNPF - short neuropeptide f precursor, Nrt - neurotactin, tlk - tousled-like kinase, fra - frazzled, RunxA - cg34145 gene product from transcript cg34145-rb, Sh - shaker, CG14741 - cg14741 gene product from transcript cg14741-rc, lilli - lilliputian, trio - cg18214 gene product from transcript cg18214-ra, Snap25 - synapse protein 25, Rpd3 - cg7471 gen…
GO:0048583	regulation of response to stimulus	2.79e-05	0.00531	2	11561	892	246	38	[Egfr - epidermal growth factor receptor, Syt1 - synaptotagmin 1, Akap200 - a kinase anchor protein 200, fz - frizzled, sNPF - short neuropeptide f precursor, dnc - dunce, Sytbeta - synaptotagmin beta, smi35A - smell impaired 35a, hiw - highwire, Fas2 - fasciclin 2, fra - frazzled, Uvrag - uv-resistance associated gene, rdgA - retinal degeneration a, sif - still life, nmo - nemo, Prosalpha6T - pr…
GO:0045664	regulation of neuron differentiation	3.18e-05	0.0059	3.64	11561	181	246	14	[Dscam - down syndrome cell adhesion molecule, comm - commissureless, mas - masquerade, stan - starry night, tinc - tincar, fz - frizzled, kn - knot, fra - frazzled, Fas2 - fasciclin 2, Trim9 - cg31721 gene product from transcript cg31721-rb, sif - still life, Lar - leukocyte-antigen-related-like, trio - cg18214 gene product from transcript cg18214-ra, Rpd3 - cg7471 gene product from transcript c…
GO:0040008	regulation of growth	3.79e-05	0.00686	2.97	11561	285	246	18	[Egfr - epidermal growth factor receptor, G-oalpha47A - g protein oalpha 47a, stan - starry night, fz - frizzled, sNPF - short neuropeptide f precursor, simj - simjang, slo - slowpoke, hiw - highwire, dally - division abnormally delayed, Fas2 - fasciclin 2, lack - lethal with a checkpoint kinase, Lar - leukocyte-antigen-related-like, nmo - nemo, CG9328 - cg9328 gene product from transcript cg9328…
GO:0007165	signal transduction	4.02e-05	0.0071	2.02	11561	839	246	36	[Egfr - epidermal growth factor receptor, JIL-1 - cg6297 gene product from transcript cg6297-rc, CG8910 - cg8910 gene product from transcript cg8910-ra, fz - frizzled, CG18208 - cg18208 gene product from transcript cg18208-rc, sNPF - short neuropeptide f precursor, dnc - dunce, shakB - shaking b, Dh31 - diuretic hormone 31, CG13579 - cg13579 gene product from transcript cg13579-ra, tlk - tousled-…
GO:0016049	cell growth	4.34e-05	0.0075	5.35	11561	79	246	9	[eag - ether a go-go, Dscam - down syndrome cell adhesion molecule, Sh - shaker, Lar - leukocyte-antigen-related-like, tai - taiman, fz - frizzled, CG32138 - cg32138 gene product from transcript cg32138-rc, dnc - dunce, trio - cg18214 gene product from transcript cg18214-ra]
GO:0022604	regulation of cell morphogenesis	5.7e-05	0.00963	3.92	11561	144	246	12	[Dscam - down syndrome cell adhesion molecule, kn - knot, fra - frazzled, Trim9 - cg31721 gene product from transcript cg31721-rb, sif - still life, Lar - leukocyte-antigen-related-like, stan - starry night, fz - frizzled, dpp - decapentaplegic, Rpd3 - cg7471 gene product from transcript cg7471-ra, trio - cg18214 gene product from transcript cg18214-ra, dia - diaphanous]
GO:0048638	regulation of developmental growth	5.84e-05	0.00965	3.26	11561	216	246	15	[Egfr - epidermal growth factor receptor, G-oalpha47A - g protein oalpha 47a, stan - starry night, fz - frizzled, sNPF - short neuropeptide f precursor, slo - slowpoke, simj - simjang, hiw - highwire, dally - division abnormally delayed, Fas2 - fasciclin 2, nmo - nemo, Lar - leukocyte-antigen-related-like, Sdc - syndecan, trio - cg18214 gene product from transcript cg18214-ra, dpp - decapentapleg…
GO:0040017	positive regulation of locomotion	5.93e-05	0.0096	5.87	11561	64	246	8	[Dscam - down syndrome cell adhesion molecule, lea - leak, Egfr - epidermal growth factor receptor, fra - frazzled, stan - starry night, tai - taiman, fz - frizzled, unc-5 - cg8166 gene product from transcript cg8166-ra]
GO:0035159	regulation of tube length, open tracheal system	5.97e-05	0.00946	8.54	11561	33	246	6	[Fas2 - fasciclin 2, wus - wurst, vari - varicose, stan - starry night, fz - frizzled, dpp - decapentaplegic]
GO:0051960	regulation of nervous system development	6.3e-05	0.00978	2.67	11561	352	246	20	[Dscam - down syndrome cell adhesion molecule, comm - commissureless, mas - masquerade, G-oalpha47A - g protein oalpha 47a, tinc - tincar, stan - starry night, fz - frizzled, simj - simjang, slo - slowpoke, kn - knot, hiw - highwire, fra - frazzled, Fas2 - fasciclin 2, Trim9 - cg31721 gene product from transcript cg31721-rb, sif - still life, Lar - leukocyte-antigen-related-like, nmo - nemo, Sdc …
GO:0040012	regulation of locomotion	7.17e-05	0.0109	4.52	11561	104	246	10	[Dscam - down syndrome cell adhesion molecule, lea - leak, Egfr - epidermal growth factor receptor, fra - frazzled, Trim9 - cg31721 gene product from transcript cg31721-rb, Lar - leukocyte-antigen-related-like, stan - starry night, tai - taiman, fz - frizzled, unc-5 - cg8166 gene product from transcript cg8166-ra]
GO:0060560	developmental growth involved in morphogenesis	7.78e-05	0.0116	4.98	11561	85	246	9	[Dscam - down syndrome cell adhesion molecule, Sh - shaker, Lar - leukocyte-antigen-related-like, vari - varicose, tai - taiman, fz - frizzled, CG32138 - cg32138 gene product from transcript cg32138-rc, dnc - dunce, trio - cg18214 gene product from transcript cg18214-ra]
GO:0051272	positive regulation of cellular component movement	8.28e-05	0.0121	5.61	11561	67	246	8	[Dscam - down syndrome cell adhesion molecule, lea - leak, Egfr - epidermal growth factor receptor, fra - frazzled, stan - starry night, tai - taiman, fz - frizzled, unc-5 - cg8166 gene product from transcript cg8166-ra]
GO:0010646	regulation of cell communication	0.000109	0.0156	1.97	11561	812	246	34	[Egfr - epidermal growth factor receptor, Syt1 - synaptotagmin 1, nemy - no extended memory, Akap200 - a kinase anchor protein 200, dnc - dunce, sNPF - short neuropeptide f precursor, smi35A - smell impaired 35a, hiw - highwire, Fas2 - fasciclin 2, fra - frazzled, Uvrag - uv-resistance associated gene, rdgA - retinal degeneration a, Sh - shaker, sif - still life, nmo - nemo, Rpd3 - cg7471 gene pr…
GO:0023051	regulation of signaling	0.000109	0.0153	1.97	11561	812	246	34	[Egfr - epidermal growth factor receptor, Syt1 - synaptotagmin 1, nemy - no extended memory, Akap200 - a kinase anchor protein 200, dnc - dunce, sNPF - short neuropeptide f precursor, smi35A - smell impaired 35a, hiw - highwire, Fas2 - fasciclin 2, fra - frazzled, Uvrag - uv-resistance associated gene, rdgA - retinal degeneration a, Sh - shaker, sif - still life, nmo - nemo, Rpd3 - cg7471 gene pr…
GO:0045595	regulation of cell differentiation	0.000119	0.0165	2.42	11561	428	246	22	[Dscam - down syndrome cell adhesion molecule, comm - commissureless, mspo - m-spondin, Egfr - epidermal growth factor receptor, Syt1 - synaptotagmin 1, mas - masquerade, stan - starry night, tinc - tincar, fz - frizzled, salm - spalt major, kn - knot, fra - frazzled, Pax - paxillin, Fas2 - fasciclin 2, Trim9 - cg31721 gene product from transcript cg31721-rb, sif - still life, Lar - leukocyte-ant…
GO:0040007	growth	0.000123	0.0167	3.39	11561	180	246	13	[Dscam - down syndrome cell adhesion molecule, fz - frizzled, dnc - dunce, sNPF - short neuropeptide f precursor, CG32138 - cg32138 gene product from transcript cg32138-rc, eag - ether a go-go, Sh - shaker, vari - varicose, Lar - leukocyte-antigen-related-like, rgn - regeneration, tai - taiman, trio - cg18214 gene product from transcript cg18214-ra, dpp - decapentaplegic]
GO:0048589	developmental growth	0.000123	0.0164	3.39	11561	180	246	13	[Dscam - down syndrome cell adhesion molecule, fz - frizzled, sNPF - short neuropeptide f precursor, dnc - dunce, CG32138 - cg32138 gene product from transcript cg32138-rc, eag - ether a go-go, Sh - shaker, vari - varicose, Lar - leukocyte-antigen-related-like, rgn - regeneration, tai - taiman, trio - cg18214 gene product from transcript cg18214-ra, dpp - decapentaplegic]
GO:0007613	memory	0.000155	0.0203	4.12	11561	114	246	10	[5-HT1A - serotonin receptor 1a, hiw - highwire, be - ben, Fas2 - fasciclin 2, nemy - no extended memory, mld - molting defective, for - foraging, CG5541 - cg5541 gene product from transcript cg5541-ra, dnc - dunce, DopR - dopamine receptor]
GO:0007155	cell adhesion	0.000157	0.0202	3.52	11561	160	246	12	[mspo - m-spondin, Egfr - epidermal growth factor receptor, Fas2 - fasciclin 2, Gbeta13F - g protein beta-subunit 13f, fw - furrowed, G-oalpha47A - g protein oalpha 47a, mp - multiplexin, Cad87A - cadherin 87a, stan - starry night, fz - frizzled, kirre - kin of irre, CG15080 - cg15080 gene product from transcript cg15080-ra]
GO:0045927	positive regulation of growth	0.000167	0.0211	4.09	11561	115	246	10	[Egfr - epidermal growth factor receptor, nmo - nemo, stan - starry night, tai - taiman, fz - frizzled, Sdc - syndecan, sNPF - short neuropeptide f precursor, dpp - decapentaplegic, trio - cg18214 gene product from transcript cg18214-ra, simj - simjang]
GO:0048639	positive regulation of developmental growth	0.00017	0.0212	4.5	11561	94	246	9	[Egfr - epidermal growth factor receptor, stan - starry night, nmo - nemo, fz - frizzled, Sdc - syndecan, sNPF - short neuropeptide f precursor, dpp - decapentaplegic, trio - cg18214 gene product from transcript cg18214-ra, simj - simjang]
GO:0007156	homophilic cell adhesion via plasma membrane adhesion molecules	0.000183	0.0224	7.05	11561	40	246	6	[Fas2 - fasciclin 2, fw - furrowed, Cad87A - cadherin 87a, stan - starry night, fz - frizzled, kirre - kin of irre]
GO:0008038	neuron recognition	0.0002	0.0241	4.41	11561	96	246	9	[Dscam - down syndrome cell adhesion molecule, comm - commissureless, lea - leak, Fas2 - fasciclin 2, fra - frazzled, Trim9 - cg31721 gene product from transcript cg31721-rb, fru - fruitless, stan - starry night, Nrt - neurotactin]
GO:0042391	regulation of membrane potential	0.000203	0.0241	4.95	11561	76	246	8	[eag - ether a go-go, Sh - shaker, nAcRalpha-7E - nicotinic acetylcholine receptor alpha 7e, SK - small conductance calcium-activated potassium channel, shakB - shaking b, CG1688 - cg1688 gene product from transcript cg1688-ra, CG31935 - cg31935 gene product from transcript cg31935-ra, CG42594 - cg42594 gene product from transcript cg42594-rb]
GO:0051240	positive regulation of multicellular organismal process	0.000224	0.0262	2.77	11561	271	246	16	[CG1319 - cg1319 gene product from transcript cg1319-rb, Egfr - epidermal growth factor receptor, mas - masquerade, stan - starry night, fz - frizzled, sNPF - short neuropeptide f precursor, simj - simjang, Dh31 - diuretic hormone 31, Acer - angiotensin-converting enzyme-related, mld - molting defective, Sh - shaker, nmo - nemo, tai - taiman, Sdc - syndecan, dpp - decapentaplegic, trio - cg18214 …
GO:0022610	biological adhesion	0.000248	0.0285	3.36	11561	168	246	12	[mspo - m-spondin, Egfr - epidermal growth factor receptor, Fas2 - fasciclin 2, Gbeta13F - g protein beta-subunit 13f, fw - furrowed, G-oalpha47A - g protein oalpha 47a, mp - multiplexin, Cad87A - cadherin 87a, stan - starry night, fz - frizzled, kirre - kin of irre, CG15080 - cg15080 gene product from transcript cg15080-ra]
GO:0007626	locomotory behavior	0.000262	0.0297	3.34	11561	169	246	12	[hiw - highwire, CG10440 - cg10440 gene product from transcript cg10440-rb, Syt1 - synaptotagmin 1, nemy - no extended memory, Sh - shaker, DAT - dopamine transporter, nab - cg33545 gene product from transcript cg33545-rc, for - foraging, dnc - dunce, shakB - shaking b, Plc21C - phospholipase c at 21c, rig - rigor mortis]
GO:0008037	cell recognition	0.000273	0.0305	4.23	11561	100	246	9	[Dscam - down syndrome cell adhesion molecule, comm - commissureless, lea - leak, Fas2 - fasciclin 2, fra - frazzled, Trim9 - cg31721 gene product from transcript cg31721-rb, fru - fruitless, stan - starry night, Nrt - neurotactin]
GO:0007635	chemosensory behavior	0.00029	0.032	4.7	11561	80	246	8	[smi35A - smell impaired 35a, Dll - distal-less, Fas2 - fasciclin 2, Egfr - epidermal growth factor receptor, Sh - shaker, Or49a - odorant receptor 49a, dnc - dunce, DopR - dopamine receptor]
GO:1903305	regulation of regulated secretory pathway	0.000298	0.0323	11.75	11561	16	246	4	[Sytbeta - synaptotagmin beta, Syt1 - synaptotagmin 1, PsGEF - protostome-specific gef, CG31935 - cg31935 gene product from transcript cg31935-ra]
GO:0017158	regulation of calcium ion-dependent exocytosis	0.000298	0.0319	11.75	11561	16	246	4	[Sytbeta - synaptotagmin beta, Syt1 - synaptotagmin 1, PsGEF - protostome-specific gef, CG31935 - cg31935 gene product from transcript cg31935-ra]
GO:0071277	cellular response to calcium ion	0.000313	0.033	20.14	11561	7	246	3	[Sytbeta - synaptotagmin beta, Syt1 - synaptotagmin 1, PsGEF - protostome-specific gef]
GO:0006813	potassium ion transport	0.000313	0.0326	6.41	11561	44	246	6	[eag - ether a go-go, Sh - shaker, SK - small conductance calcium-activated potassium channel, CG1688 - cg1688 gene product from transcript cg1688-ra, slo - slowpoke, CG42594 - cg42594 gene product from transcript cg42594-rb]
GO:0048522	positive regulation of cellular process	0.000326	0.0335	1.64	11561	1373	246	48	[Egfr - epidermal growth factor receptor, Syt1 - synaptotagmin 1, JIL-1 - cg6297 gene product from transcript cg6297-rc, Akap200 - a kinase anchor protein 200, fz - frizzled, sNPF - short neuropeptide f precursor, Hr46 - hormone receptor-like in 46, Dll - distal-less, eag - ether a go-go, smi35A - smell impaired 35a, fra - frazzled, Uvrag - uv-resistance associated gene, sif - still life, lilli -…
GO:0016318	ommatidial rotation	0.000327	0.0332	8.1	11561	29	246	5	[Egfr - epidermal growth factor receptor, stan - starry night, nmo - nemo, fz - frizzled, CG32138 - cg32138 gene product from transcript cg32138-rc]
GO:0007612	learning	0.000329	0.0329	5.31	11561	62	246	7	[eag - ether a go-go, Fas2 - fasciclin 2, Egfr - epidermal growth factor receptor, for - foraging, dnc - dunce, DopR - dopamine receptor, simj - simjang]
GO:0030335	positive regulation of cell migration	0.000355	0.035	6.27	11561	45	246	6	[Dscam - down syndrome cell adhesion molecule, lea - leak, fra - frazzled, Egfr - epidermal growth factor receptor, tai - taiman, unc-5 - cg8166 gene product from transcript cg8166-ra]
GO:0051963	regulation of synapse assembly	0.000366	0.0357	4.07	11561	104	246	9	[hiw - highwire, Fas2 - fasciclin 2, G-oalpha47A - g protein oalpha 47a, nmo - nemo, stan - starry night, Sdc - syndecan, trio - cg18214 gene product from transcript cg18214-ra, slo - slowpoke, simj - simjang]
GO:0010160	formation of animal organ boundary	0.000383	0.0368	11.06	11561	17	246	4	[fra - frazzled, lea - leak, dally - division abnormally delayed, unc-5 - cg8166 gene product from transcript cg8166-ra]
GO:0035151	regulation of tube size, open tracheal system	0.000401	0.0381	6.13	11561	46	246	6	[Fas2 - fasciclin 2, wus - wurst, vari - varicose, stan - starry night, fz - frizzled, dpp - decapentaplegic]
GO:0048150	behavioral response to ether	0.000451	0.0423	47	11561	2	246	2	[eag - ether a go-go, Sh - shaker]
GO:0038007	netrin-activated signaling pathway	0.000451	0.0418	47	11561	2	246	2	[Trim9 - cg31721 gene product from transcript cg31721-rb, unc-5 - cg8166 gene product from transcript cg8166-ra]
GO:0060912	cardiac cell fate specification	0.000451	0.0413	47	11561	2	246	2	[lea - leak, simj - simjang]
GO:0048936	peripheral nervous system neuron axonogenesis	0.000451	0.0408	47	11561	2	246	2	[fra - frazzled, Trim9 - cg31721 gene product from transcript cg31721-rb]
GO:0090092	regulation of transmembrane receptor protein serine/threonine kinase signaling pathway	0.000451	0.0404	6	11561	47	246	6	[hiw - highwire, dally - division abnormally delayed, fra - frazzled, lack - lethal with a checkpoint kinase, dpp - decapentaplegic, srw - shrew]
GO:0051270	regulation of cellular component movement	0.000484	0.0428	3.92	11561	108	246	9	[Dscam - down syndrome cell adhesion molecule, lea - leak, Egfr - epidermal growth factor receptor, fra - frazzled, Lar - leukocyte-antigen-related-like, stan - starry night, tai - taiman, fz - frizzled, unc-5 - cg8166 gene product from transcript cg8166-ra]
GO:0050433	regulation of catecholamine secretion	0.000492	0.043	17.62	11561	8	246	3	[Sytbeta - synaptotagmin beta, Syt1 - synaptotagmin 1, PsGEF - protostome-specific gef]
GO:0014059	regulation of dopamine secretion	0.000492	0.0425	17.62	11561	8	246	3	[Sytbeta - synaptotagmin beta, Syt1 - synaptotagmin 1, PsGEF - protostome-specific gef]
GO:0051592	response to calcium ion	0.000492	0.0421	17.62	11561	8	246	3	[Sytbeta - synaptotagmin beta, Syt1 - synaptotagmin 1, PsGEF - protostome-specific gef]
GO:0035120	post-embryonic appendage morphogenesis	0.000499	0.0422	3.31	11561	156	246	11	[Dll - distal-less, kn - knot, Egfr - epidermal growth factor receptor, dally - division abnormally delayed, fw - furrowed, nmo - nemo, CG33275 - cg33275 gene product from transcript cg33275-ra, dpp - decapentaplegic, trio - cg18214 gene product from transcript cg18214-ra, psq - pipsqueak, RhoGAP15B - cg4937 gene product from transcript cg4937-rc]
GO:0007365	periodic partitioning	0.000507	0.0423	5.87	11561	48	246	6	[kn - knot, dally - division abnormally delayed, Egfr - epidermal growth factor receptor, stan - starry night, lilli - lilliputian, fz - frizzled]
GO:2000147	positive regulation of cell motility	0.000568	0.0469	5.75	11561	49	246	6	[Dscam - down syndrome cell adhesion molecule, lea - leak, Egfr - epidermal growth factor receptor, fra - frazzled, tai - taiman, unc-5 - cg8166 gene product from transcript cg8166-ra]
GO:0099177	regulation of trans-synaptic signaling	0.000574	0.0469	3.51	11561	134	246	10	[Fas2 - fasciclin 2, Syt1 - synaptotagmin 1, spz5 - spatzle 5, nemy - no extended memory, Sh - shaker, Snap25 - synapse protein 25, slo - slowpoke, Plc21C - phospholipase c at 21c, GluRIIC - glutamate receptor iic, CG31935 - cg31935 gene product from transcript cg31935-ra]
GO:0050804	modulation of chemical synaptic transmission	0.000574	0.0464	3.51	11561	134	246	10	[Fas2 - fasciclin 2, Syt1 - synaptotagmin 1, spz5 - spatzle 5, nemy - no extended memory, Sh - shaker, Snap25 - synapse protein 25, slo - slowpoke, Plc21C - phospholipase c at 21c, GluRIIC - glutamate receptor iic, CG31935 - cg31935 gene product from transcript cg31935-ra]
GO:0051130	positive regulation of cellular component organization	0.000617	0.0494	2.53	11561	297	246	16	[comm - commissureless, Syt1 - synaptotagmin 1, mas - masquerade, stan - starry night, fz - frizzled, simj - simjang, Uvrag - uv-resistance associated gene, lack - lethal with a checkpoint kinase, sif - still life, nmo - nemo, Lar - leukocyte-antigen-related-like, Sdc - syndecan, PsGEF - protostome-specific gef, trio - cg18214 gene product from transcript cg18214-ra, dia - diaphanous, CG31935 - c…
GO:0090287	regulation of cellular response to growth factor stimulus	0.000634	0.0502	5.64	11561	50	246	6	[hiw - highwire, dally - division abnormally delayed, fra - frazzled, lack - lethal with a checkpoint kinase, srw - shrew, Ptp61F - protein tyrosine phosphatase 61f]
GO:0044087	regulation of cellular component biogenesis	0.00064	0.0502	2.52	11561	298	246	16	[Syt1 - synaptotagmin 1, G-oalpha47A - g protein oalpha 47a, stan - starry night, sti - sticky, fz - frizzled, simj - simjang, slo - slowpoke, hiw - highwire, Fas2 - fasciclin 2, sif - still life, nmo - nemo, Lar - leukocyte-antigen-related-like, Sdc - syndecan, PsGEF - protostome-specific gef, trio - cg18214 gene product from transcript cg18214-ra, dia - diaphanous]
GO:0050795	regulation of behavior	0.000647	0.0502	4.18	11561	90	246	8	[Acer - angiotensin-converting enzyme-related, 5-HT1A - serotonin receptor 1a, Trim9 - cg31721 gene product from transcript cg31721-rb, mld - molting defective, Sh - shaker, CG33275 - cg33275 gene product from transcript cg33275-ra, DopR - dopamine receptor, Dh31 - diuretic hormone 31]
GO:0051049	regulation of transport	0.000664	0.051	2.61	11561	270	246	15	[comm - commissureless, Syt1 - synaptotagmin 1, nemy - no extended memory, CG9915 - cg9915 gene product from transcript cg9915-rc, IA-2 - ia-2 ortholog, Sytbeta - synaptotagmin beta, eag - ether a go-go, Uvrag - uv-resistance associated gene, CG30118 - cg30118 gene product from transcript cg30118-rb, lack - lethal with a checkpoint kinase, lilli - lilliputian, mgl - megalin, CG15828 - cg15828 gen…
GO:0007389	pattern specification process	0.00069	0.0524	2.23	11561	422	246	20	[Egfr - epidermal growth factor receptor, nab - cg33545 gene product from transcript cg33545-rc, stan - starry night, fz - frizzled, CG32138 - cg32138 gene product from transcript cg32138-rc, psq - pipsqueak, Dll - distal-less, kn - knot, croc - crocodile, wun - wunen, fra - frazzled, dally - division abnormally delayed, lea - leak, nmo - nemo, lilli - lilliputian, milt - milton, dpp - decapentap…
GO:0035150	regulation of tube size	0.000705	0.0531	5.53	11561	51	246	6	[Fas2 - fasciclin 2, wus - wurst, stan - starry night, vari - varicose, fz - frizzled, dpp - decapentaplegic]
GO:0010830	regulation of myotube differentiation	0.000727	0.0542	15.67	11561	9	246	3	[mspo - m-spondin, Pax - paxillin, kirre - kin of irre]
GO:1901739	regulation of myoblast fusion	0.000727	0.0537	15.67	11561	9	246	3	[mspo - m-spondin, Pax - paxillin, kirre - kin of irre]
GO:0060142	regulation of syncytium formation by plasma membrane fusion	0.000727	0.0531	15.67	11561	9	246	3	[mspo - m-spondin, Pax - paxillin, kirre - kin of irre]
GO:0106030	neuron projection fasciculation	0.000741	0.0536	9.4	11561	20	246	4	[Dscam - down syndrome cell adhesion molecule, Fas2 - fasciclin 2, mas - masquerade, Nrt - neurotactin]
GO:0042048	olfactory behavior	0.000757	0.0543	4.63	11561	71	246	7	[Dll - distal-less, smi35A - smell impaired 35a, Fas2 - fasciclin 2, Egfr - epidermal growth factor receptor, Or49a - odorant receptor 49a, dnc - dunce, DopR - dopamine receptor]
GO:0007043	cell-cell junction assembly	0.000783	0.0557	5.42	11561	52	246	6	[wun - wunen, kst - karst, G-oalpha47A - g protein oalpha 47a, vari - varicose, shakB - shaking b, kirre - kin of irre]
GO:0035114	imaginal disc-derived appendage morphogenesis	0.000798	0.0562	3.13	11561	165	246	11	[Dll - distal-less, kn - knot, Egfr - epidermal growth factor receptor, dally - division abnormally delayed, fw - furrowed, nmo - nemo, CG33275 - cg33275 gene product from transcript cg33275-ra, dpp - decapentaplegic, trio - cg18214 gene product from transcript cg18214-ra, psq - pipsqueak, RhoGAP15B - cg4937 gene product from transcript cg4937-rc]
GO:0048167	regulation of synaptic plasticity	0.000807	0.0563	6.71	11561	35	246	5	[Fas2 - fasciclin 2, spz5 - spatzle 5, nemy - no extended memory, Snap25 - synapse protein 25, CG31935 - cg31935 gene product from transcript cg31935-ra]
GO:0007427	epithelial cell migration, open tracheal system	0.000921	0.0636	6.53	11561	36	246	5	[dally - division abnormally delayed, knrl - knirps-like, Sdc - syndecan, dpp - decapentaplegic, salm - spalt major]
Component
GO Term	Description	P-value	FDR q-value	Enrichment	N	B	n	b	Gene
GO:0005886	plasma membrane	8.77e-13	1.16e-09	3.13	11561	721	246	48	[Egfr - epidermal growth factor receptor, Syt1 - synaptotagmin 1, Akap200 - a kinase anchor protein 200, SK - small conductance calcium-activated potassium channel, Mec2 - cg7635 gene product from transcript cg7635-ra, fz - frizzled, CG32068 - cg32068 gene product from transcript cg32068-rb, shakB - shaking b, Syb - synaptobrevin, CG1698 - cg1698 gene product from transcript cg1698-ra, Nrt - neur…
GO:0016020	membrane	1.92e-08	1.27e-05	2.04	11561	1428	246	62	[Syt1 - synaptotagmin 1, Akap200 - a kinase anchor protein 200, CG3119 - cg3119 gene product from transcript cg3119-ra, SK - small conductance calcium-activated potassium channel, fz - frizzled, Syb - synaptobrevin, CG9220 - cg9220 gene product from transcript cg9220-rc, CG12913 - cg12913 gene product from transcript cg12913-ra, CG1698 - cg1698 gene product from transcript cg1698-ra, Nrt - neurot…
GO:0044459	plasma membrane part	8.45e-07	0.000372	2.33	11561	768	246	38	[a - arc, Egfr - epidermal growth factor receptor, fz - frizzled, lbm - late bloomer, CG18208 - cg18208 gene product from transcript cg18208-rc, CG1688 - cg1688 gene product from transcript cg1688-ra, Nrt - neurotactin, 5-HT1A - serotonin receptor 1a, eag - ether a go-go, fra - frazzled, Fas2 - fasciclin 2, CG31708 - cg31708 gene product from transcript cg31708-rc, Sh - shaker, mgl - megalin, tri…
GO:0043005	neuron projection	9.72e-07	0.000321	3.69	11561	242	246	19	[Dscam - down syndrome cell adhesion molecule, Syt1 - synaptotagmin 1, mas - masquerade, DAT - dopamine transporter, nAcRalpha-7E - nicotinic acetylcholine receptor alpha 7e, SK - small conductance calcium-activated potassium channel, sNPF - short neuropeptide f precursor, slo - slowpoke, 5-HT1A - serotonin receptor 1a, lea - leak, fra - frazzled, Fas2 - fasciclin 2, CG14741 - cg14741 gene produc…
GO:0120025	plasma membrane bounded cell projection	5.03e-06	0.00133	2.97	11561	348	246	22	[Dscam - down syndrome cell adhesion molecule, Egfr - epidermal growth factor receptor, Syt1 - synaptotagmin 1, mas - masquerade, DAT - dopamine transporter, nAcRalpha-7E - nicotinic acetylcholine receptor alpha 7e, SK - small conductance calcium-activated potassium channel, sNPF - short neuropeptide f precursor, slo - slowpoke, 5-HT1A - serotonin receptor 1a, lea - leak, fra - frazzled, Fas2 - f…
GO:0042995	cell projection	5.78e-06	0.00127	2.95	11561	351	246	22	[Dscam - down syndrome cell adhesion molecule, Egfr - epidermal growth factor receptor, Syt1 - synaptotagmin 1, mas - masquerade, DAT - dopamine transporter, nAcRalpha-7E - nicotinic acetylcholine receptor alpha 7e, SK - small conductance calcium-activated potassium channel, sNPF - short neuropeptide f precursor, slo - slowpoke, 5-HT1A - serotonin receptor 1a, lea - leak, fra - frazzled, Fas2 - f…
GO:0097458	neuron part	2.21e-05	0.00417	2.4	11561	529	246	27	[Syt1 - synaptotagmin 1, SK - small conductance calcium-activated potassium channel, sNPF - short neuropeptide f precursor, Syb - synaptobrevin, Sytbeta - synaptotagmin beta, 5-HT1A - serotonin receptor 1a, Fas2 - fasciclin 2, fra - frazzled, CG14741 - cg14741 gene product from transcript cg14741-rc, PsGEF - protostome-specific gef, trio - cg18214 gene product from transcript cg18214-ra, Snap25 -…
GO:0030424	axon	4.32e-05	0.00713	4.03	11561	140	246	12	[Dscam - down syndrome cell adhesion molecule, lea - leak, Fas2 - fasciclin 2, fra - frazzled, Syt1 - synaptotagmin 1, mas - masquerade, Lar - leukocyte-antigen-related-like, Gr36b - gustatory receptor 36b, Gr36c - gustatory receptor 36c, sNPF - short neuropeptide f precursor, PsGEF - protostome-specific gef, trio - cg18214 gene product from transcript cg18214-ra]
GO:0030054	cell junction	6.1e-05	0.00894	3.89	11561	145	246	12	[a - arc, Pax - paxillin, wun - wunen, kst - karst, fw - furrowed, Lar - leukocyte-antigen-related-like, stan - starry night, vari - varicose, Mec2 - cg7635 gene product from transcript cg7635-ra, shakB - shaking b, dia - diaphanous, kirre - kin of irre]
GO:0031226	intrinsic component of plasma membrane	0.000156	0.0206	2.43	11561	406	246	21	[Dscam - down syndrome cell adhesion molecule, Egfr - epidermal growth factor receptor, DAT - dopamine transporter, nAcRalpha-7E - nicotinic acetylcholine receptor alpha 7e, stan - starry night, fz - frizzled, lbm - late bloomer, CG31646 - cg31646 gene product from transcript cg31646-ra, CG18208 - cg18208 gene product from transcript cg18208-rc, CG1688 - cg1688 gene product from transcript cg1688…
GO:0044464	cell part	0.000169	0.0203	1.18	11561	6994	246	176	[knrl - knirps-like, Adh - alcohol dehydrogenase, fz - frizzled, barr - barren, dnc - dunce, sNPF - short neuropeptide f precursor, Hr46 - hormone receptor-like in 46, CG1688 - cg1688 gene product from transcript cg1688-ra, Syb - synaptobrevin, CG12913 - cg12913 gene product from transcript cg12913-ra, CG1698 - cg1698 gene product from transcript cg1698-ra, Sytbeta - synaptotagmin beta, Dll - dis…
GO:0044425	membrane part	0.000182	0.02	1.54	11561	1957	246	64	[Syt1 - synaptotagmin 1, SK - small conductance calcium-activated potassium channel, fz - frizzled, CG1688 - cg1688 gene product from transcript cg1688-ra, CG43066 - cg43066 gene product from transcript cg43066-ra, Syb - synaptobrevin, CG1698 - cg1698 gene product from transcript cg1698-ra, Nrt - neurotactin, Sytbeta - synaptotagmin beta, fra - frazzled, CG5850 - cg5850 gene product from transcri…
GO:0005887	integral component of plasma membrane	0.000278	0.0282	2.39	11561	393	246	20	[Dscam - down syndrome cell adhesion molecule, Egfr - epidermal growth factor receptor, DAT - dopamine transporter, nAcRalpha-7E - nicotinic acetylcholine receptor alpha 7e, stan - starry night, fz - frizzled, lbm - late bloomer, CG31646 - cg31646 gene product from transcript cg31646-ra, CG18208 - cg18208 gene product from transcript cg18208-rc, CG1688 - cg1688 gene product from transcript cg1688…
GO:0035230	cytoneme	0.000492	0.0464	17.62	11561	8	246	3	[Egfr - epidermal growth factor receptor, dpp - decapentaplegic, dia - diaphanous]
Function
GO Term	Description	P-value	FDR q-value	Enrichment	N	B	n	b	Gene
GO:0060089	molecular transducer activity	1.08e-05	0.0302	2.68	11561	421	246	24	[Dscam - down syndrome cell adhesion molecule, CG30340 - cg30340 gene product from transcript cg30340-ra, Egfr - epidermal growth factor receptor, nAcRalpha-7E - nicotinic acetylcholine receptor alpha 7e, stan - starry night, SK - small conductance calcium-activated potassium channel, fz - frizzled, Hr46 - hormone receptor-like in 46, CG18208 - cg18208 gene product from transcript cg18208-rc, sha…
GO:0038023	signaling receptor activity	1.18e-05	0.0165	2.74	11561	395	246	23	[Dscam - down syndrome cell adhesion molecule, CG30340 - cg30340 gene product from transcript cg30340-ra, Egfr - epidermal growth factor receptor, nAcRalpha-7E - nicotinic acetylcholine receptor alpha 7e, stan - starry night, SK - small conductance calcium-activated potassium channel, fz - frizzled, Hr46 - hormone receptor-like in 46, CG18208 - cg18208 gene product from transcript cg18208-rc, sha…
GO:0005267	potassium channel activity	1.3e-05	0.0121	8.66	11561	38	246	7	[eag - ether a go-go, Sh - shaker, SK - small conductance calcium-activated potassium channel, CG1688 - cg1688 gene product from transcript cg1688-ra, slo - slowpoke, GluRIIC - glutamate receptor iic, CG42594 - cg42594 gene product from transcript cg42594-rb]
GO:0005515	protein binding	7.31e-05	0.0511	1.53	11561	2215	246	72	[Syt1 - synaptotagmin 1, Adh - alcohol dehydrogenase, knrl - knirps-like, Akap200 - a kinase anchor protein 200, SK - small conductance calcium-activated potassium channel, fz - frizzled, barr - barren, sNPF - short neuropeptide f precursor, Hr46 - hormone receptor-like in 46, Syb - synaptobrevin, Dh31 - diuretic hormone 31, tlk - tousled-like kinase, Sytbeta - synaptotagmin beta, fra - frazzled,…
GO:0015079	potassium ion transmembrane transporter activity	0.000194	0.108	5.77	11561	57	246	7	[eag - ether a go-go, Sh - shaker, SK - small conductance calcium-activated potassium channel, CG1688 - cg1688 gene product from transcript cg1688-ra, slo - slowpoke, GluRIIC - glutamate receptor iic, CG42594 - cg42594 gene product from transcript cg42594-rb]
GO:0004888	transmembrane signaling receptor activity	0.000283	0.132	2.53	11561	334	246	18	[Dscam - down syndrome cell adhesion molecule, Egfr - epidermal growth factor receptor, CG30340 - cg30340 gene product from transcript cg30340-ra, nAcRalpha-7E - nicotinic acetylcholine receptor alpha 7e, stan - starry night, fz - frizzled, CG18208 - cg18208 gene product from transcript cg18208-rc, GluRIIC - glutamate receptor iic, 5-HT1A - serotonin receptor 1a, CG13579 - cg13579 gene product fr…
GO:0017048	Rho GTPase binding	0.000401	0.16	6.13	11561	46	246	6	[sif - still life, CG33275 - cg33275 gene product from transcript cg33275-ra, CG32138 - cg32138 gene product from transcript cg32138-rc, PsGEF - protostome-specific gef, trio - cg18214 gene product from transcript cg18214-ra, dia - diaphanous]
GO:0005042	netrin receptor activity	0.000451	0.158	47	11561	2	246	2	[fra - frazzled, unc-5 - cg8166 gene product from transcript cg8166-ra]
