# Supplementary material for: Natural variation in the regulation of neurodevelopmental genes modifies flight performance in Drosophila
Source: PLoS Genet. 2021 Mar 18;17(3):e1008887. doi: 10.1371/journal.pgen.1008887 (PMC7971549; doi:10.1371/journal.pgen.1008887)
Supplement: S17 Table — (XLSX) [file pgen.1008887.s026.xlsx]

## Sheet: S17 - master lookup
FBgn	Gene symbol	Present in	Analysis genes were mapped from					Gene ortholog	Gene		Gene Ontology
	(D. melanogaster)	'n' analyses	Additive	Marginal	Epistasis	Whole gene	Network	(H. sapiens)	Name	Snapshot	Biological Process	Cellular Component	Molecular Function	UNIPROT Function
FBgn0020238	14-3-3epsilon	1	FALSE	FALSE	FALSE	FALSE	TRUE	YWHAE	14-3-3epsilon	14-3-3Îµ (14-3-3Îµ) encodes an acidic protein that preferentially heterodimerizes with other members of the family but also can homodimerize. It functions in multiple signaling pathways, most prominently in the Ras/MAPK cascade. It is involved in embryonic hatching, germ cell migration, gonad formation, wing venation and eye development. [Date last reviewed: 2019-03-07]	mitotic cell cycle checkpoint ; GO:0007093 | traceable author statement <newline> pole cell migration ; GO:0007280 | inferred from mutant phenotype <newline> determination of adult lifespan ; GO:0008340 | inferred from mutant phenotype <newline> DNA damage checkpoint ; GO:0000077 | inferred from mutant phenotype <newline> positive regulation of Ras protein signal transduction ; GO:0046579 | infer…	cytoplasm ; GO:0005737 | inferred from high throughput direct assay <newline> nucleus ; GO:0005634 | inferred from direct assay <newline> germline ring canal ; GO:0045172 | inferred from direct assay <newline> nucleoplasm ; GO:0005654 | inferred from high throughput direct assay <newline> nucleus ; GO:0005634 | inferred from high throughput direct assay <newline> centrosome ; GO:0005813 | inferre…	protein domain specific binding ; GO:0019904 | inferred from electronic annotation with InterPro:IPR000308 <newline> phosphoserine residue binding ; GO:0050815 | inferred from physical interaction with PlexA <newline> protein binding ; GO:0005515 | inferred from physical interaction with UniProtKB:Q45VV3 <newline> transcription factor binding ; GO:0008134 | inferred from physical interaction with…	Positively regulates Ras-mediated pathways. Acts downstream or parallel to Raf, but upstream of nuclear factors in Ras signaling. Three mutants have been isolated, that suppress the rough eye phenotype caused by mutated Ras1 (sev-Ras1 v12). Inhibits yki activity by restricting its nuclear localization.
FBgn0260793	2mit	1	FALSE	FALSE	TRUE	FALSE	FALSE	ECM2 | IGFALS | KERA | LRRC70 | PODN | PODNL1 | TSKU	2mit	2mit (2mit) encodes a putative leucine-rich repeat transmembrane protein that is mainly expressed in the developing central nervous system. In the adult, it has a role in short-term memory. [Date last reviewed: 2019-03-07]	short-term memory ; GO:0007614 | inferred from mutant phenotype	cellular_component ; GO:0005575 | no biological data available	molecular_function ; GO:0003674 | no biological data available	-
FBgn0004168	5-HT1A	1	FALSE	FALSE	TRUE	FALSE	FALSE	HTR1A	5-hydroxytryptamine (serotonin) receptor 1A	5-hydroxytryptamine (serotonin) receptor 1A (5-HT1A) encodes a 5-hydroxytryptamine (serotonin) GPCR that belongs to the Class A GPCR family. They bind and transmit the signal from the neurotransmitter 5-HT (serotonin). The family can be subdivided into several subclasses based on pharmacology, signal transduction and structure. There are 5 genes encoding serotonin receptors in the Drosophila mela…	serotonin receptor signaling pathway ; GO:0007210 | inferred from direct assay <newline> G protein-coupled receptor signaling pathway, coupled to cyclic nucleotide second messenger ; GO:0007187 | inferred from biological aspect of ancestor with PANTHER:PTN000664111 <newline> phospholipase C-activating serotonin receptor signaling pathway ; GO:0007208 | inferred from direct assay <newline> male co…	integral component of plasma membrane ; GO:0005887 | inferred from biological aspect of ancestor with PANTHER:PTN000664111 <newline> dendrite ; GO:0030425 | inferred from biological aspect of ancestor with PANTHER:PTN000664111 <newline> integral component of membrane ; GO:0016021 | inferred from sequence or structural similarity	G protein-coupled serotonin receptor activity ; GO:0004993 | traceable author statement <newline> Gi/o-coupled serotonin receptor activity ; GO:0001586 | non-traceable author statement <newline> G protein-coupled amine receptor activity ; GO:0008227 | inferred from sequence or structural similarity <newline> neurotransmitter receptor activity ; GO:0030594 | inferred from biological aspect of ance…	This is one of the several different receptors for 5-hydroxytryptamine (serotonin), a biogenic hormone that functions as a neurotransmitter, a hormone, and a mitogen. The activity of this receptor is mediated by G proteins which inhibit adenylate cyclase.
FBgn0261929	5-HT2B	1	FALSE	FALSE	TRUE	FALSE	FALSE	HTR2A | HTR2B | HTR2C	5-hydroxytryptamine (serotonin) receptor 2B	5-hydroxytryptamine (serotonin) receptor 2B (5-HT2B) encodes a 5-hydroxytryptamine (serotonin) GPCR that belongs to the Class A GPCR family. They bind and transmit the signal from the neurotransmitter 5-HT (serotonin). The family can be subdivided into several subclasses based on pharmacology, signal transduction and structure. There are 5 genes encoding serotonin receptors in the Drosophila mela…	G protein-coupled receptor signaling pathway ; GO:0007186 | inferred from sequence or structural similarity with HGNC:5294 <newline> G protein-coupled receptor signaling pathway, coupled to cyclic nucleotide second messenger ; GO:0007187 | inferred from biological aspect of ancestor with PANTHER:PTN000664111 <newline> chemical synaptic transmission ; GO:0007268 | inferred from biological aspect o…	plasma membrane ; GO:0005886 | inferred from sequence or structural similarity with HGNC:5294 <newline> integral component of plasma membrane ; GO:0005887 | inferred from biological aspect of ancestor with PANTHER:PTN000664111 <newline> dendrite ; GO:0030425 | inferred from biological aspect of ancestor with PANTHER:PTN000664111	G protein-coupled serotonin receptor activity ; GO:0004993 | inferred from biological aspect of ancestor with PANTHER:PTN000664111 <newline> neurotransmitter receptor activity ; GO:0030594 | inferred from biological aspect of ancestor with PANTHER:PTN000664111 <newline> G protein-coupled receptor activity ; GO:0004930 | inferred from biological aspect of ancestor with PANTHER:PTN000664111 <newlin…	-
FBgn0000008	a	1	FALSE	FALSE	TRUE	FALSE	FALSE	PDZD2	arc	arc (a) encodes a protein involved in eye development. [Date last reviewed: 2019-09-12]	compound eye development ; GO:0048749 | inferred from mutant phenotype	apical plasma membrane ; GO:0016324 | inferred from direct assay <newline> adherens junction ; GO:0005912 | inferred from direct assay	molecular_function ; GO:0003674 | no biological data available	-
FBgn0019643	AANAT1	1	FALSE	FALSE	FALSE	FALSE	TRUE		Arylalkylamine N-acetyltransferase 1	-	octopamine catabolic process ; GO:0046334 | non-traceable author statement <newline> sleep ; GO:0030431 | traceable author statement <newline> serotonin catabolic process ; GO:0042429 | non-traceable author statement <newline> catecholamine metabolic process ; GO:0006584 | inferred from direct assay <newline> regulation of circadian sleep/wake cycle, sleep ; GO:0045187 | traceable author statemen…	cytoplasm ; GO:0005737 | inferred from direct assay <newline> cytoplasm ; GO:0005737 | inferred from biological aspect of ancestor with PANTHER:PTN001463139	aralkylamine N-acetyltransferase activity ; GO:0004059 | inferred from direct assay <newline> N-acetyltransferase activity ; GO:0008080 | inferred from direct assay <newline> N-acetyltransferase activity ; GO:0008080 | inferred from biological aspect of ancestor with PANTHER:PTN001463139 <newline> aralkylamine N-acetyltransferase activity ; GO:0004059 | traceable author statement <newline> arylam…	Catalyzes N-acetylation of tryptamine, tyramine, dopamine, serotonin and octopamine. Is not essential for sclerotization.
FBgn0264442	ab	1	FALSE	FALSE	TRUE	FALSE	FALSE	BTBD18 | ZBTB12 | ZBTB37	abrupt	abrupt (ab) encodes a transcription factor that negatively regulates ecdysone signaling, as it binds to the product of tai. It regulates animal survival, organogenesis and multiple tissue morphogenesis, epithelial cell fate, cellular sexual identity, neuron differentiation and neuronal identity switch, cell migration, oncogenesis and germline differentiation. In many cell types, the product of ab…	axon choice point recognition ; GO:0016198 | traceable author statement <newline> dendrite morphogenesis ; GO:0048813 | inferred from mutant phenotype <newline> mushroom body development ; GO:0016319 | inferred from mutant phenotype <newline> regulation of transcription by RNA polymerase II ; GO:0006357 | inferred from biological aspect of ancestor with PANTHER:PTN001135010 <newline> muscle attac…	nucleus ; GO:0005634 | non-traceable author statement inferred from direct assay <newline> nucleus ; GO:0005634 | inferred from biological aspect of ancestor with PANTHER:PTN001135010	nucleic acid binding ; GO:0003676 | inferred from electronic annotation with InterPro:IPR013087 <newline> DNA-binding transcription factor activity ; GO:0003700 | non-traceable author statement	Expression is vital for development; may be involved in transcriptional regulation. In embryos, muscle specific expression is required for segmental nerve b (SNb) motoneuron target recognition within ventral longitudinal muscles. Has a role in establishing and maintaining embryonic muscle attachments, adult sensory cell formation (macrochaetae) and morphogenesis of adult appendages (legs, antenna…
FBgn0000017	Abl	1	FALSE	FALSE	TRUE	FALSE	FALSE	ABL2	Abl tyrosine kinase	Abl tyrosine kinase (Abl) encodes a non-receptor tyrosine kinase best known for its ortholog's role in human leukemia. It phosphorylates cell adhesion and cytoskeletal proteins and acts as a scaffold in a signaling complex to regulate both epithelial and nervous system morphogenesis. [Date last reviewed: 2019-03-07]	positive regulation of protein export from nucleus ; GO:0046827 | inferred from mutant phenotype <newline> regulation of cell shape ; GO:0008360 | inferred from mutant phenotype <newline> regulation of protein stability ; GO:0031647 | inferred from mutant phenotype <newline> axon guidance ; GO:0007411 | inferred from mutant phenotype <newline> axon guidance ; GO:0007411 | inferred from mutant phe…	apical cortex ; GO:0045179 | inferred from direct assay <newline> cytoplasm ; GO:0005737 | inferred from direct assay <newline> extrinsic component of plasma membrane ; GO:0019897 | inferred from direct assay <newline> axon ; GO:0030424 | inferred from direct assay <newline> cell-cell junction ; GO:0005911 | inferred from direct assay <newline> cell cortex ; GO:0005938 | inferred from direct assa…	ATP binding ; GO:0005524 | inferred from electronic annotation with InterPro:IPR000719, InterPro:IPR015015, InterPro:IPR017441 <newline> non-membrane spanning protein tyrosine kinase activity ; GO:0004715 | inferred from direct assay <newline> protein tyrosine kinase activity ; GO:0004713 | inferred from direct assay <newline> protein tyrosine kinase activity ; GO:0004713 | inferred from mutant p…	Arm and Abl proteins function cooperatively at adherens junctions in both the CNS and epidermis; critical for embryonic epithelial morphogenesis regulating cell shape changes and cell migration. Plays a critical role in transducing embryonic midline repulsive cues; may regulate cytoskeletal dynamics underlying a growth cone's response to midline cues. The ability of pCC/MP2 axons to correctly int…
FBgn0036372	Abp1	1	FALSE	FALSE	FALSE	FALSE	TRUE	DBNL	Actin binding protein 1	Actin binding protein 1 (Abp1) encodes an F-actin-binding protein. It plays important roles in cytoskeletal functions of both Scar/WAVE- and wasp-mediated Arp2/3 complex activation during synapse formation, bristle formation and eye development. [Date last reviewed: 2018-10-25]	chaeta development ; GO:0022416 | inferred from mutant phenotype <newline> positive regulation of axon extension ; GO:0045773 | inferred from biological aspect of ancestor with PANTHER:PTN000850962 <newline> regulation of actin filament polymerization ; GO:0030833 | inferred from biological aspect of ancestor with PANTHER:PTN000850943 <newline> positive regulation of dendritic spine morphogenesis…	postsynaptic density ; GO:0014069 | inferred from biological aspect of ancestor with PANTHER:PTN000850962 <newline> postsynaptic membrane ; GO:0045211 | inferred from biological aspect of ancestor with PANTHER:PTN000850962 <newline> type Is terminal bouton ; GO:0061177 | inferred from direct assay <newline> plasma membrane ; GO:0005886 | inferred from biological aspect of ancestor with PANTHER:PT…	phosphatidylinositol-3,4,5-trisphosphate binding ; GO:0005547 | inferred from direct assay <newline> actin filament binding ; GO:0051015 | inferred from direct assay <newline> actin binding ; GO:0003779 | inferred by curator from GO:0005856 <newline> actin filament binding ; GO:0051015 | inferred from biological aspect of ancestor with PANTHER:PTN000850943 <newline> phosphatidylinositol-4,5-bisph…	Actin-binding adapter protein. Binds to F-actin but is not involved in actin polymerization, capping or bundling. Does not bind G-actin (By similarity). Does not seem to be involved in actin-based lamella protrusion during cell migration.
FBgn0022710	Ac13E	1	FALSE	FALSE	TRUE	FALSE	FALSE	ADCY9	Adenylyl cyclase 13E	Insufficient genetic data for FlyBase to solicit a summary. [Date last reviewed: 2016-06-30]	cyclic nucleotide biosynthetic process ; GO:0009190 | inferred from electronic annotation with InterPro:IPR001054, InterPro:IPR018297 <newline> adenylate cyclase-activating G protein-coupled receptor signaling pathway ; GO:0007189 | inferred from biological aspect of ancestor with PANTHER:PTN002899368	integral component of membrane ; GO:0016021 | inferred from sequence model <newline> integral component of plasma membrane ; GO:0005887 | inferred from biological aspect of ancestor with PANTHER:PTN002899368	adenylate cyclase activity ; GO:0004016 | inferred from direct assay <newline> adenylate cyclase activity ; GO:0004016 | inferred from biological aspect of ancestor with PANTHER:PTN002899368	-
FBgn0033246	ACC	1	FALSE	FALSE	FALSE	FALSE	TRUE	ACACA	Acetyl-CoA carboxylase	Acetyl-CoA carboxylase (ACC) encodes a ubiquitous metabolic enzyme. It catalyzes the carboxylation of acetyl-CoA to malonyl-CoA, the rate-limiting substrate for fatty acid synthesis. It is essential in the embryo and in the oenocytes (specialized abdominal cells) for the watertightness of the respiratory system. It is required in the fat body for triglyceride storage and in the muscles for locomo…	fatty acid biosynthetic process ; GO:0006633 | inferred from electronic annotation with InterPro:IPR013537 <newline> triglyceride biosynthetic process ; GO:0019432 | inferred from mutant phenotype <newline> cellular response to sucrose stimulus ; GO:0071329 | inferred from direct assay <newline> response to sucrose ; GO:0009744 | inferred from mutant phenotype <newline> glycogen metabolic process…	cytoplasm ; GO:0005737 | inferred from direct assay	acetyl-CoA carboxylase activity ; GO:0003989 | inferred from electronic annotation with InterPro:IPR013537 <newline> ATP binding ; GO:0005524 | inferred from electronic annotation with InterPro:IPR005479, InterPro:IPR011761, InterPro:IPR011764, InterPro:IPR013537, InterPro:IPR013815, InterPro:IPR013816 <newline> metal ion binding ; GO:0046872 | inferred from electronic annotation with InterPro:IP…	-
FBgn0000024	Ace	1	FALSE	FALSE	TRUE	FALSE	FALSE	BCHE	Acetylcholine esterase	Acetylcholine esterase (Ace) encodes an enzyme that catalyzes the hydrolysis of the neurotransmitter acetylcholine to acetate and choline, thus resetting the neurotransmission mechanism at neuromuscular junctions. [Date last reviewed: 2019-03-07]	acetylcholine catabolic process in synaptic cleft ; GO:0001507 | inferred from electronic annotation with InterPro:IPR001445 <newline> acetylcholine catabolic process ; GO:0006581 | inferred from direct assay <newline> acetylcholine catabolic process ; GO:0006581 | inferred from mutant phenotype <newline> chemical synaptic transmission ; GO:0007268 | inferred from mutant phenotype <newline> choli…	cytoplasm ; GO:0005737 | inferred from direct assay <newline> plasma membrane ; GO:0005886 | inferred from direct assay	acetylcholinesterase activity ; GO:0003990 | inferred from mutant phenotype <newline> acetylcholinesterase activity ; GO:0003990 | inferred from direct assay <newline> cholinesterase activity ; GO:0004104 | inferred from direct assay	Rapidly hydrolyzes choline released into the synapse. It can hydrolyze butyrylthiocholine.
FBgn0016122	Acer	1	FALSE	FALSE	TRUE	FALSE	FALSE	ACE	Angiotensin-converting enzyme-related	Angiotensin-converting enzyme-related (Acer) encodes an enzyme with peptidyl-dipeptidase activity that regulates heart rate and circadian sleep/wake cycle. [Date last reviewed: 2019-03-07]	proteolysis ; GO:0006508 | inferred from electronic annotation with InterPro:IPR001548 <newline> regulation of heart rate ; GO:0002027 | inferred from mutant phenotype <newline> proteolysis ; GO:0006508 | traceable author statement <newline> heart development ; GO:0007507 | inferred from mutant phenotype <newline> sleep ; GO:0030431 | inferred from mutant phenotype <newline> heart development ; G…	extracellular region ; GO:0005576 | inferred from direct assay <newline> extracellular space ; GO:0005615 | inferred from biological aspect of ancestor with PANTHER:PTN001630211 <newline> plasma membrane ; GO:0005886 | inferred from biological aspect of ancestor with PANTHER:PTN001630211 <newline> extracellular space ; GO:0005615 | inferred from direct assay	peptidyl-dipeptidase activity ; GO:0008241 | inferred from biological aspect of ancestor with PANTHER:PTN000053976 <newline> dipeptidyl-peptidase activity ; GO:0008239 | inferred from biological aspect of ancestor with PANTHER:PTN000053976 <newline> peptidyl-dipeptidase activity ; GO:0008241 | inferred from sequence or structural similarity with Ance <newline> metalloendopeptidase activity ; GO:0…	May be involved in the specific maturation or degradation of a number of bioactive peptides. May have a role in the specification of heart progenitors.
FBgn0033936	Achl	1	FALSE	FALSE	TRUE	FALSE	FALSE	LARP6	Achilles	Achilles (Achl) is a clock-controlled gene that is expressed in a rhythmic manner in the brain. It regulates wing development and expression of antimicrobial peptides. [Date last reviewed: 2018-10-18]	negative regulation of gene expression ; GO:0010629 | inferred from mutant phenotype	cellular_component ; GO:0005575 | no biological data available	nucleic acid binding ; GO:0003676 | inferred from electronic annotation with InterPro:IPR000504 <newline> molecular_function ; GO:0003674 | no biological data available	-
FBgn0002856	Acp26Ab	1	FALSE	FALSE	TRUE	FALSE	FALSE		Accessory gland protein 26Ab	Accessory gland protein 26Ab (Acp26Ab) encodes a peptide that is produced by male accessory glands and transferred to females during mating. [Date last reviewed: 2019-03-07]	mating behavior ; GO:0007617 | inferred from electronic annotation with InterPro:IPR008392 <newline> multicellular organism reproduction ; GO:0032504 | inferred from high throughput expression pattern <newline> multicellular organism reproduction ; GO:0032504 | inferred from expression pattern	extracellular region ; GO:0005576 | inferred from electronic annotation with InterPro:IPR008392 <newline> extracellular space ; GO:0005615 | inferred from sequence model <newline> extracellular space ; GO:0005615 | inferred from high throughput direct assay <newline> extracellular region ; GO:0005576 | inferred from sequence model	-	This protein is transferred from male to female during mating and may affect egglaying and behavior after mating.
FBgn0011559	Acp36DE	1	FALSE	FALSE	TRUE	FALSE	FALSE		Accessory gland protein 36DE	Accessory gland protein 36DE (Acp36DE) encodes a glycoprotein produced in male accessory glands and transferred to females during mating. It causes changes in female uterine conformation that assists with the movement of sperm into storage. It influences sperm competition outcomes including the likelihood of storage of a second male's sperm. [Date last reviewed: 2019-03-07]	multicellular organism reproduction ; GO:0032504 | inferred from high throughput expression pattern <newline> sperm storage ; GO:0046693 | traceable author statement <newline> sperm storage ; GO:0046693 | inferred from mutant phenotype <newline> negative regulation of female receptivity, post-mating ; GO:0045434 | non-traceable author statement <newline> multicellular organism reproduction ; GO:0…	extracellular space ; GO:0005615 | inferred from high throughput direct assay <newline> extracellular space ; GO:0005615 | inferred from direct assay <newline> extracellular region ; GO:0005576 | inferred from sequence model <newline> extracellular space ; GO:0005615 | inferred from sequence model <newline> extracellular region ; GO:0005576 | traceable author statement	hormone activity ; GO:0005179 | non-traceable author statement	Responsible for physiological and behavioral changes in mated female flies. Associates with sperm and localizes to specific regions of the female reproductive tract, including the sperm storage organs. It accelerates sperm accumulation into storage but does not mediate the entry of the first sperm into storage. Once sperm storage has initiated it seems to act as a guidance factor helping subseque…
FBgn0034153	Acp53C14b	1	FALSE	FALSE	TRUE	FALSE	FALSE		Accessory gland protein 53C14b	-	multicellular organism reproduction ; GO:0032504 | inferred from high throughput expression pattern	extracellular space ; GO:0005615 | inferred from high throughput direct assay	molecular_function ; GO:0003674 | no biological data available	-
FBgn0020765	Acp65Aa	1	FALSE	FALSE	TRUE	FALSE	FALSE		Adult cuticle protein 65Aa	Adult cuticle protein 65Aa (Acp65Aa) encodes an adult-specific cuticle protein. Acp65Aa binds chitin and is only found in regions of flexible cuticle such as the abdominal intersegmental membranes, wing hinges and leg joints. [Date last reviewed: 2019-03-07]	chitin-based cuticle development ; GO:0040003 | inferred from sequence model	chitin-based extracellular matrix ; GO:0062129 | inferred from sequence model	structural constituent of cuticle ; GO:0042302 | inferred from electronic annotation with InterPro:IPR000618 <newline> structural constituent of chitin-based larval cuticle ; GO:0008010 | inferred from sequence model	-
FBgn0029791	AdamTS-B	1	FALSE	FALSE	TRUE	FALSE	FALSE	ADAMTS7	ADAM metallopeptidase with thrombospondin type 1 motif B	-	proteolysis ; GO:0006508 | inferred from electronic annotation with InterPro:IPR001590, InterPro:IPR002870 <newline> negative regulation of epidermal growth factor receptor signaling pathway ; GO:0042059 | inferred from genetic interaction with Ras85D inferred from genetic interaction with vn, Krn inferred from genetic interaction with spi, Krn	-	metalloendopeptidase activity ; GO:0004222 | inferred from electronic annotation with InterPro:IPR001590, InterPro:IPR002870, InterPro:IPR006586, InterPro:IPR010294	-
FBgn0036752	Adgf-A	1	TRUE	FALSE	FALSE	FALSE	FALSE	ADA2	Adenosine deaminase-related growth factor A	Adenosine deaminase-related growth factor A (Adgf-A) encodes an extracellular deaminase that regulates the level of extracellular adenosine by converting adenosine to inosine. This activity is important for regulation of systemic metabolism, especially during stress and infection. [Date last reviewed: 2019-03-07]	adenosine catabolic process ; GO:0006154 | inferred from direct assay <newline> hemocyte differentiation ; GO:0042386 | inferred from mutant phenotype <newline> larval lymph gland hemopoiesis ; GO:0035167 | inferred from genetic interaction with bip1 <newline> cellular response to sucrose starvation ; GO:0043617 | inferred from mutant phenotype <newline> regulation of carbohydrate metabolic proce…	extracellular space ; GO:0005615 | inferred from biological aspect of ancestor with PANTHER:PTN000150875 <newline> extracellular space ; GO:0005615 | inferred from direct assay	adenosine deaminase activity ; GO:0004000 | inferred from biological aspect of ancestor with PANTHER:PTN000150817 <newline> adenosine deaminase activity ; GO:0004000 | inferred from direct assay	-
FBgn0043025	Adgf-A2	1	TRUE	FALSE	FALSE	FALSE	FALSE	ADA2	Adenosine deaminase-related growth factor A2	Adenosine deaminase-related growth factor A2 (Adgf-A2) encodes a growth factor involved in spermatid development. [Date last reviewed: 2019-09-12]	adenosine catabolic process ; GO:0006154 | inferred from biological aspect of ancestor with PANTHER:PTN000150817 <newline> spermatid development ; GO:0007286 | inferred from expression pattern <newline> adenosine catabolic process ; GO:0006154 | inferred from sequence or structural similarity with Adgf-A, Adgf-D <newline> inosine biosynthetic process ; GO:0046103 | inferred from biological aspect…	membrane ; GO:0016020 | inferred from direct assay <newline> integral component of membrane ; GO:0016021 | inferred from sequence model <newline> extracellular space ; GO:0005615 | inferred from biological aspect of ancestor with PANTHER:PTN000150875	adenosine deaminase activity ; GO:0004000 | inferred from biological aspect of ancestor with PANTHER:PTN000150817 <newline> adenosine deaminase activity ; GO:0004000 | inferred from sequence or structural similarity with Adgf-A, Adgf-D	-
FBgn0052068	Adi1	1	FALSE	FALSE	TRUE	FALSE	FALSE	ADI1	Acireductone dioxygenase 1	Acireductone dioxygenase 1 (Adi1) encodes an enzyme in the methionine salvage pathway (MTA cycle) that is required for fecundity. [Date last reviewed: 2019-03-07]	oxidation-reduction process ; GO:0055114 | inferred from electronic annotation with InterPro:IPR004313 <newline> L-methionine salvage from methylthioadenosine ; GO:0019509 | inferred from sequence or structural similarity with UniProtKB:Q9BV57 <newline> methionine biosynthetic process ; GO:0009086 | inferred from mutant phenotype <newline> methionine metabolic process ; GO:0006555 | inferred from…	cytoplasm ; GO:0005737 | inferred from sequence or structural similarity with UniProtKB:Q9BV57 <newline> plasma membrane ; GO:0005886 | inferred from sequence or structural similarity with UniProtKB:Q9BV57 <newline> nucleus ; GO:0005634 | inferred from sequence or structural similarity with UniProtKB:Q9BV57	oxidoreductase activity ; GO:0016491 | inferred from sequence or structural similarity with UniProtKB:Q9BV57 <newline> acireductone dioxygenase [iron(II)-requiring] activity ; GO:0010309 | inferred from biological aspect of ancestor with PANTHER:PTN000602608	Catalyzes the formation of formate and 2-keto-4-methylthiobutyrate (KMTB) from 1,2-dihydroxy-3-keto-5-methylthiopentene (DHK-MTPene).
FBgn0038984	AdipoR	1	FALSE	FALSE	FALSE	FALSE	TRUE	ADIPOR1	Adiponectin receptor	Adiponectin receptor (AdipoR) encodes a membrane protein that regulates glucose and lipid metabolism by controlling insulin signaling. It also maintains germ line stem cells via an insulin-independent mechanism. [Date last reviewed: 2018-11-08]	hormone-mediated signaling pathway ; GO:0009755 | inferred from mutant phenotype <newline> fatty acid oxidation ; GO:0019395 | inferred from sequence or structural similarity with UniProtKB:Q96A54 <newline> adiponectin-activated signaling pathway ; GO:0033211 | inferred from biological aspect of ancestor with PANTHER:PTN001074076 <newline> hormone-mediated signaling pathway ; GO:0009755 | inferre…	integral component of membrane ; GO:0016021 | inferred from electronic annotation with InterPro:IPR004254 <newline> integral component of membrane ; GO:0016021 | inferred from sequence model <newline> plasma membrane ; GO:0005886 | inferred from biological aspect of ancestor with PANTHER:PTN001074076	signaling receptor activity ; GO:0038023 | inferred from biological aspect of ancestor with PANTHER:PTN000465443 <newline> protein-hormone receptor activity ; GO:0016500 | inferred from sequence or structural similarity with UniProtKB:Q96A54	Adiponectin receptor. In insulin-producing cells, regulates insulin secretion and controls glucose and lipid metabolism.
FBgn0042094	Adk3	1	FALSE	FALSE	TRUE	FALSE	FALSE	AK3	Adenylate kinase 3	Insufficient genetic data for FlyBase to solicit a summary. [Date last reviewed: 2016-06-30]	ADP biosynthetic process ; GO:0006172 | inferred from sequence or structural similarity with UniProtKB:Q9UIJ7	mitochondrial matrix ; GO:0005759 | inferred from sequence or structural similarity with UniProtKB:Q9UIJ7 <newline> mitochondrion ; GO:0005739 | inferred from high throughput direct assay	ATP binding ; GO:0005524 | inferred from electronic annotation with InterPro:IPR000850, InterPro:IPR006259 <newline> nucleoside triphosphate adenylate kinase activity ; GO:0046899 | inferred from sequence or structural similarity with UniProtKB:P54819 <newline> adenylate kinase activity ; GO:0004017 | inferred from direct assay	-
FBgn0026309	aft	1	FALSE	FALSE	TRUE	FALSE	FALSE	CMTR2	adrift	adrift (aft) encodes a protein involved in tracheal development. [Date last reviewed: 2019-09-12]	cap1 mRNA methylation ; GO:0097309 | inferred from biological aspect of ancestor with PANTHER:PTN000413556 <newline> open tracheal system development ; GO:0007424 | inferred from expression pattern <newline> cap2 mRNA methylation ; GO:0097310 | inferred from biological aspect of ancestor with PANTHER:PTN001441573 <newline> 7-methylguanosine mRNA capping ; GO:0006370 | inferred from biological asp…	nucleus ; GO:0005634 | inferred from direct assay <newline> nucleus ; GO:0005634 | inferred from biological aspect of ancestor with PANTHER:PTN000413556 <newline> cytoplasm ; GO:0005737 | inferred from biological aspect of ancestor with PANTHER:PTN000413556 <newline> nucleus ; GO:0005634 | traceable author statement	mRNA (nucleoside-2'-O-)-methyltransferase activity ; GO:0004483 | inferred from biological aspect of ancestor with PANTHER:PTN000413556 <newline> mRNA (nucleoside-2'-O-)-methyltransferase activity ; GO:0004483 | inferred from sequence or structural similarity with UniProtKB:Q8IYT2	Probable S-adenosyl-L-methionine-dependent methyltransferase that mediates mRNA cap2 2'-O-ribose methylation to the 5'-cap structure of mRNAs. May methylate the ribose of the second nucleotide of a m(7)GpppG-capped mRNA (cap0) to produce m(7)GpppRmpNm (cap2) (By similarity). Regulates expression of tracheal genes required for pathfinding on the segmental nerve (PubMed:10068643).
FBgn0041171	ago	2	FALSE	FALSE	TRUE	FALSE	TRUE	FBXW7	archipelago	archipelago (ago) encodes a protein that is the founding member of the Ago/Fbxw7 family of tumor suppressor genes and the substrate adaptor component of the SCF-Ago ubiquitin ligase. The product of ago has various substrates including the bHLH transcription factors encoded by Myc, trh, and sima, and the G1 cell cycle kinase component encoded by CycE. The product of ago presents tissue specific ro…	cellular response to hypoxia ; GO:0071456 | inferred from mutant phenotype <newline> regulation of autophagy of mitochondrion ; GO:1903146 | inferred from mutant phenotype <newline> negative regulation of cellular response to hypoxia ; GO:1900038 | inferred from mutant phenotype <newline> negative regulation of growth ; GO:0045926 | inferred from mutant phenotype <newline> ventral cord developmen…	SCF ubiquitin ligase complex ; GO:0019005 | inferred from sequence or structural similarity with HGNC:16712 <newline> SCF ubiquitin ligase complex ; GO:0019005 | non-traceable author statement	cyclin binding ; GO:0030332 | traceable author statement <newline> ubiquitin-protein transferase activity ; GO:0004842 | contributes_to inferred from sequence or structural similarity with SGD:S000001885 <newline> ubiquitin-specific protease binding ; GO:1990381 | inferred from physical interaction with UniProtKB:Q9VC56 <newline> protein binding ; GO:0005515 | inferred from physical interaction w…	Substrate recognition component of a SCF (SKP1-CUL1-F-box protein) E3 ubiquitin-protein ligase complex which mediates the ubiquitination and subsequent proteasomal degradation of target proteins (By similarity). Probably recognizes and binds to phosphorylated target proteins (By similarity). In the wing and eye, negatively regulates cell growth and proliferation by mediating the degradation of My…
FBgn0250816	AGO3	1	FALSE	FALSE	TRUE	FALSE	FALSE	PIWIL2	Argonaute 3	Argonaute 3 (AGO3) encodes a germline-specific Argonaute/Piwi family protein, which interacts with Piwi-interacting RNAs (piRNAs) to form effector complexes. It exhibits piRNA-guided RNA cleavage activity required for both piRNA amplification and transposon silencing, thereby securing germline development. [Date last reviewed: 2019-03-07]	positive regulation of nuclear-transcribed mRNA poly(A) tail shortening ; GO:0060213 | inferred from mutant phenotype <newline> negative regulation of transposition ; GO:0010529 | inferred from mutant phenotype <newline> posttranscriptional gene silencing by RNA ; GO:0035194 | inferred from mutant phenotype	cytosol ; GO:0005829 | inferred from direct assay <newline> P granule ; GO:0043186 | inferred from direct assay <newline> cytoplasm ; GO:0005737 | inferred from direct assay <newline> mitochondrion ; GO:0005739 | inferred from direct assay	piRNA binding ; GO:0034584 | inferred from direct assay <newline> RNA binding ; GO:0003723 | inferred from direct assay	Acts via the piwi-interacting RNA (piRNA) metabolic process, which mediates the repression of transposable elements during meiosis by forming complexes composed of piRNAs and Piwi proteins and governs the methylation and subsequent repression of transposons. Directly binds piRNAs, a class of 24 to 30 nucleotide RNAs that are generated by a Dicer-independent mechanism and are primarily derived fro…
FBgn0031392	AIF	1	FALSE	FALSE	FALSE	FALSE	TRUE	AIFM1	Apoptosis inducing factor	Apoptosis inducing factor (AIF) encodes a phylogenetically conserved redox-active flavoprotein that contributes to cell death and oxidative phosphorylation in mitochondria. [Date last reviewed: 2019-03-07]	oxidation-reduction process ; GO:0055114 | inferred from sequence or structural similarity with UniProtKB:O95831 <newline> programmed cell death involved in cell development ; GO:0010623 | inferred from mutant phenotype <newline> mitochondrial respiratory chain complex assembly ; GO:0033108 | inferred from sequence or structural similarity with UniProtKB:O95831 <newline> mitochondrial ATP synthes…	mitochondrial intermembrane space ; GO:0005758 | inferred from direct assay <newline> mitochondrion ; GO:0005739 | inferred from direct assay	protein dimerization activity ; GO:0046983 | inferred from electronic annotation with InterPro:IPR029324 <newline> NAD(P)H oxidase activity ; GO:0016174 | inferred from sequence or structural similarity with UniProtKB:O95831 <newline> DNA binding ; GO:0003677 | NOT inferred from key residues <newline> oxidoreductase activity, acting on NAD(P)H ; GO:0016651 | inferred from sequence or structural s…	Probable NADH oxidoreductase (By similarity). Mitochondrial effector of cell death that plays roles in developmentally regulated cell death and normal mitochondrial function.
FBgn0033754	Ak6	1	FALSE	FALSE	FALSE	FALSE	TRUE	TAF9	Adenylate kinase 6	Adenylate kinase 6 (Ak6) encodes a protein that works as both adenylate kinase and ATPase. It is involved in the p53 and NF-ÎºB pathways. The functions of the product of Ak6 include the regulation of Cajal body assembly, histone transcription, 18SrRNA rRNA processing, cell growth and survival. [Date last reviewed: 2019-03-07]	-	cytoplasm ; GO:0005737 | inferred from biological aspect of ancestor with PANTHER:PTN000287630 <newline> nucleus ; GO:0005634 | inferred from biological aspect of ancestor with PANTHER:PTN000287630 <newline> nucleus ; GO:0005634 | inferred from direct assay	adenylate kinase activity ; GO:0004017 | inferred from direct assay <newline> adenylate kinase activity ; GO:0004017 | inferred from biological aspect of ancestor with PANTHER:PTN000287630 <newline> ATP binding ; GO:0005524 | inferred from biological aspect of ancestor with PANTHER:PTN000287630	Broad-specificity nucleoside monophosphate (NMP) kinase that catalyzes the reversible transfer of the terminal phosphate group between nucleoside triphosphates and monophosphates. AMP is the best phosphate acceptor, and CMP is also a good substrate. All nucleoside triphosphates ATP, TTP, CTP, GTP, and UTP are accepted as phosphate donors. ATP is the best phosphate donor. May have a role in nuclea…
FBgn0027932	Akap200	1	FALSE	FALSE	TRUE	FALSE	FALSE		A kinase anchor protein 200	A kinase anchor protein 200 (Akap200) encodes a scaffolding protein that contributes to the spatial and temporal regulation of the Protein Kinase A holoenzyme. It regulates the Notch signaling and the organization of the actin cytoskeleton. [Date last reviewed: 2019-09-12]	cellular response to ethanol ; GO:0071361 | inferred from mutant phenotype <newline> positive regulation of Notch signaling pathway ; GO:0045747 | inferred from direct assay inferred from mutant phenotype <newline> circadian rhythm ; GO:0007623 | inferred from mutant phenotype <newline> positive regulation of protein localization to membrane ; GO:1905477 | inferred from mutant phenotype <newline>…	cytosol ; GO:0005829 | inferred from direct assay <newline> plasma membrane ; GO:0005886 | inferred from high throughput direct assay <newline> plasma membrane ; GO:0005886 | inferred from mutant phenotype <newline> cytoplasm ; GO:0005737 | inferred from high throughput direct assay <newline> cytoskeleton ; GO:0005856 | inferred from direct assay <newline> cytosol ; GO:0005829 | inferred from mut…	protein binding ; GO:0005515 | inferred from physical interaction with UniProtKB:P62152 <newline> Notch binding ; GO:0005112 | inferred from physical interaction with UniProtKB:P07207 <newline> protein kinase A regulatory subunit binding ; GO:0034237 | inferred from physical interaction with UniProtKB:P81900 <newline> actin filament binding ; GO:0051015 | inferred from direct assay <newline> prot…	Scaffolding protein involved in the regulation of PKA signaling and anchoring to the actin cytoskeleton integrating signals propagated by cAMP, diacylglycerol and calcium (PubMed:10480936, PubMed:10480937, PubMed:12223401). Contributes to the maintenance and regulation of cytoskeletal structures in germline via PKA-mediated signaling (PubMed:12223401). As part of ethanol response in the glia, med…
FBgn0030122	Aladin	1	FALSE	FALSE	TRUE	FALSE	FALSE	AAAS	Aladin	-	nucleocytoplasmic transport ; GO:0006913 | inferred from biological aspect of ancestor with PANTHER:PTN000375798 <newline> mitotic spindle assembly ; GO:0090307 | inferred from mutant phenotype <newline> nucleocytoplasmic transport ; GO:0006913 | inferred from sequence or structural similarity with HGNC:13666 <newline> microtubule bundle formation ; GO:0001578 | inferred from mutant phenotype <ne…	nuclear pore ; GO:0005643 | inferred from sequence or structural similarity with HGNC:13666 <newline> spindle pole ; GO:0000922 | inferred from direct assay <newline> mitotic spindle ; GO:0072686 | inferred from direct assay <newline> endomembrane system ; GO:0012505 | inferred from high throughput direct assay <newline> nuclear pore ; GO:0005643 | inferred from biological aspect of ancestor with…	molecular_function ; GO:0003674 | no biological data available	Involved in mitotic spindle assembly.
FBgn0065035	AlkB	1	FALSE	FALSE	TRUE	FALSE	FALSE	ALKBH1	AlkB	-	oxidation-reduction process ; GO:0055114 | inferred from electronic annotation with InterPro:IPR004574, InterPro:IPR005123	mitochondrion ; GO:0005739 | inferred from biological aspect of ancestor with PANTHER:PTN000421874 <newline> nuclear euchromatin ; GO:0005719 | inferred from biological aspect of ancestor with PANTHER:PTN000421874	class I DNA-(apurinic or apyrimidinic site) endonuclease activity ; GO:0140078 | inferred from sequence or structural similarity with UniProtKB:Q13686 <newline> methylcytosine dioxygenase activity ; GO:0070579 | inferred from sequence or structural similarity with UniProtKB:Q13686	-
FBgn0010215	alpha-Cat	1	FALSE	FALSE	TRUE	FALSE	FALSE	CTNNA2	alpha Catenin	-	cell adhesion ; GO:0007155 | inferred from electronic annotation with InterPro:IPR000633, InterPro:IPR001033, InterPro:IPR006077 <newline> adherens junction organization ; GO:0034332 | inferred from mutant phenotype <newline> apical constriction ; GO:0003383 | inferred from mutant phenotype <newline> dorsal closure, amnioserosa morphology change ; GO:0046664 | inferred from mutant phenotype <newl…	actin cytoskeleton ; GO:0015629 | inferred from electronic annotation with InterPro:IPR000633 <newline> catenin complex ; GO:0016342 | inferred from direct assay <newline> plasma membrane ; GO:0005886 | inferred from direct assay <newline> spot adherens junction ; GO:0005914 | non-traceable author statement <newline> plasma membrane ; GO:0005886 | inferred from high throughput direct assay <newli…	actin filament binding ; GO:0051015 | inferred from electronic annotation with InterPro:IPR001033, InterPro:IPR006077 <newline> cadherin binding ; GO:0045296 | inferred from electronic annotation with InterPro:IPR001033 <newline> structural molecule activity ; GO:0005198 | inferred from electronic annotation with InterPro:IPR000633 <newline> protein binding ; GO:0005515 | inferred from physical i…	Associates with the cytoplasmic domain of a variety of cadherins. The association of catenins to cadherins produces a complex which is linked to the actin filament network, and which seems to be of primary importance for cadherins cell-adhesion properties.
FBgn0015571	alpha-Est3	1	FALSE	FALSE	TRUE	FALSE	FALSE	CES1 | CES2 | CES3 | CES4A | CES5A	alpha-Esterase-3	-	-	-	-	-
FBgn0025725	alphaCOP	1	FALSE	FALSE	TRUE	FALSE	FALSE	COPA	Coat Protein (coatomer) alpha	-	endoplasmic reticulum to Golgi vesicle-mediated transport ; GO:0006888 | inferred from biological aspect of ancestor with PANTHER:PTN000458798 <newline> intracellular protein transport ; GO:0006886 | inferred from biological aspect of ancestor with PANTHER:PTN000458798 <newline> male meiosis cytokinesis ; GO:0007112 | inferred from mutant phenotype <newline> retrograde vesicle-mediated transport,…	COPI vesicle coat ; GO:0030126 | inferred from biological aspect of ancestor with PANTHER:PTN000458798 <newline> endoplasmic reticulum-Golgi intermediate compartment ; GO:0005793 | inferred from direct assay <newline> COPI vesicle coat ; GO:0030126 | inferred from direct assay	structural molecule activity ; GO:0005198 | inferred from electronic annotation with InterPro:IPR006692, InterPro:IPR010714	-
FBgn0086782	amn	1	FALSE	FALSE	TRUE	FALSE	FALSE		amnesiac	amnesiac (amn) encodes an apparent pre-pro-neuropeptide that functions to prolong medium-term memory. In the adult, it is almost entirely concentrated in two large neurosecretory cells (Dorsal Paired Median cells). [Date last reviewed: 2019-02-28]	behavioral response to pain ; GO:0048266 | inferred from mutant phenotype <newline> anesthesia-resistant memory ; GO:0007615 | traceable author statement <newline> olfactory learning ; GO:0008355 | traceable author statement <newline> learning or memory ; GO:0007611 | non-traceable author statement <newline> neuropeptide signaling pathway ; GO:0007218 | inferred from expression pattern <newline> …	extracellular space ; GO:0005615 | inferred from direct assay	neuropeptide hormone activity ; GO:0005184 | traceable author statement <newline> neuropeptide hormone activity ; GO:0005184 | inferred from sequence or structural similarity <newline> neuropeptide hormone activity ; GO:0005184 | non-traceable author statement <newline> G protein-coupled receptor binding ; GO:0001664 | non-traceable author statement	Required for associative learning and memory in adults. Expression pattern suggests a modulatory role in memory formation. Controls neurotransmitter-mediated signaling pathways associated with the structure of the larval peripheral nerve.
FBgn0033366	Ance-4	1	FALSE	FALSE	FALSE	TRUE	FALSE	ACE	Ance-4	Insufficient genetic data for FlyBase to solicit a summary. [Date last reviewed: 2016-06-30]	proteolysis ; GO:0006508 | inferred from electronic annotation with InterPro:IPR001548	plasma membrane ; GO:0005886 | inferred from biological aspect of ancestor with PANTHER:PTN001630211 <newline> extracellular space ; GO:0005615 | inferred from biological aspect of ancestor with PANTHER:PTN001630211	metallopeptidase activity ; GO:0008237 | NOT inferred from key residues <newline> dipeptidyl-peptidase activity ; GO:0008239 | inferred from biological aspect of ancestor with PANTHER:PTN000053976 <newline> exopeptidase activity ; GO:0008238 | inferred from biological aspect of ancestor with PANTHER:PTN001630211 <newline> metallopeptidase activity ; GO:0008237 | inferred from biological aspect of…	-
FBgn0261788	Ank2	1	FALSE	FALSE	TRUE	FALSE	FALSE	ANK2	Ankyrin 2	Ankyrin 2 (Ank2) encodes a cytoskeletal binding protein required for proper function of the product of Î²-Spec via direct interaction. It contributes to the regulation of short-term memory, sound perception, microtubule cytoskeleton and neuromuscular junction development and synapsis. [Date last reviewed: 2019-03-07]	signal transduction ; GO:0007165 | inferred from electronic annotation with InterPro:IPR000488 <newline> axon extension ; GO:0048675 | inferred from mutant phenotype <newline> neuromuscular junction development ; GO:0007528 | inferred from mutant phenotype <newline> neuron cellular homeostasis ; GO:0070050 | inferred from genetic interaction with Ank2 <newline> sensory perception of sound ; GO:00…	presynaptic periactive zone ; GO:0036062 | inferred from direct assay <newline> presynaptic membrane ; GO:0042734 | inferred from direct assay <newline> neuromuscular junction ; GO:0031594 | inferred from direct assay <newline> terminal bouton ; GO:0043195 | inferred from direct assay <newline> plasma membrane ; GO:0005886 | inferred from high throughput direct assay	-	-
FBgn0260642	Antp	1	FALSE	FALSE	TRUE	FALSE	FALSE	HOXB7	Antennapedia	Antennapedia (Antp) is the distal-most member of the Antennapedia complex; one of two Hox gene complexes. Antp encodes a sequence-specific homeodomain transcription factor, which is part of a developmental regulatory system that specifies segmental identity in the pro- and mesothorax. In adults Antp loss of function is associated with a transformation of leg into antenna while ectopic expression …	muscle cell fate specification ; GO:0042694 | inferred from mutant phenotype <newline> anterior/posterior axis specification ; GO:0009948 | traceable author statement <newline> neuroblast development ; GO:0014019 | inferred from mutant phenotype <newline> specification of segmental identity, thorax ; GO:0007384 | traceable author statement <newline> regulation of neurogenesis ; GO:0050767 | infer…	nucleus ; GO:0005634 | inferred from direct assay <newline> nucleus ; GO:0005634 | inferred from biological aspect of ancestor with PANTHER:PTN002388214 <newline> cytoplasm ; GO:0005737 | inferred from direct assay	DNA-binding transcription factor activity, RNA polymerase II-specific ; GO:0000981 | inferred from biological aspect of ancestor with PANTHER:PTN002388214 <newline> DNA binding ; GO:0003677 | inferred from direct assay <newline> DNA-binding transcription factor activity, RNA polymerase II-specific ; GO:0000981 | inferred from direct assay <newline> RNA polymerase II proximal promoter sequence-spe…	Sequence-specific transcription factor which is part of a developmental regulatory system that regulates segmental identity in the mesothorax. Provides cells with specific positional identities on the anterior-posterior axis.
FBgn0030749	AnxB11	1	FALSE	FALSE	TRUE	FALSE	FALSE	ANXA11 | ANXA7	Annexin B11	Insufficient genetic data for FlyBase to solicit a summary. [Date last reviewed: 2016-06-30]	-	cellular_component ; GO:0005575 | no biological data available	calcium ion binding ; GO:0005509 | inferred from electronic annotation with InterPro:IPR001464, InterPro:IPR018252, InterPro:IPR018502 <newline> calcium-dependent phospholipid binding ; GO:0005544 | inferred from sequence or structural similarity with AnxB10	-
FBgn0263351	AP-2mu	1	FALSE	FALSE	TRUE	FALSE	FALSE	AP2M1	Adaptor Protein complex 2, mu subunit	Adaptor Protein complex 2, Î¼ subunit (AP-2Î¼) encodes a component of the AP-2 adaptor complex, which recruits certain transmembrane proteins into clathrin-coated pits for endocytic internalization. [Date last reviewed: 2019-03-07]	intracellular protein transport ; GO:0006886 | inferred from electronic annotation with InterPro:IPR001392, InterPro:IPR018240 <newline> endocytosis ; GO:0006897 | inferred from mutant phenotype <newline> dsRNA transport ; GO:0033227 | inferred from mutant phenotype	AP-2 adaptor complex ; GO:0030122 | inferred from mutant phenotype	clathrin adaptor activity ; GO:0035615 | inferred from mutant phenotype	-
FBgn0032136	Apoltp	1	FALSE	FALSE	TRUE	FALSE	FALSE	APOB	Apolipoprotein lipid transfer particle	Apolipoprotein lipid transfer particle (Apoltp) encodes a apolipoprotein of the ApoB family. It is assembled with lipids to form high density, low abundance lipoproteins named lipid transfer particles (LTP). LTP catalyzes the transfer of lipids from the gut to circulating lipophorin and from lipophorin to peripheral tissues, such as imaginal discs and ovaries. [Date last reviewed: 2019-03-07]	positive regulation of lipid transport ; GO:0032370 | inferred from mutant phenotype <newline> sterol transport ; GO:0015918 | inferred from mutant phenotype <newline> acylglycerol transport ; GO:0034196 | inferred from mutant phenotype	basal part of cell ; GO:0045178 | inferred from direct assay <newline> plasma membrane ; GO:0005886 | inferred from direct assay <newline> extracellular space ; GO:0005615 | inferred from direct assay	lipoprotein particle receptor binding ; GO:0070325 | inferred from physical interaction with LpR2 <newline> lipid transporter activity ; GO:0005319 | inferred from mutant phenotype <newline> lipid transporter activity ; GO:0005319 | inferred from biological aspect of ancestor with PANTHER:PTN001155829	-
FBgn0260941	app	1	FALSE	FALSE	TRUE	FALSE	FALSE	ZDHHC14	approximated	approximated (app) encodes a palmitoyltransferase involved in planar cell polarity. It regulates Fat signaling and the localization and activity of the product of d. [Date last reviewed: 2019-03-07]	pattern specification process ; GO:0007389 | inferred from mutant phenotype <newline> protein targeting to membrane ; GO:0006612 | inferred from biological aspect of ancestor with PANTHER:PTN000525256 <newline> peptidyl-L-cysteine S-palmitoylation ; GO:0018230 | inferred from biological aspect of ancestor with PANTHER:PTN000525256 <newline> protein palmitoylation ; GO:0018345 | inferred from sequ…	endoplasmic reticulum ; GO:0005783 | inferred from biological aspect of ancestor with PANTHER:PTN000525256 <newline> endoplasmic reticulum ; GO:0005783 | inferred from direct assay <newline> apical cortex ; GO:0045179 | inferred from direct assay <newline> Golgi apparatus ; GO:0005794 | inferred from biological aspect of ancestor with PANTHER:PTN000525256	protein-cysteine S-palmitoyltransferase activity ; GO:0019706 | inferred from sequence or structural similarity with SGD:S000004236 <newline> protein-cysteine S-palmitoyltransferase activity ; GO:0019706 | inferred from biological aspect of ancestor with PANTHER:PTN000525256	Palmitoylates Dlish which is required for the apical cell cortex localization, total cellular level and full activity of dachs.
FBgn0015903	apt	1	FALSE	FALSE	TRUE	FALSE	FALSE	FSBP	apontic	apontic (apt) encodes a DNA-binding protein that acts as a transcriptional regulator and can function in translational repression. It plays roles in cell migration, cell fate specification, and morphogenesis via STAT signaling pathway inhibition. [Date last reviewed: 2019-03-07]	central nervous system development ; GO:0007417 | inferred from mutant phenotype <newline> positive regulation of transcription by RNA polymerase II ; GO:0045944 | inferred from direct assay <newline> behavioral response to ethanol ; GO:0048149 | inferred from mutant phenotype <newline> open tracheal system development ; GO:0007424 | inferred from mutant phenotype <newline> epithelial cell migrat…	nucleus ; GO:0005634 | inferred from direct assay <newline> cytoplasm ; GO:0005737 | inferred from direct assay	protein binding ; GO:0005515 | inferred from physical interaction with mbf1 <newline> RNA polymerase II regulatory region sequence-specific DNA binding ; GO:0000977 | inferred from direct assay <newline> DNA-binding transcription factor activity ; GO:0003700 | inferred from direct assay <newline> sequence-specific DNA binding ; GO:0043565 | inferred from direct assay <newline> mRNA 3'-UTR binding…	-
FBgn0000116	Argk	1	FALSE	FALSE	TRUE	FALSE	FALSE	CKM	Arginine kinase	-	phosphorylation ; GO:0016310 | inferred from sequence or structural similarity with UniProtKB:P51541 <newline> phosphocreatine biosynthetic process ; GO:0046314 | inferred from biological aspect of ancestor with PANTHER:PTN000167126	extracellular region ; GO:0005576 | inferred from high throughput direct assay <newline> cytosol ; GO:0005829 | inferred from high throughput direct assay <newline> plasma membrane ; GO:0005886 | inferred from high throughput direct assay <newline> cytoplasm ; GO:0005737 | inferred from high throughput direct assay	creatine kinase activity ; GO:0004111 | inferred from biological aspect of ancestor with PANTHER:PTN000167126 <newline> arginine kinase activity ; GO:0004054 | inferred from sequence or structural similarity with UniProtKB:P51541 <newline> kinase activity ; GO:0016301 | inferred from biological aspect of ancestor with PANTHER:PTN000167125	-
FBgn0027093	ArgRS	1	FALSE	FALSE	FALSE	FALSE	TRUE	RARS	Arginyl-tRNA synthetase	Insufficient genetic data for FlyBase to solicit a summary. [Date last reviewed: 2016-06-30]	arginyl-tRNA aminoacylation ; GO:0006420 | traceable author statement <newline> arginyl-tRNA aminoacylation ; GO:0006420 | inferred from biological aspect of ancestor with PANTHER:PTN000238097	cytoplasm ; GO:0005737 | inferred from electronic annotation with InterPro:IPR005148 <newline> aminoacyl-tRNA synthetase multienzyme complex ; GO:0017101 | inferred from direct assay <newline> cytoplasm ; GO:0005737 | traceable author statement	ATP binding ; GO:0005524 | inferred from electronic annotation with InterPro:IPR001278, InterPro:IPR001412, InterPro:IPR005148, InterPro:IPR008909, InterPro:IPR009080 <newline> arginine-tRNA ligase activity ; GO:0004814 | traceable author statement <newline> arginine-tRNA ligase activity ; GO:0004814 | inferred from biological aspect of ancestor with PANTHER:PTN000238097	Forms part of a macromolecular complex that catalyzes the attachment of specific amino acids to cognate tRNAs during protein synthesis.
FBgn0011745	Arp1	1	FALSE	FALSE	FALSE	FALSE	TRUE	ACTR1A	Actin-related protein 1	Actin-related protein 1 (Arp1) encodes the short filamentous component of the Dynactin complex, which plays an essential role in the activation of the Dynein microtubule motor protein. As such, the Arp1 product is required for diverse cellular processes such as intracellular transport, mitotic spindle assembly, chromosome movements, and nuclear positioning. [Date last reviewed: 2018-09-13]	axonal transport of mitochondrion ; GO:0019896 | inferred from mutant phenotype <newline> anterograde axonal transport ; GO:0008089 | inferred from mutant phenotype <newline> mitotic cell cycle ; GO:0000278 | inferred from high throughput mutant phenotype <newline> retrograde axonal transport ; GO:0008090 | inferred from mutant phenotype <newline> nuclear migration along microtubule ; GO:0030473 …	dynactin complex ; GO:0005869 | inferred from biological aspect of ancestor with PANTHER:PTN000233665 <newline> cell cortex region ; GO:0099738 | inferred from biological aspect of ancestor with PANTHER:PTN000233665 <newline> centrosome ; GO:0005813 | inferred from biological aspect of ancestor with PANTHER:PTN000233665	microtubule cortical anchor activity ; GO:0106006 | contributes_to inferred from biological aspect of ancestor with PANTHER:PTN000233665	-
FBgn0011741	Arp6	1	FALSE	FALSE	FALSE	FALSE	TRUE	ACTR6	Actin-related protein 6	Insufficient genetic data for FlyBase to solicit a summary. [Date last reviewed: 2016-06-30]	histone exchange ; GO:0043486 | inferred from biological aspect of ancestor with PANTHER:PTN000233887 <newline> heterochromatin organization ; GO:0070828 | inferred from sequence or structural similarity with HGNC:24025	nucleus ; GO:0005634 | inferred from direct assay <newline> Swr1 complex ; GO:0000812 | inferred from biological aspect of ancestor with PANTHER:PTN000233887 <newline> chromatin ; GO:0000785 | inferred from direct assay	chromatin binding ; GO:0003682 | inferred from sequence or structural similarity with HGNC:24025 <newline> nucleosome binding ; GO:0031491 | inferred from biological aspect of ancestor with PANTHER:PTN000233887	-
FBgn0000119	arr	1	FALSE	FALSE	TRUE	FALSE	FALSE	LRP6	arrow	arrow (arr) encodes a type I trans-membrane protein and functions as an obligate co-receptor with the product of fz for the ligand encoded by wg in the canonical Wnt signaling pathway. The product of arr is involved in developmental patterning, cell survival and growth regulation. [Date last reviewed: 2019-03-07]	nervous system development ; GO:0007399 | inferred from mutant phenotype <newline> long-term memory ; GO:0007616 | inferred from mutant phenotype <newline> cell elongation involved in imaginal disc-derived wing morphogenesis ; GO:0090254 | inferred from mutant phenotype <newline> canonical Wnt signaling pathway ; GO:0060070 | inferred from mutant phenotype inferred from genetic interaction with d…	late endosome ; GO:0005770 | colocalizes_with inferred from direct assay <newline> early endosome ; GO:0005769 | colocalizes_with inferred from direct assay <newline> plasma membrane ; GO:0005886 | inferred from direct assay	Wnt-activated receptor activity ; GO:0042813 | inferred from direct assay <newline> Wnt-protein binding ; GO:0017147 | inferred from physical interaction with wg <newline> Wnt-activated receptor activity ; GO:0042813 | inferred from biological aspect of ancestor with PANTHER:PTN000056248 <newline> coreceptor activity ; GO:0015026 | inferred from genetic interaction with fz2, wg <newline> protein …	-
FBgn0031592	Art2	1	FALSE	TRUE	FALSE	FALSE	FALSE	PRMT1	Arginine methyltransferase 2	Insufficient genetic data for FlyBase to solicit a summary. [Date last reviewed: 2016-06-30]	peptidyl-arginine methylation ; GO:0018216 | inferred from sequence or structural similarity with HGNC:5187	nucleus ; GO:0005634 | inferred from sequence or structural similarity with HGNC:5187 <newline> nucleus ; GO:0005634 | inferred from biological aspect of ancestor with PANTHER:PTN001663148	protein-arginine omega-N monomethyltransferase activity ; GO:0035241 | inferred from sequence or structural similarity with UniProtKB:Q9VH48	-
FBgn0029095	aru	3	TRUE	FALSE	FALSE	TRUE	TRUE	EPS8L2	arouser	arouser (aru) encodes an SH3 adaptor protein that interacts with Egfr and PI3K pathways. Its roles include regulation of synapse number, memory formation and ethanol sedation sensitivity. [Date last reviewed: 2019-03-07]	olfactory behavior ; GO:0042048 | inferred from direct assay <newline> response to ethanol ; GO:0045471 | inferred from direct assay <newline> regulation of synapse structure or activity ; GO:0050803 | inferred from direct assay <newline> Rho protein signal transduction ; GO:0007266 | inferred from biological aspect of ancestor with PANTHER:PTN000958212 <newline> memory ; GO:0007613 | inferred fr…	synapse ; GO:0045202 | inferred from direct assay <newline> plasma membrane ; GO:0005886 | inferred from biological aspect of ancestor with PANTHER:PTN000958212	Rac guanyl-nucleotide exchange factor activity ; GO:0030676 | contributes_to inferred from biological aspect of ancestor with PANTHER:PTN000958212 <newline> actin binding ; GO:0003779 | inferred from biological aspect of ancestor with PANTHER:PTN000958212	-
FBgn0035407	Asciz	1	TRUE	FALSE	FALSE	FALSE	FALSE	ATMIN	ASCIZ zinc finger protein	ASCIZ zinc finger protein (Asciz) encodes a transcription factor that regulates the expression of ctp, which encodes a LC8 dynein light chain. The product of Asciz is involved in dynein motor functions, including mitotic chromosome segregation, and dynein-independent functions, such as patterning of cell cycles and apoptosis during development. [Date last reviewed: 2019-03-07]	positive regulation of transcription by RNA polymerase II ; GO:0045944 | inferred from mutant phenotype <newline> regulation of mitotic nuclear division ; GO:0007088 | inferred from mutant phenotype <newline> metamorphosis ; GO:0007552 | inferred from mutant phenotype	polytene chromosome interband ; GO:0005705 | inferred from direct assay <newline> spindle matrix ; GO:1990047 | inferred from direct assay <newline> polytene chromosome puff ; GO:0005703 | inferred from direct assay <newline> nucleus ; GO:0005634 | inferred from direct assay	nucleic acid binding ; GO:0003676 | inferred from electronic annotation with InterPro:IPR013087	-
FBgn0029094	asf1	1	FALSE	FALSE	FALSE	FALSE	TRUE	ASF1A	anti-silencing factor 1	-	nucleosome assembly ; GO:0006334 | inferred from mutant phenotype <newline> chromatin organization ; GO:0006325 | inferred from direct assay <newline> regulation of mRNA splicing, via spliceosome ; GO:0048024 | inferred from mutant phenotype <newline> chromatin organization ; GO:0006325 | inferred from genetic interaction with Tlk <newline> negative regulation of transcription by RNA polymerase I…	RCAF complex ; GO:0035059 | inferred from direct assay <newline> polytene chromosome ; GO:0005700 | inferred from direct assay <newline> transcriptional repressor complex ; GO:0017053 | inferred from direct assay	protein binding ; GO:0005515 | inferred from physical interaction with Tlk <newline> RNA polymerase II repressing transcription factor binding ; GO:0001103 | inferred from physical interaction with H <newline> protein binding ; GO:0005515 | inferred from physical interaction with UniProtKB:P02299 inferred from physical interaction with UniProtKB:P84040 <newline> protein binding ; GO:0005515 | inf…	Histone chaperone that facilitates histone deposition and histone exchange and removal during nucleosome assembly and disassembly (PubMed:10591219, PubMed:12381660, PubMed:14561777, PubMed:16151251, PubMed:16396992). Cooperates with chromatin assembly factor 1 (CAF-1) to promote replication-dependent chromatin assembly (PubMed:11533245). Plays a role in the formation of silent heterochromatin (Pu…
FBgn0034606	ASPP	1	FALSE	FALSE	TRUE	FALSE	FALSE	PPP1R13B	Ankyrin-repeat, SH3-domain, and Proline-rich-region containing Protein	Ankyrin-repeat, SH3-domain, and Proline-rich-region containing Protein (ASPP) encodes a scaffold protein localised at the adherens junctions (AJ) of epithelial cells. It promotes AJ stability by repressing Src activity via the kinase encoded by Csk. [Date last reviewed: 2018-10-18]	positive regulation of protein tyrosine kinase activity ; GO:0061098 | inferred from genetic interaction with Csk	nucleus ; GO:0005634 | inferred from biological aspect of ancestor with PANTHER:PTN001538228 <newline> adherens junction ; GO:0005912 | inferred from direct assay	protein tyrosine kinase activator activity ; GO:0030296 | inferred from direct assay <newline> p53 binding ; GO:0002039 | inferred from biological aspect of ancestor with PANTHER:PTN001538228	-
FBgn0051739	AspRS-m	1	FALSE	FALSE	TRUE	FALSE	FALSE	DARS2	Aspartyl-tRNA synthetase, mitochondrial	Aspartyl-tRNA synthetase, mitochondrial (AspRS-m) encodes a protein predicted to function within mitochondria to catalyze the ligation of aspartate to its cognate tRNA to form aspartyl-tRNA. [Date last reviewed: 2019-03-07]	tRNA aminoacylation for protein translation ; GO:0006418 | inferred from electronic annotation with InterPro:IPR002312, InterPro:IPR004364, InterPro:IPR006195, InterPro:IPR018150 <newline> aspartyl-tRNA aminoacylation ; GO:0006422 | traceable author statement	cytoplasm ; GO:0005737 | inferred from electronic annotation with InterPro:IPR004115 <newline> mitochondrion ; GO:0005739 | traceable author statement	ATP binding ; GO:0005524 | inferred from electronic annotation with InterPro:IPR002312, InterPro:IPR004115, InterPro:IPR004364, InterPro:IPR004524, InterPro:IPR018150 <newline> nucleic acid binding ; GO:0003676 | inferred from electronic annotation with InterPro:IPR004365 <newline> aminoacyl-tRNA ligase activity ; GO:0004812 | inferred from electronic annotation with InterPro:IPR002312, InterPro:…	-
FBgn0263619	asRNA:ASTR	1	FALSE	FALSE	TRUE	FALSE	FALSE		Antisense transcript of Rga	-	-	-	-	-
FBgn0262888	asRNA:CR43243	1	FALSE	FALSE	TRUE	FALSE	FALSE		antisense RNA:CR43243	-	-	-	-	-
FBgn0262991	asRNA:CR43299	1	FALSE	FALSE	TRUE	FALSE	FALSE		antisense RNA:CR43299	-	-	-	-	-
FBgn0263444	asRNA:CR43467	1	TRUE	FALSE	FALSE	FALSE	FALSE		antisense RNA:CR43467	-	-	-	-	-
FBgn0263446	asRNA:CR43469	1	FALSE	FALSE	TRUE	FALSE	FALSE		antisense RNA:CR43469	-	-	-	-	-
FBgn0264267	asRNA:CR43767	1	FALSE	FALSE	TRUE	FALSE	FALSE		antisense RNA:CR43767	-	-	-	-	-
FBgn0264496	asRNA:CR43898	1	FALSE	FALSE	TRUE	FALSE	FALSE		antisense RNA:CR43898	-	-	-	-	-
FBgn0264599	asRNA:CR43948	1	FALSE	FALSE	TRUE	FALSE	FALSE		antisense RNA:CR43948	-	-	-	-	-
FBgn0264863	asRNA:CR44054	1	FALSE	FALSE	TRUE	FALSE	FALSE		antisense RNA:CR44054	-	-	-	-	-
FBgn0264872	asRNA:CR44063	1	FALSE	FALSE	TRUE	FALSE	FALSE		antisense RNA:CR44063	-	-	-	-	-
FBgn0264878	asRNA:CR44069	1	FALSE	FALSE	TRUE	FALSE	FALSE		antisense RNA:CR44069	-	-	-	-	-
FBgn0264892	asRNA:CR44083	1	FALSE	FALSE	TRUE	FALSE	FALSE		antisense RNA:CR44083	-	-	-	-	-
FBgn0265065	asRNA:CR44176	1	FALSE	TRUE	FALSE	FALSE	FALSE		antisense RNA:CR44176	-	-	-	-	-
FBgn0265705	asRNA:CR44512	1	FALSE	FALSE	TRUE	FALSE	FALSE		antisense RNA:CR44512	-	-	-	-	-
FBgn0265864	asRNA:CR44653	1	FALSE	FALSE	TRUE	FALSE	FALSE		antisense RNA:CR44653	-	-	-	-	-
FBgn0266141	asRNA:CR44847	1	FALSE	FALSE	TRUE	FALSE	FALSE		antisense RNA:CR44847	-	-	-	-	-
FBgn0266144	asRNA:CR44850	1	FALSE	FALSE	TRUE	FALSE	FALSE		antisense RNA:CR44850	-	-	-	-	-
FBgn0266166	asRNA:CR44872	1	FALSE	FALSE	TRUE	FALSE	FALSE		antisense RNA:CR44872	-	-	-	-	-
FBgn0266199	asRNA:CR44894	1	FALSE	FALSE	TRUE	FALSE	FALSE		antisense RNA:CR44894	-	-	-	-	-
FBgn0266307	asRNA:CR44972	1	FALSE	FALSE	TRUE	FALSE	FALSE		antisense RNA:CR44972	-	-	-	-	-
FBgn0266327	asRNA:CR44992	1	FALSE	FALSE	TRUE	FALSE	FALSE		antisense RNA:CR44992	-	-	-	-	-
FBgn0266653	asRNA:CR45160	1	FALSE	FALSE	TRUE	FALSE	FALSE		antisense RNA:CR45160	-	-	-	-	-
FBgn0266819	asRNA:CR45281	1	FALSE	FALSE	TRUE	FALSE	FALSE		antisense RNA:CR45281	-	-	-	-	-
FBgn0266838	asRNA:CR45300	1	FALSE	FALSE	TRUE	FALSE	FALSE		antisense RNA:CR45300	-	-	-	-	-
FBgn0266865	asRNA:CR45326	1	FALSE	FALSE	TRUE	FALSE	FALSE		antisense RNA:CR45326	-	-	-	-	-
FBgn0266880	asRNA:CR45341	1	FALSE	FALSE	TRUE	FALSE	FALSE		antisense RNA:CR45341	-	-	-	-	-
FBgn0266906	asRNA:CR45366	1	FALSE	FALSE	TRUE	FALSE	FALSE		antisense RNA:CR45366	-	-	-	-	-
FBgn0266907	asRNA:CR45367	1	FALSE	FALSE	TRUE	FALSE	FALSE		antisense RNA:CR45367	-	-	-	-	-
FBgn0266925	asRNA:CR45376	1	FALSE	FALSE	TRUE	FALSE	FALSE		antisense RNA:CR45376	-	-	-	-	-
FBgn0267025	asRNA:CR45469	1	FALSE	FALSE	TRUE	FALSE	FALSE		antisense RNA:CR45469	-	-	-	-	-
FBgn0267164	asRNA:CR45604	1	FALSE	FALSE	TRUE	FALSE	FALSE		antisense RNA:CR45604	-	-	-	-	-
FBgn0267183	asRNA:CR45623	1	FALSE	FALSE	TRUE	FALSE	FALSE		antisense RNA:CR45623	-	-	-	-	-
FBgn0267278	asRNA:CR45714	1	FALSE	FALSE	TRUE	FALSE	FALSE		antisense RNA:CR45714	-	-	-	-	-
FBgn0267279	asRNA:CR45715	1	FALSE	FALSE	TRUE	FALSE	FALSE		antisense RNA:CR45715	-	-	-	-	-
FBgn0267302	asRNA:CR45738	1	FALSE	FALSE	TRUE	FALSE	FALSE		antisense RNA:CR45738	-	-	-	-	-
FBgn0266429	AstA-R1	1	FALSE	FALSE	TRUE	FALSE	FALSE	GALR2	Allatostatin A receptor 1	Allatostatin A receptor 1 (AstA-R1) encodes a G-protein coupled receptor for the neuropeptide encoded by AstA. [Date last reviewed: 2019-08-01]	G protein-coupled receptor signaling pathway ; GO:0007186 | inferred from sequence model <newline> neuropeptide signaling pathway ; GO:0007218 | inferred from direct assay <newline> neuropeptide signaling pathway ; GO:0007218 | inferred from biological aspect of ancestor with PANTHER:PTN000659780 <newline> G protein-coupled receptor signaling pathway ; GO:0007186 | inferred from sequence or struc…	integral component of membrane ; GO:0016021 | inferred from sequence model <newline> neuron projection ; GO:0043005 | inferred from biological aspect of ancestor with PANTHER:PTN001200938 <newline> integral component of plasma membrane ; GO:0005887 | inferred from direct assay <newline> integral component of plasma membrane ; GO:0005887 | inferred from biological aspect of ancestor with PANTHER:P…	peptide binding ; GO:0042277 | inferred from biological aspect of ancestor with PANTHER:PTN001200938 <newline> allatostatin receptor activity ; GO:0008261 | inferred from sequence or structural similarity <newline> G protein-coupled receptor activity ; GO:0004930 | inferred from biological aspect of ancestor with PANTHER:PTN001200938 <newline> neuropeptide binding ; GO:0042923 | inferred from bio…	-
FBgn0036790	AstC-R1	1	FALSE	FALSE	TRUE	FALSE	FALSE	SSTR2	Allatostatin C receptor 1	Allatostatin C receptor 1 (AstC-R1) encodes G-protein coupled receptor for the neuropeptide encoded by AstC. [Date last reviewed: 2019-08-01]	G protein-coupled receptor signaling pathway ; GO:0007186 | inferred from sequence model <newline> neuropeptide signaling pathway ; GO:0007218 | inferred from direct assay <newline> G protein-coupled receptor signaling pathway ; GO:0007186 | inferred from sequence or structural similarity	integral component of membrane ; GO:0016021 | inferred from sequence model <newline> integral component of plasma membrane ; GO:0005887 | inferred by curator from GO:0008261 <newline> neuron projection ; GO:0043005 | inferred from biological aspect of ancestor with PANTHER:PTN001200938 <newline> integral component of plasma membrane ; GO:0005887 | inferred from biological aspect of ancestor with …	somatostatin receptor activity ; GO:0004994 | inferred from electronic annotation with InterPro:IPR000586 <newline> neuropeptide receptor activity ; GO:0008188 | inferred from sequence model <newline> G protein-coupled receptor activity ; GO:0004930 | inferred from biological aspect of ancestor with PANTHER:PTN001200938 <newline> allatostatin receptor activity ; GO:0008261 | inferred from direct …	-
FBgn0036789	AstC-R2	1	FALSE	FALSE	TRUE	FALSE	FALSE	SSTR2	Allatostatin C receptor 2	Allatostatin C receptor 2 (AstC-R2) encodes G-protein coupled receptor for the neuropeptide encoded by AstC. [Date last reviewed: 2019-08-01]	neuropeptide signaling pathway ; GO:0007218 | inferred from direct assay <newline> G protein-coupled receptor signaling pathway ; GO:0007186 | inferred from sequence model <newline> G protein-coupled receptor signaling pathway ; GO:0007186 | inferred from sequence or structural similarity	integral component of membrane ; GO:0016021 | inferred from sequence model <newline> neuron projection ; GO:0043005 | inferred from biological aspect of ancestor with PANTHER:PTN001200938 <newline> integral component of plasma membrane ; GO:0005887 | inferred from direct assay <newline> integral component of plasma membrane ; GO:0005887 | inferred from biological aspect of ancestor with PANTHER:P…	somatostatin receptor activity ; GO:0004994 | inferred from electronic annotation with InterPro:IPR000586 <newline> allatostatin receptor activity ; GO:0008261 | inferred from direct assay <newline> G protein-coupled receptor activity ; GO:0004930 | inferred from biological aspect of ancestor with PANTHER:PTN001200938 <newline> neuropeptide receptor activity ; GO:0008188 | inferred from sequence …	-
FBgn0260945	Atg1	1	FALSE	FALSE	FALSE	FALSE	TRUE	ULK1 | ULK2	Autophagy-related 1	Autophagy-related 1 (Atg1) encodes a protein kinase that functions downstream of the product of Tor in the regulation of autophagy. [Date last reviewed: 2019-03-07]	autophagy ; GO:0006914 | inferred from mutant phenotype <newline> positive regulation of autophagy ; GO:0010508 | inferred from mutant phenotype <newline> larval midgut histolysis ; GO:0035069 | inferred from mutant phenotype <newline> positive regulation of nurse cell apoptotic process ; GO:0045850 | inferred from mutant phenotype <newline> protein autophosphorylation ; GO:0046777 | inferred fro…	cytosol ; GO:0005829 | inferred from biological aspect of ancestor with PANTHER:PTN000681272 <newline> Atg1/ULK1 kinase complex ; GO:1990316 | inferred from direct assay <newline> phagophore assembly site ; GO:0000407 | inferred from biological aspect of ancestor with PANTHER:PTN000681272 <newline> membrane ; GO:0016020 | inferred from biological aspect of ancestor with PANTHER:PTN000681272	ATP binding ; GO:0005524 | inferred from electronic annotation with InterPro:IPR000719, InterPro:IPR002290, InterPro:IPR017441 <newline> protein binding ; GO:0005515 | inferred from physical interaction with Atg101 <newline> protein serine/threonine kinase activity ; GO:0004674 | inferred from direct assay <newline> protein serine/threonine kinase activity ; GO:0004674 | inferred from mutant phen…	-
FBgn0261108	Atg13	1	FALSE	FALSE	FALSE	FALSE	TRUE	ATG13	Autophagy-related 13	Autophagy-related 13 (Atg13) encodes a subunit of the evolutionarily conserved Atg1 kinase complex, which controls the initiation of autophagosome formation. [Date last reviewed: 2019-03-07]	macroautophagy ; GO:0016236 | inferred from biological aspect of ancestor with PANTHER:PTN001268151 <newline> protein localization to phagophore assembly site ; GO:0034497 | inferred from biological aspect of ancestor with PANTHER:PTN001268151 <newline> larval midgut cell programmed cell death ; GO:0035096 | inferred from mutant phenotype <newline> positive regulation of nurse cell apoptotic proc…	Atg1/ULK1 kinase complex ; GO:1990316 | inferred from direct assay <newline> Atg1/ULK1 kinase complex ; GO:1990316 | inferred from biological aspect of ancestor with PANTHER:PTN001268151 <newline> cytosol ; GO:0005829 | inferred from biological aspect of ancestor with PANTHER:PTN001268151 <newline> extrinsic component of membrane ; GO:0019898 | inferred from biological aspect of ancestor with PAN…	protein kinase binding ; GO:0019901 | inferred from biological aspect of ancestor with PANTHER:PTN001268151 <newline> protein kinase regulator activity ; GO:0019887 | inferred from biological aspect of ancestor with PANTHER:PTN001268151 <newline> protein binding ; GO:0005515 | inferred from physical interaction with Atg101 <newline> protein kinase regulator activity ; GO:0019887 | inferred from s…	Autophagy factor required for autophagosome formation. Target of the TOR kinase signaling pathway that regulates autophagy through the control of the phosphorylation status of Atg13 and Atg1. The Atg1-Atg13 complex functions at multiple levels to mediate and adjust nutrient-dependent autophagic signaling. Involved in the autophagic degradation of dBruce which controls DNA fragmentation in nurse c…
FBgn0039705	Atg16	1	FALSE	FALSE	TRUE	FALSE	FALSE	ATG16L1	Autophagy-related 16	Autophagy-related 16 (Atg16) encodes a protein that forms an E3-like protein complex. This complex contributes to the the covalent binding of the lipid phosphatidylethanolamine to the product of Atg8a, a key autophagy protein involved in autophagosome biogenesis. The product of Atg16 is involved in autophagosome biogenesis, maintenance of proper neuromuscular function, lifespan, ethanol sedation,…	protein lipidation ; GO:0006497 | inferred from mutant phenotype <newline> autophagy ; GO:0006914 | inferred from mutant phenotype <newline> macroautophagy ; GO:0016236 | inferred from sequence or structural similarity with SGD:S000004769 <newline> regulation of cell differentiation involved in tissue homeostasis ; GO:0060786 | inferred from mutant phenotype inferred from genetic interaction with…	Atg12-Atg5-Atg16 complex ; GO:0034274 | inferred from sequence or structural similarity with SGD:S000004769 <newline> autophagosome membrane ; GO:0000421 | inferred from biological aspect of ancestor with PANTHER:PTN000459084	Atg8 ligase activity ; GO:0019776 | contributes_to inferred from sequence or structural similarity with SGD:S000004769	-
FBgn0037363	Atg17	1	FALSE	FALSE	FALSE	FALSE	TRUE	RB1CC1	Autophagy-related 17	Autophagy-related 17 (Atg17) encodes a subunit of the evolutionarily conserved Atg1 kinase complex, which controls the initiation of autophagosome formation. The product of Atg17 also has a role in maintaining neuromuscular function and normal lifespan. [Date last reviewed: 2019-03-07]	glycophagy ; GO:0061723 | inferred from mutant phenotype <newline> autophagy ; GO:0006914 | inferred from mutant phenotype inferred from genetic interaction with Atg1 <newline> larval midgut cell programmed cell death ; GO:0035096 | inferred from mutant phenotype <newline> autophagy ; GO:0006914 | inferred from mutant phenotype <newline> positive regulation of protein phosphorylation ; GO:0001934…	phagophore assembly site ; GO:0000407 | inferred from direct assay <newline> phagophore assembly site membrane ; GO:0034045 | inferred from biological aspect of ancestor with PANTHER:PTN000996416 <newline> extrinsic component of membrane ; GO:0019898 | inferred from biological aspect of ancestor with PANTHER:PTN000996416 <newline> Atg1/ULK1 kinase complex ; GO:1990316 | inferred from direct assay…	protein kinase binding ; GO:0019901 | inferred from biological aspect of ancestor with PANTHER:PTN000996416 <newline> molecular adaptor activity ; GO:0060090 | inferred from biological aspect of ancestor with PANTHER:PTN000996416 <newline> protein kinase regulator activity ; GO:0019887 | inferred from sequence or structural similarity with SGD:S000004415	-
FBgn0044452	Atg2	1	FALSE	FALSE	TRUE	FALSE	FALSE	ATG2B	Autophagy-related 2	Autophagy-related 2 (Atg2) encodes a protein known to be required for autophagy. [Date last reviewed: 2019-03-07]	autophagy ; GO:0006914 | inferred from mutant phenotype <newline> wound healing ; GO:0042060 | inferred from high throughput mutant phenotype <newline> cellular response to starvation ; GO:0009267 | inferred from mutant phenotype <newline> autophagy of mitochondrion ; GO:0000422 | inferred from biological aspect of ancestor with PANTHER:PTN000324023 <newline> larval midgut cell programmed cell de…	extrinsic component of membrane ; GO:0019898 | inferred from biological aspect of ancestor with PANTHER:PTN000324023 <newline> phagophore assembly site ; GO:0000407 | inferred from biological aspect of ancestor with PANTHER:PTN000324023 <newline> phagophore assembly site ; GO:0000407 | inferred from sequence or structural similarity with SGD:S000005186	molecular_function ; GO:0003674 | no biological data available	-
FBgn0031298	Atg4a	1	FALSE	FALSE	FALSE	FALSE	TRUE	ATG4A	Autophagy-related 4a	Autophagy-related 4a (Atg4a) encodes a protein involved in autophagy. [Date last reviewed: 2019-06-27]	larval midgut cell programmed cell death ; GO:0035096 | NOT inferred from mutant phenotype <newline> regulation of autophagy ; GO:0010506 | inferred from mutant phenotype <newline> autophagy ; GO:0006914 | inferred from mutant phenotype	cytosol ; GO:0005829 | inferred from sequence or structural similarity with SGD:S000005167	cysteine-type endopeptidase activity ; GO:0004197 | inferred from sequence or structural similarity with SGD:S000005167	-
FBgn0038325	Atg4b	1	FALSE	FALSE	FALSE	FALSE	TRUE	ATG4D	Autophagy-related 4b	Autophagy-related 4b (Atg4b) encodes a cysteine protease that cleaves the precursor product of Atg8a at the C-terminal region, thereby initiating autophagosome formation. [Date last reviewed: 2018-11-15]	autophagy ; GO:0006914 | inferred from sequence or structural similarity with SGD:S000005167	cytosol ; GO:0005829 | inferred from sequence or structural similarity with SGD:S000005167	cysteine-type endopeptidase activity ; GO:0004197 | inferred from sequence or structural similarity with SGD:S000005167	-
FBgn0034366	Atg7	1	FALSE	FALSE	FALSE	FALSE	TRUE	ATG7	Autophagy-related 7	Autophagy-related 7 (Atg7) encodes an E1-type ligase for the autophagic ubiquitin-like proteins encoded by Atg8a and Atg12. Its roles include autophagosome formation, maintaining neuromuscular function and normal lifespan. [Date last reviewed: 2019-03-07]	regulation of autophagy ; GO:0010506 | inferred from mutant phenotype <newline> oogenesis ; GO:0048477 | inferred from mutant phenotype <newline> larval midgut cell programmed cell death ; GO:0035096 | NOT inferred from mutant phenotype <newline> C-terminal protein lipidation ; GO:0006501 | inferred from biological aspect of ancestor with PANTHER:PTN000102341 <newline> autophagy ; GO:0006914 | in…	phagophore assembly site ; GO:0000407 | inferred from biological aspect of ancestor with PANTHER:PTN000102341 <newline> phagophore assembly site ; GO:0000407 | inferred from sequence or structural similarity with SGD:S000001214 <newline> cytoplasm ; GO:0005737 | inferred from biological aspect of ancestor with PANTHER:PTN000102040	Atg8 activating enzyme activity ; GO:0019779 | inferred from sequence or structural similarity with SGD:S000001214 <newline> Atg12 activating enzyme activity ; GO:0019778 | inferred from sequence or structural similarity with SGD:S000001214 <newline> Atg8 activating enzyme activity ; GO:0019779 | inferred from biological aspect of ancestor with PANTHER:PTN000102341 <newline> Atg12 activating enzy…	-
FBgn0052446	Atox1	1	FALSE	FALSE	TRUE	FALSE	FALSE	ATOX1	Antioxidant 1 copper chaperone	Antioxidant 1 copper chaperone (Atox1) null mutants are unable to develop on low-copper food. Furthermore, the intestinal copper importer encoded by Ctr1B, which is regulated by copper demand, fails to be induced upon copper starvation in Atox1 mutant larvae, while intestinal metallothionein is upregulated. This suggests intestinal copper accumulation, combined with insufficient delivery to the r…	metal ion transport ; GO:0030001 | inferred from electronic annotation with InterPro:IPR006121, InterPro:IPR036163 <newline> cellular copper ion homeostasis ; GO:0006878 | inferred from biological aspect of ancestor with PANTHER:PTN000517251 <newline> response to oxidative stress ; GO:0006979 | inferred from biological aspect of ancestor with PANTHER:PTN000517251 <newline> copper ion homeostasis …	cytosol ; GO:0005829 | inferred from biological aspect of ancestor with PANTHER:PTN000517251	copper chaperone activity ; GO:0016531 | inferred from biological aspect of ancestor with PANTHER:PTN000517251	-
FBgn0037989	ATP8B	1	FALSE	FALSE	TRUE	FALSE	FALSE	ATP8B2	ATPase 8B	ATPase 8B (ATP8B) encodes a phospholipid flippase involved in olfaction. [Date last reviewed: 2019-09-12]	regulation of protein localization ; GO:0032880 | inferred from mutant phenotype <newline> detection of chemical stimulus involved in sensory perception of smell ; GO:0050911 | inferred from mutant phenotype <newline> Golgi organization ; GO:0007030 | inferred from biological aspect of ancestor with PANTHER:PTN001184364 <newline> phospholipid translocation ; GO:0045332 | inferred from sequence or…	integral component of membrane ; GO:0016021 | inferred from electronic annotation with InterPro:IPR001757, InterPro:IPR006539 <newline> plasma membrane ; GO:0005886 | inferred from biological aspect of ancestor with PANTHER:PTN000642368 <newline> integral component of membrane ; GO:0016021 | inferred from sequence model <newline> cilium ; GO:0005929 | inferred from direct assay <newline> sensory …	ATP binding ; GO:0005524 | inferred from electronic annotation with InterPro:IPR006539 <newline> magnesium ion binding ; GO:0000287 | inferred from electronic annotation with InterPro:IPR006539 <newline> ATPase-coupled intramembrane lipid transporter activity ; GO:0140326 | inferred from biological aspect of ancestor with PANTHER:PTN000642368 <newline> ATPase-coupled intramembrane lipid transport…	-
FBgn0028342	ATPsyndelta	1	FALSE	FALSE	FALSE	FALSE	TRUE	ATP5F1D	ATP synthase, delta subunit	-	ATP synthesis coupled proton transport ; GO:0015986 | inferred from sequence or structural similarity with SGD:S000002162 <newline> proton transmembrane transport ; GO:1902600 | inferred from sequence or structural similarity with UniProtKB:P30049 <newline> ATP synthesis coupled proton transport ; GO:0015986 | inferred from biological aspect of ancestor with PANTHER:PTN000352454	mitochondrial proton-transporting ATP synthase complex, catalytic core F(1) ; GO:0000275 | inferred from biological aspect of ancestor with PANTHER:PTN000352457 <newline> mitochondrial proton-transporting ATP synthase complex, catalytic core F(1) ; GO:0000275 | inferred from sequence or structural similarity with UniProtKB:P30049 <newline> mitochondrion ; GO:0005739 | inferred from high throughpu…	proton-transporting ATP synthase activity, rotational mechanism ; GO:0046933 | contributes_to inferred from sequence or structural similarity with SGD:S000002162 <newline> proton-transporting ATP synthase activity, rotational mechanism ; GO:0046933 | contributes_to inferred from biological aspect of ancestor with PANTHER:PTN000352454	-
FBgn0020235	ATPsyngamma	1	FALSE	FALSE	FALSE	FALSE	TRUE	ATP5F1C	ATP synthase, gamma subunit	Insufficient genetic data for FlyBase to solicit a summary. [Date last reviewed: 2016-06-30]	ATP synthesis coupled proton transport ; GO:0015986 | inferred from sequence or structural similarity with SGD:S000000243 <newline> ATP biosynthetic process ; GO:0006754 | inferred from biological aspect of ancestor with PANTHER:PTN000190379 <newline> proton transmembrane transport ; GO:1902600 | inferred from sequence or structural similarity with UniProtKB:P36542 <newline> ATP synthesis coupled…	mitochondrial proton-transporting ATP synthase complex, catalytic core F(1) ; GO:0000275 | inferred from biological aspect of ancestor with PANTHER:PTN000914644 <newline> mitochondrion ; GO:0005739 | inferred from high throughput direct assay <newline> mitochondrial proton-transporting ATP synthase complex, catalytic core F(1) ; GO:0000275 | inferred from sequence or structural similarity with Un…	proton-transporting ATP synthase activity, rotational mechanism ; GO:0046933 | contributes_to inferred from sequence or structural similarity with SGD:S000000243 <newline> proton-transporting ATP synthase activity, rotational mechanism ; GO:0046933 | contributes_to inferred from biological aspect of ancestor with PANTHER:PTN000190379	Mitochondrial membrane ATP synthase (F(1)F(0) ATP synthase or Complex V) produces ATP from ADP in the presence of a proton gradient across the membrane which is generated by electron transport complexes of the respiratory chain. F-type ATPases consist of two structural domains, F(1) - containing the extramembraneous catalytic core, and F(0) - containing the membrane proton channel, linked togethe…
FBgn0041188	Atx2	1	FALSE	FALSE	FALSE	FALSE	TRUE	ATXN2L	Ataxin-2	Ataxin-2 (Atx2) encodes the ortholog of human gene ATXN2, which is implicated in spinocerebellar ataxia 2. It contributes to eye development, circadian behaviour, and microRNA function. [Date last reviewed: 2019-03-07]	habituation ; GO:0046959 | inferred from mutant phenotype <newline> circadian regulation of translation ; GO:0097167 | inferred from genetic interaction with per inferred from genetic interaction with tyf <newline> compound eye photoreceptor development ; GO:0042051 | inferred from mutant phenotype <newline> regulation of cytoplasmic mRNA processing body assembly ; GO:0010603 | inferred from biol…	cytoplasmic stress granule ; GO:0010494 | inferred from biological aspect of ancestor with PANTHER:PTN000304339 <newline> cytoplasmic stress granule ; GO:0010494 | inferred from direct assay <newline> ribonucleoprotein granule ; GO:0035770 | inferred from direct assay <newline> cytoplasm ; GO:0005737 | inferred from high throughput direct assay <newline> cytoplasm ; GO:0005737 | inferred from dir…	protein binding ; GO:0005515 | inferred from physical interaction with tyf <newline> RNA binding ; GO:0003723 | inferred from direct assay <newline> RNA binding ; GO:0003723 | inferred from biological aspect of ancestor with PANTHER:PTN000304339	RNA binding protein that regulates various processes including circadian behaviors, actin filament formation, eye development and oocyte formation (PubMed:12524342, PubMed:28388438). Forms a complex with tyf and pAbp which functions in adult circadian pacemaker neurons to sustain circadian rhythms likely by switching between activator and repressor modes of post-transcriptional regulation via int…
FBgn0031420	Atxn7	1	FALSE	FALSE	FALSE	FALSE	TRUE	ATXN7 | ATXN7L1	Ataxin 7	Ataxin 7 (Atxn7) encodes a component of the SAGA chromatin modifying complex, which is responsible for acetylation of histones and deubiquitination of the product of His2B at active promoters. The product of Atxn7 anchors the non-stop containing deubiquitinase module to the remainder of SAGA. Atxn7 is an essential gene for larval survival, neural development, and maintenance of neural tissues. [D…	SAGA complex assembly ; GO:0036285 | inferred from mutant phenotype <newline> positive regulation of histone H2B ubiquitination ; GO:2001168 | inferred from mutant phenotype	SAGA complex ; GO:0000124 | inferred from direct assay <newline> SAGA-type complex ; GO:0070461 | inferred from direct assay <newline> polytene chromosome ; GO:0005700 | inferred from direct assay <newline> nucleus ; GO:0005634 | inferred from direct assay	molecular_function ; GO:0003674 | no biological data available	-
FBgn0013751	Awh	1	FALSE	FALSE	TRUE	FALSE	FALSE	LHX8	Arrowhead	Arrowhead (Awh) encodes a LIM-homeodomain transcription factor that plays important roles in wing and abdominal development. [Date last reviewed: 2018-09-13]	neuron differentiation ; GO:0030182 | inferred from biological aspect of ancestor with PANTHER:PTN000654232 <newline> regulation of transcription, DNA-templated ; GO:0006355 | inferred from sequence or structural similarity with UniProtKB:O60663 <newline> positive regulation of transcription by RNA polymerase II ; GO:0045944 | inferred from biological aspect of ancestor with PANTHER:PTN000654232 …	nucleus ; GO:0005634 | inferred from biological aspect of ancestor with PANTHER:PTN000654232 <newline> nucleus ; GO:0005634 | inferred from sequence or structural similarity with UniProtKB:O60663	DNA-binding transcription factor activity ; GO:0003700 | inferred from sequence or structural similarity with UniProtKB:O60663 <newline> DNA-binding transcription factor activity, RNA polymerase II-specific ; GO:0000981 | inferred from biological aspect of ancestor with PANTHER:PTN000654232 <newline> RNA polymerase II regulatory region sequence-specific DNA binding ; GO:0000977 | inferred from bi…	Probable transcription factor. Required for the establishment of a subset of imaginal tissues: the abdominal histoblasts and the salivary gland imaginal rings.
FBgn0262870	axo	1	FALSE	FALSE	TRUE	FALSE	FALSE	CNTNAP2	axotactin	-	transmission of nerve impulse ; GO:0019226 | inferred from mutant phenotype	extracellular region ; GO:0005576 | inferred from sequence or structural similarity	serine-type endopeptidase inhibitor activity ; GO:0004867 | inferred from electronic annotation with InterPro:IPR002223	-
FBgn0004854	B-H2	1	FALSE	FALSE	FALSE	FALSE	TRUE	BARHL1	BarH2	-	eye pigment granule organization ; GO:0008057 | inferred from mutant phenotype <newline> animal organ development ; GO:0048513 | inferred from biological aspect of ancestor with PANTHER:PTN000677531 <newline> negative regulation of transcription by RNA polymerase II ; GO:0000122 | inferred from mutant phenotype <newline> eye-antennal disc morphogenesis ; GO:0007455 | inferred from mutant phenotyp…	nucleus ; GO:0005634 | inferred by curator from GO:0000981 <newline> nucleus ; GO:0005634 | inferred from biological aspect of ancestor with PANTHER:PTN001551673	RNA polymerase II regulatory region sequence-specific DNA binding ; GO:0000977 | inferred from biological aspect of ancestor with PANTHER:PTN001551673 <newline> DNA-binding transcription factor activity, RNA polymerase II-specific ; GO:0000981 | inferred from mutant phenotype <newline> DNA-binding transcription activator activity, RNA polymerase II-specific ; GO:0001228 | inferred from biological…	B-H1 and B-H2 are regulated by members of the wg signaling pathway; wg and dpp. B-H1 and B-H2 are coexpressed and functionally required in R1 and R6 receptor cells and primary pigment cells for normal eye development. Coexpression is also required for the fate determination of external sensory organs, formation of notal microchaetae, formation of presutural macrochaetae, antennal development and …
FBgn0023407	B4	1	FALSE	FALSE	TRUE	FALSE	FALSE		B4	B4 (B4) encodes a protein involved in imaginal disc development. [Date last reviewed: 2019-09-19]	circadian rhythm ; GO:0007623 | inferred from expression pattern <newline> imaginal disc development ; GO:0007444 | inferred from mutant phenotype	plasma membrane ; GO:0005886 | inferred from high throughput direct assay	-	-
FBgn0024897	b6	1	FALSE	FALSE	TRUE	FALSE	FALSE	NPTX2	b6	-	-	-	-	-
FBgn0004870	bab1	1	FALSE	FALSE	TRUE	FALSE	FALSE	BTBD18	bric a brac 1	bric a brac 1 (bab1) encodes a transcriptional regulator that functions partially redundantly with the product of bab2. It is part of the conserved proximal-distal gene regulatory network module. It contributes to pattern formation, ovary morphogenesis, abdominal pigmentation and olfactory receptor neuron fate diversity. [Date last reviewed: 2019-03-07]	female sex differentiation ; GO:0046660 | traceable author statement <newline> sex differentiation ; GO:0007548 | traceable author statement <newline> eye-antennal disc morphogenesis ; GO:0007455 | inferred from expression pattern <newline> transcription, DNA-templated ; GO:0006351 | traceable author statement <newline> sex-specific pigmentation ; GO:0048071 | traceable author statement <newline>…	nucleus ; GO:0005634 | inferred from biological aspect of ancestor with PANTHER:PTN001135010 <newline> nucleus ; GO:0005634 | inferred from direct assay	DNA-binding transcription factor activity ; GO:0003700 | traceable author statement <newline> AT DNA binding ; GO:0003680 | inferred from direct assay <newline> protein binding ; GO:0005515 | inferred from physical interaction with bip2	Probably acts as a transcriptional regulator. Required for the specification of the tarsal segment. Also involved in antenna development.
FBgn0025525	bab2	1	FALSE	FALSE	TRUE	FALSE	FALSE	BTBD18	bric a brac 2	bric a brac 2 (bab2) encodes a transcriptional regulator that functions partially redundantly with the product of bab1. It is part of the conserved proximal-distal gene regulatory network module. It contributes to pattern formation, ovary morphogenesis, abdominal pigmentation and olfactory receptor neuron fate diversity. [Date last reviewed: 2019-03-07]	regulation of stem cell differentiation ; GO:2000736 | inferred from mutant phenotype <newline> female gonad morphogenesis ; GO:0061040 | inferred from mutant phenotype <newline> transcription, DNA-templated ; GO:0006351 | traceable author statement <newline> regulation of transcription by RNA polymerase II ; GO:0006357 | inferred from biological aspect of ancestor with PANTHER:PTN001135010 <newl…	nucleus ; GO:0005634 | inferred from biological aspect of ancestor with PANTHER:PTN001135010 <newline> nucleus ; GO:0005634 | inferred from direct assay <newline> nucleus ; GO:0005634 | traceable author statement <newline> polytene chromosome chromocenter ; GO:0005701 | NOT inferred from direct assay <newline> polytene chromosome ; GO:0005700 | inferred from direct assay	AT DNA binding ; GO:0003680 | inferred from direct assay <newline> DNA-binding transcription factor activity ; GO:0003700 | traceable author statement <newline> protein binding ; GO:0005515 | inferred from physical interaction with bip2	Probably acts as a transcriptional regulator. Required for the specification of the tarsal segment. Also involved in antenna development.
FBgn0034724	babos	2	FALSE	FALSE	TRUE	FALSE	TRUE	DSCAM | DSCAML1 | IGLON5 | IGSF9 | IGSF9B | KIRREL1 | KIRREL2 | KIRREL3 | LRIT1 | LRIT3 | LSAMP | NCAM1 | NCAM2 | NEGR1 | NTM | OPCML | PAPLN | PTPRQ | SDK1 | SDK2 | USH2A	babos	babos (babos) encodes a cell surface protein that belongs to the group of immunoglobulin superfamily cell adhesion molecules. If functions in learning and memory, as well as in developmental dendrite plasticity. [Date last reviewed: 2019-03-07]	regulation of dendrite morphogenesis ; GO:0048814 | inferred from mutant phenotype	perivitelline space ; GO:0098595 | inferred from high throughput direct assay	-	-
FBgn0037081	barc	1	FALSE	FALSE	FALSE	FALSE	TRUE	HTATSF1	barricade	-	mRNA splicing, via spliceosome ; GO:0000398 | inferred from electronic annotation with InterPro:IPR034392 <newline> positive regulation of RNA splicing ; GO:0033120 | inferred from mutant phenotype <newline> regulation of neurogenesis ; GO:0050767 | inferred from mutant phenotype	U2 snRNP ; GO:0005686 | inferred from biological aspect of ancestor with PANTHER:PTN000401295 <newline> U2-type spliceosomal complex ; GO:0005684 | inferred from biological aspect of ancestor with PANTHER:PTN000401295	U2 snRNP binding ; GO:1990447 | inferred from direct assay <newline> mRNA binding ; GO:0003729 | inferred from sequence or structural similarity <newline> RNA binding ; GO:0003723 | inferred from biological aspect of ancestor with PANTHER:PTN000401295	-
FBgn0031571	bark	2	FALSE	TRUE	TRUE	FALSE	FALSE	LOXL3	bark beetle	bark beetle (bark) encodes a putative transmembrane scavenger receptor-like protein that is essential for the maturation of septate junctions (SJ). Loss of bark produces cell adhesion defects and mislocalization of SJ core complexes. [Date last reviewed: 2019-03-07]	response to endoplasmic reticulum stress ; GO:0034976 | inferred from mutant phenotype <newline> liquid clearance, open tracheal system ; GO:0035002 | inferred from mutant phenotype <newline> tricellular tight junction assembly ; GO:1904274 | inferred from mutant phenotype <newline> cell-cell junction maintenance ; GO:0045217 | inferred from mutant phenotype <newline> regulation of tube length, o…	membrane ; GO:0016020 | inferred from electronic annotation with InterPro:IPR001190, InterPro:IPR017448 <newline> septate junction ; GO:0005918 | colocalizes_with inferred from direct assay <newline> tricellular tight junction ; GO:0061689 | inferred from direct assay <newline> septate junction ; GO:0005918 | inferred from mutant phenotype <newline> adherens junction ; GO:0005912 | colocalizes_wi…	scavenger receptor activity ; GO:0005044 | inferred from electronic annotation with InterPro:IPR001190 <newline> carbohydrate binding ; GO:0030246 | inferred from sequence or structural similarity with Lectin-galC1	Required for the maturation but not the establishment of septate junctions in developing epithelial cells and is involved in epithelial cell adhesion during septate junction maturation (PubMed:25704509). Plays a role in the proper localization of the septate junction core components pck/mega, kune, Nrx-IV and Nrg during late embryogenesis (PubMed:25704509). Involved in the formation of tricellula…
FBgn0000163	baz	2	FALSE	FALSE	TRUE	FALSE	TRUE	PARD3	bazooka	bazooka (baz) encodes a scaffold protein that forms a complex with the products of par-6 and aPKC and with other cortical, cytoskeletal and regulatory proteins. It functions in cell polarization pathways in epithelial, neuronal and other cell types. [Date last reviewed: 2019-03-07]	asymmetric protein localization involved in cell fate determination ; GO:0045167 | inferred from mutant phenotype <newline> border follicle cell delamination ; GO:0030709 | inferred from mutant phenotype <newline> apical protein localization ; GO:0045176 | non-traceable author statement <newline> establishment or maintenance of epithelial cell apical/basal polarity ; GO:0045197 | inferred from bi…	cell cortex ; GO:0005938 | traceable author statement <newline> subapical complex ; GO:0035003 | traceable author statement <newline> cytoplasm ; GO:0005737 | inferred from biological aspect of ancestor with PANTHER:PTN001046835 <newline> apical cortex ; GO:0045179 | non-traceable author statement <newline> zonula adherens ; GO:0005915 | inferred from direct assay <newline> apical cortex ; GO:004…	phosphatidic acid binding ; GO:0070300 | inferred from direct assay <newline> protein binding ; GO:0005515 | inferred from physical interaction with Traf4 <newline> phosphatidylinositol binding ; GO:0035091 | inferred from direct assay <newline> phosphatidylinositol binding ; GO:0035091 | inferred from biological aspect of ancestor with PANTHER:PTN001046835	-
FBgn0087007	bbg	1	FALSE	FALSE	TRUE	FALSE	FALSE	IL16	big bang	-	border follicle cell migration ; GO:0007298 | inferred from mutant phenotype	nucleus ; GO:0005634 | inferred from direct assay <newline> septate junction ; GO:0005918 | inferred from direct assay <newline> apical part of cell ; GO:0045177 | inferred from direct assay	-	-
FBgn0043362	bchs	2	FALSE	FALSE	TRUE	TRUE	FALSE	WDFY3	blue cheese	blue cheese (bchs) is a neuronally expressed gene that encodes a member of the BEACH (Beige and Chediak-Higashi)-domain superfamily, whose members are involved in vesicle trafficking. It antagonizes the activity of the product of Rab11. It serves as a scaffold for autophagy proteins, and contributes to ref(2)P-mediated aggrephagy. It contributes to nervous system development, lysosome transport a…	microtubule bundle formation ; GO:0001578 | inferred from mutant phenotype <newline> neuron development ; GO:0048666 | inferred from mutant phenotype <newline> positive regulation of organ growth ; GO:0046622 | inferred from mutant phenotype <newline> compound eye development ; GO:0048749 | inferred from mutant phenotype <newline> brain development ; GO:0007420 | inferred from mutant phenotype <n…	lysosome ; GO:0005764 | inferred from direct assay <newline> presynaptic active zone ; GO:0048786 | inferred from direct assay <newline> cytoplasm ; GO:0005737 | inferred from direct assay <newline> neuromuscular junction ; GO:0031594 | inferred from direct assay	metal ion binding ; GO:0046872 | inferred from electronic annotation with InterPro:IPR000306	-
FBgn0028482	bdl	1	FALSE	FALSE	TRUE	FALSE	FALSE	IGSF9	borderless	borderless (bdl) encodes a cell adhesion molecule that is required for glial extension and axon ensheathment. Its down-regulation by the products of tutl and Lar is required for photoreceptor axonal tiling and layer-specific target selection. [Date last reviewed: 2019-03-07]	R7 cell development ; GO:0045467 | inferred from mutant phenotype inferred from genetic interaction with tutl <newline> axon ensheathment ; GO:0008366 | inferred from mutant phenotype <newline> homophilic cell adhesion via plasma membrane adhesion molecules ; GO:0007156 | inferred from biological aspect of ancestor with PANTHER:PTN001296633 <newline> neuron cell-cell adhesion ; GO:0007158 | infer…	plasma membrane ; GO:0005886 | inferred from biological aspect of ancestor with PANTHER:PTN001296633 <newline> integral component of plasma membrane ; GO:0005887 | inferred from direct assay <newline> axon ; GO:0030424 | inferred from biological aspect of ancestor with PANTHER:PTN001296633	cell-cell adhesion mediator activity ; GO:0098632 | inferred from biological aspect of ancestor with PANTHER:PTN001296633 <newline> cell-cell adhesion mediator activity ; GO:0098632 | inferred from physical interaction with tutl	In the developing eye, has a role in axonal targeting of the R7 photoreceptor where it functions together with tutl. Probably mediates homotypic cell adhesion; the effect is inhibited by Lar.
FBgn0052594	be	1	FALSE	FALSE	TRUE	FALSE	FALSE		ben	ben (be) encodes a protein involved in neuromuscular synaptic transmission and long-term memory formation. [Date last reviewed: 2019-09-19]	neuromuscular synaptic transmission ; GO:0007274 | inferred from mutant phenotype <newline> long-term memory ; GO:0007616 | inferred from mutant phenotype	cellular_component ; GO:0005575 | no biological data available	molecular_function ; GO:0003674 | no biological data available	-
FBgn0013433	beat-Ia	1	FALSE	FALSE	TRUE	FALSE	FALSE	CADM2	beaten path Ia	beaten path Ia (beat-Ia) encodes a transmembrane protein and the founding member of the beat family of proteins, which is part of the immunoglobulin superfamily. It is required for the selective defasciculation of motor axons. [Date last reviewed: 2019-03-07]	Bolwig's organ morphogenesis ; GO:0001746 | inferred from mutant phenotype <newline> motor neuron axon guidance ; GO:0008045 | inferred from biological aspect of ancestor with PANTHER:PTN000479519 <newline> defasciculation of motor neuron axon ; GO:0007415 | inferred from mutant phenotype <newline> motor neuron axon guidance ; GO:0008045 | inferred from mutant phenotype <newline> axon guidance ; …	extracellular region ; GO:0005576 | inferred from sequence or structural similarity	molecular_function ; GO:0003674 | no biological data available	-
FBgn0028645	beat-Ib	1	FALSE	FALSE	TRUE	FALSE	FALSE	CADM2	beaten path Ib	-	motor neuron axon guidance ; GO:0008045 | inferred from biological aspect of ancestor with PANTHER:PTN000479519 <newline> heterophilic cell-cell adhesion via plasma membrane cell adhesion molecules ; GO:0007157 | inferred from sequence or structural similarity with beat-Ic	integral component of plasma membrane ; GO:0005887 | inferred from sequence model	molecular_function ; GO:0003674 | no biological data available	-
FBgn0038087	beat-Va	1	FALSE	FALSE	TRUE	FALSE	FALSE	CADM2 | F11R	beaten path Va	Insufficient genetic data for FlyBase to solicit a summary. [Date last reviewed: 2016-06-30]	heterophilic cell-cell adhesion via plasma membrane cell adhesion molecules ; GO:0007157 | inferred from sequence or structural similarity with beat-Ic <newline> motor neuron axon guidance ; GO:0008045 | inferred from biological aspect of ancestor with PANTHER:PTN000479519	-	molecular_function ; GO:0003674 | no biological data available	-
FBgn0038092	beat-Vb	1	FALSE	FALSE	TRUE	FALSE	FALSE	CADM2 | F11R	beaten path Vb	-	heterophilic cell-cell adhesion via plasma membrane cell adhesion molecules ; GO:0007157 | inferred from sequence or structural similarity with beat-Ic <newline> motor neuron axon guidance ; GO:0008045 | inferred from biological aspect of ancestor with PANTHER:PTN000479519	-	molecular_function ; GO:0003674 | no biological data available	-
FBgn0038084	beat-Vc	1	FALSE	FALSE	TRUE	FALSE	FALSE	CADM2	beaten path Vc	Insufficient genetic data for FlyBase to solicit a summary. [Date last reviewed: 2016-06-30]	motor neuron axon guidance ; GO:0008045 | inferred from biological aspect of ancestor with PANTHER:PTN000479519 <newline> heterophilic cell-cell adhesion via plasma membrane cell adhesion molecules ; GO:0007157 | inferred from sequence or structural similarity with beat-Ic	-	molecular_function ; GO:0003674 | no biological data available	-
FBgn0035696	Best2	1	FALSE	FALSE	TRUE	FALSE	FALSE	BEST1 | BEST3 | BEST4	Bestrophin 2	Insufficient genetic data for FlyBase to solicit a summary. [Date last reviewed: 2016-06-30]	chloride transport ; GO:0006821 | inferred from sequence or structural similarity with Best1	integral component of plasma membrane ; GO:0005887 | inferred from sequence or structural similarity with Best1 <newline> peroxisome ; GO:0005777 | inferred from direct assay	chloride channel activity ; GO:0005254 | inferred from biological aspect of ancestor with PANTHER:PTN002473291 <newline> chloride channel activity ; GO:0005254 | inferred from sequence or structural similarity with Best1	-
FBgn0260859	Bet3	1	FALSE	FALSE	FALSE	FALSE	TRUE	TRAPPC3	Blocked early in transport 3	Blocked early in transport 3 (Bet3) encodes a protein involved in dsRNA transport. [Date last reviewed: 2019-07-11]	intra-Golgi vesicle-mediated transport ; GO:0006891 | inferred from sequence or structural similarity with SGD:S000001776 <newline> dsRNA transport ; GO:0033227 | inferred from mutant phenotype <newline> vesicle-mediated transport ; GO:0016192 | inferred from sequence or structural similarity <newline> intra-Golgi vesicle-mediated transport ; GO:0006891 | inferred from biological aspect of ancest…	TRAPPIII protein complex ; GO:1990072 | inferred from direct assay <newline> TRAPP complex ; GO:0030008 | inferred from sequence or structural similarity <newline> Golgi apparatus ; GO:0005794 | inferred from direct assay <newline> TRAPP complex ; GO:0030008 | inferred from sequence or structural similarity with SGD:S000001776 <newline> cis-Golgi network membrane ; GO:0033106 | inferred from biol…	Rab guanyl-nucleotide exchange factor activity ; GO:0017112 | contributes_to inferred from biological aspect of ancestor with PANTHER:PTN000316141 <newline> Rab guanyl-nucleotide exchange factor activity ; GO:0017112 | contributes_to inferred from sequence or structural similarity with SGD:S000001776	-
FBgn0035871	BI-1	1	FALSE	FALSE	FALSE	FALSE	TRUE	TMBIM6	Bax Inhibitor-1	-	negative regulation of apoptotic process ; GO:0043066 | inferred from electronic annotation with InterPro:IPR006213 <newline> cellular response to unfolded protein ; GO:0034620 | inferred from direct assay <newline> negative regulation of cell death ; GO:0060548 | inferred from direct assay <newline> negative regulation of endoribonuclease activity ; GO:0060702 | inferred from direct assay <newli…	integral component of membrane ; GO:0016021 | inferred from electronic annotation with InterPro:IPR006213 <newline> protein-containing complex ; GO:0032991 | inferred from sequence or structural similarity with HGNC:11723 <newline> integral component of membrane ; GO:0016021 | inferred from sequence model	endoribonuclease inhibitor activity ; GO:0060698 | inferred from sequence or structural similarity with UniProtKB:P55061	Suppressor of apoptosis (By similarity). Modulates unfolded protein response signaling (PubMed:19328063). Negatively regulates autophagy and autophagosome formation, especially during periods of nutrient deprivation, and reduces cell survival during starvation (PubMed:21926971).
FBgn0000180	bib	1	FALSE	FALSE	TRUE	FALSE	FALSE	AQP1	big brain	big brain (bib) encodes a non-selective cation channel in the aquaporin family. Its function is required for optimal Notch signaling to restrain neurogenesis. [Date last reviewed: 2018-09-06]	transmembrane transport ; GO:0055085 | inferred from sequence or structural similarity with Drip <newline> mesoderm development ; GO:0007498 | inferred from mutant phenotype <newline> ovarian follicle cell development ; GO:0030707 | traceable author statement <newline> neuron fate specification ; GO:0048665 | inferred from mutant phenotype <newline> ectoderm development ; GO:0007398 | traceable a…	plasma membrane ; GO:0005886 | inferred from biological aspect of ancestor with PANTHER:PTN000440616 <newline> integral component of membrane ; GO:0016021 | inferred from direct assay <newline> integral component of membrane ; GO:0016021 | inferred from biological aspect of ancestor with PANTHER:PTN000440616 <newline> integral component of membrane ; GO:0016021 | inferred from sequence or structu…	cation channel activity ; GO:0005261 | inferred from direct assay <newline> channel activity ; GO:0015267 | inferred from sequence or structural similarity with Drip <newline> water transmembrane transporter activity ; GO:0005372 | NOT inferred from direct assay <newline> ion channel activity ; GO:0005216 | NOT inferred from direct assay	Essential for proper differentiation of ectoderm. Acts synergistically with neurogenic locus proteins Notch and Delta during the separation of neural and epidermal cell lineages in response to the lateral inhibition signal. Voltage-insensitive monovalent cation channel. Ion transport is blocked by the presence of divalent cations.
FBgn0014133	bif	1	FALSE	FALSE	FALSE	FALSE	TRUE	MACO1	bifocal	bifocal (bif) encodes an actin and microtubule binding protein involved in axon guidance and regulation of axon extension. [Date last reviewed: 2019-09-19]	neuronal signal transduction ; GO:0023041 | inferred from biological aspect of ancestor with PANTHER:PTN000998963 <newline> axon guidance ; GO:0007411 | inferred from mutant phenotype <newline> chemotaxis ; GO:0006935 | inferred from biological aspect of ancestor with PANTHER:PTN000998963 <newline> negative regulation of axon extension ; GO:0030517 | inferred from mutant phenotype	integral component of membrane ; GO:0016021 | inferred from electronic annotation with InterPro:IPR019130 <newline> nuclear membrane ; GO:0031965 | inferred from biological aspect of ancestor with PANTHER:PTN000998963 <newline> rough endoplasmic reticulum membrane ; GO:0030867 | inferred from biological aspect of ancestor with PANTHER:PTN000998963 <newline> cytoplasm ; GO:0005737 | inferred from …	actin filament binding ; GO:0051015 | inferred from direct assay <newline> microtubule binding ; GO:0008017 | inferred from direct assay <newline> actin binding ; GO:0003779 | inferred from direct assay <newline> microtubule binding ; GO:0008017 | inferred from biological aspect of ancestor with PANTHER:PTN000998963 <newline> actin filament binding ; GO:0051015 | inferred from biological aspect o…	-
FBgn0035625	Blimp-1	2	FALSE	FALSE	TRUE	FALSE	TRUE	PRDM1	Blimp-1	Blimp-1 (Blimp-1) encodes a zinc finger transcription repressor that is induced by 20-hydroxylecdysone and plays important roles for metamorphosis. It also contributes to embryonic trachea formation. [Date last reviewed: 2019-03-07]	cell fate commitment ; GO:0045165 | inferred from biological aspect of ancestor with PANTHER:PTN000421213 <newline> cellular response to ecdysone ; GO:0071390 | inferred from expression pattern <newline> regulation of tube architecture, open tracheal system ; GO:0035152 | inferred from mutant phenotype <newline> negative regulation of transcription by RNA polymerase II ; GO:0000122 | inferred fro…	nucleus ; GO:0005634 | inferred from direct assay <newline> nucleus ; GO:0005634 | inferred from biological aspect of ancestor with PANTHER:PTN001818762 <newline> nucleus ; GO:0005634 | inferred from high throughput direct assay <newline> cytoplasm ; GO:0005737 | inferred from biological aspect of ancestor with PANTHER:PTN000421213	chromatin DNA binding ; GO:0031490 | inferred from biological aspect of ancestor with PANTHER:PTN001818762 <newline> DNA-binding transcription repressor activity, RNA polymerase II-specific ; GO:0001227 | inferred from direct assay <newline> histone deacetylase binding ; GO:0042826 | inferred from biological aspect of ancestor with PANTHER:PTN000421213 <newline> sequence-specific DNA binding ; GO…	-
FBgn0085385	bma	1	FALSE	FALSE	TRUE	FALSE	FALSE	SCYL2	black match	black match (bma) encodes a protein involved in heat sensitivity. [Date last reviewed: 2019-08-01]	protein phosphorylation ; GO:0006468 | inferred from electronic annotation with InterPro:IPR000719	cellular_component ; GO:0005575 | no biological data available	ATP binding ; GO:0005524 | inferred from electronic annotation with InterPro:IPR000719 <newline> protein kinase activity ; GO:0004672 | inferred from electronic annotation with InterPro:IPR000719 <newline> molecular_function ; GO:0003674 | no biological data available	-
FBgn0040388	boi	1	FALSE	FALSE	TRUE	FALSE	FALSE	BOC	brother of ihog	brother of ihog (boi) encodes a transmembrane protein that binds to the product of hh. The products of boi and ihog promote Hh signaling in receiving cells by acting as a co-receptor for the effector protein encoded by ptc. The product of boi also can suppress Hh signaling through a sequestration and release mechanism in cells producing the product of hh. It regulates many hh-dependent processes …	compound eye photoreceptor cell differentiation ; GO:0001751 | inferred from genetic interaction with ihog <newline> cuticle pattern formation ; GO:0035017 | inferred from genetic interaction with ihog <newline> maintenance of protein location in extracellular region ; GO:0071694 | inferred from genetic interaction with ihog <newline> maintenance of protein location in extracellular region ; GO:0…	cytoneme ; GO:0035230 | inferred from direct assay <newline> cell surface ; GO:0009986 | inferred from direct assay	hedgehog family protein binding ; GO:0097108 | inferred from direct assay <newline> coreceptor activity ; GO:0015026 | inferred from genetic interaction with ptc	-
FBgn0010300	brat	1	FALSE	FALSE	TRUE	FALSE	FALSE	TRIM3	brain tumor	brain tumor (brat) encodes a tumor suppressor that regulates proliferation in the brain. During neural stem cell division, it segregates into one daughter cell where it inhibits protein translation, preventing self-renewal and inducing differentiation. It also acts during oogenesis where it interacts with the products of nos and pum to suppress hb translation. [Date last reviewed: 2019-03-07]	neuron differentiation ; GO:0030182 | inferred from mutant phenotype <newline> segmentation ; GO:0035282 | inferred from mutant phenotype <newline> neuroblast proliferation ; GO:0007405 | inferred from mutant phenotype <newline> negative regulation of gene expression ; GO:0010629 | inferred from mutant phenotype <newline> regulation of neurogenesis ; GO:0050767 | inferred from mutant phenotype <n…	apical cortex ; GO:0045179 | inferred from direct assay <newline> neuronal cell body ; GO:0043025 | inferred from direct assay <newline> cytoplasm ; GO:0005737 | inferred from direct assay <newline> basal cortex ; GO:0045180 | inferred from direct assay <newline> cell cortex region ; GO:0099738 | inferred from mutant phenotype <newline> cytosol ; GO:0005829 | inferred from direct assay	zinc ion binding ; GO:0008270 | inferred from electronic annotation with InterPro:IPR000315 <newline> mRNA 3'-UTR binding ; GO:0003730 | inferred from biological aspect of ancestor with PANTHER:PTN004670338 <newline> translation repressor activity ; GO:0030371 | inferred from biological aspect of ancestor with PANTHER:PTN004670338 <newline> mRNA 3'-UTR binding ; GO:0003730 | inferred from mutant …	A NHL-domain family protein that functions a translational repressor to inhibit cell proliferation (PubMed:11274060). Plays a central role in translation repression of hb mRNA by being recruited by nos and pum to the Nanos Response Element (NRE), a 16 bp sequence in the hb mRNA 3'-UTR (PubMed:11274060). Probably recruited by other proteins to repress translation of other mRNAs in other tissues (P…
FBgn0086694	Bre1	1	FALSE	FALSE	TRUE	FALSE	FALSE	RNF40	Bre1	Bre1 (Bre1) encodes an E3 ubiquitin ligase that interacts with the E2 ubiquitin ligase encoded by Ubc6 to direct ubiquitination of histone H2B on lysine 120 at most RNA Polymerase II transcribed genes. It regulates Notch signaling. [Date last reviewed: 2019-03-07]	histone monoubiquitination ; GO:0010390 | inferred from electronic annotation with InterPro:IPR013956 <newline> histone modification ; GO:0016570 | inferred from mutant phenotype <newline> histone ubiquitination ; GO:0016574 | inferred from sequence or structural similarity with SGD:S000002232 <newline> protein monoubiquitination ; GO:0006513 | inferred from mutant phenotype <newline> histone ubi…	nuclear chromatin ; GO:0000790 | colocalizes_with inferred from sequence or structural similarity with SGD:S000002232 <newline> nucleus ; GO:0005634 | inferred from direct assay	metal ion binding ; GO:0046872 | inferred from electronic annotation with InterPro:IPR018957 <newline> zinc ion binding ; GO:0008270 | inferred from sequence model <newline> ubiquitin-protein transferase activity ; GO:0004842 | inferred from sequence or structural similarity with UniProtKB:Q07457	E3 ubiquitin-protein ligase that mediates monoubiquitination of 'Lys-117' of histone H2B. H2B 'Lys-117' ubiquitination gives a specific tag for epigenetic transcriptional activation and is also prerequisite for histone H3 'Lys-4' and 'Lys-79' methylation. It thereby plays a central role in histone code and gene regulation. Required for the expression of Notch target genes in development by affect…
FBgn0000114	bru1	2	TRUE	FALSE	TRUE	FALSE	FALSE	CELF1 | CELF2	bruno 1	bruno 1 (bru1) encodes an RNA binding protein acting in multiple forms of post-transcriptional gene regulation including repression and activation of translation and alternative splicing of pre-mRNAs. The product of bru1 is required for gametogenesis, developmental patterning, and muscle organization. [Date last reviewed: 2018-09-06]	regulation of alternative mRNA splicing, via spliceosome ; GO:0000381 | inferred from mutant phenotype <newline> germ cell development ; GO:0007281 | inferred from mutant phenotype <newline> negative regulation of translation ; GO:0017148 | inferred from mutant phenotype <newline> female germ-line stem cell population maintenance ; GO:0036099 | inferred from genetic interaction with enok <newline…	nucleus ; GO:0005634 | inferred from biological aspect of ancestor with PANTHER:PTN000609546 <newline> cytoplasm ; GO:0005737 | inferred from direct assay <newline> nuclear body ; GO:0016604 | inferred from direct assay <newline> ribonucleoprotein complex ; GO:1990904 | inferred from biological aspect of ancestor with PANTHER:PTN002768817 <newline> nucleus ; GO:0005634 | inferred by curator from …	protein binding ; GO:0005515 | inferred from physical interaction with apt <newline> mRNA binding ; GO:0003729 | traceable author statement <newline> mRNA 3'-UTR binding ; GO:0003730 | inferred from direct assay <newline> mRNA binding ; GO:0003729 | inferred from biological aspect of ancestor with PANTHER:PTN000609546 <newline> mRNA binding ; GO:0003729 | non-traceable author statement <newline> …	-
FBgn0262475	bru2	1	FALSE	FALSE	TRUE	FALSE	FALSE	CELF1 | CELF2	bruno 2	Insufficient genetic data for FlyBase to solicit a summary. [Date last reviewed: 2016-06-30]	mRNA splice site selection ; GO:0006376 | inferred from biological aspect of ancestor with PANTHER:PTN002769004 <newline> regulation of alternative mRNA splicing, via spliceosome ; GO:0000381 | inferred from biological aspect of ancestor with PANTHER:PTN002769004 <newline> negative regulation of translation ; GO:0017148 | inferred from sequence alignment with bru1	nucleus ; GO:0005634 | inferred from biological aspect of ancestor with PANTHER:PTN000609546 <newline> cytoplasm ; GO:0005737 | inferred from biological aspect of ancestor with PANTHER:PTN000609546 <newline> ribonucleoprotein complex ; GO:1990904 | inferred from biological aspect of ancestor with PANTHER:PTN002768817	mRNA binding ; GO:0003729 | inferred from biological aspect of ancestor with PANTHER:PTN000609546 <newline> RNA binding ; GO:0003723 | inferred from biological aspect of ancestor with PANTHER:PTN002768817 <newline> RNA binding ; GO:0003723 | inferred from sequence alignment with bru1	-
FBgn0264001	bru3	1	FALSE	FALSE	TRUE	FALSE	FALSE	CELF5	bruno 3	bruno 3 (bru3) encodes an RNA binding protein that binds to the EDEN element and mediates maternal mRNA translational repression. [Date last reviewed: 2019-09-19]	regulation of alternative mRNA splicing, via spliceosome ; GO:0000381 | inferred from biological aspect of ancestor with PANTHER:PTN002769004 <newline> negative regulation of translation ; GO:0017148 | inferred from sequence alignment with bru1 <newline> mRNA splice site selection ; GO:0006376 | inferred from biological aspect of ancestor with PANTHER:PTN002769004	cytoplasm ; GO:0005737 | inferred from biological aspect of ancestor with PANTHER:PTN000609546 <newline> protein-containing complex ; GO:0032991 | inferred from direct assay <newline> nucleus ; GO:0005634 | inferred from biological aspect of ancestor with PANTHER:PTN000609546 <newline> ribonucleoprotein complex ; GO:1990904 | inferred from biological aspect of ancestor with PANTHER:PTN002768817	RNA binding ; GO:0003723 | inferred from direct assay <newline> RNA binding ; GO:0003723 | inferred from biological aspect of ancestor with PANTHER:PTN002768817 <newline> mRNA binding ; GO:0003729 | inferred from sequence or structural similarity <newline> mRNA binding ; GO:0003729 | inferred from biological aspect of ancestor with PANTHER:PTN000609546 <newline> protein homodimerization activity …	-
FBgn0036874	brv1	1	FALSE	FALSE	TRUE	FALSE	FALSE	PKD1L1 | PKD1L3 | PKD2L1 | PKD2L2 | PKDREJ	brivido-1	-	detection of mechanical stimulus ; GO:0050982 | inferred from biological aspect of ancestor with PANTHER:PTN000093539 <newline> calcium ion transport ; GO:0006816 | inferred from sequence or structural similarity <newline> detection of temperature stimulus involved in thermoception ; GO:0050960 | inferred from mutant phenotype <newline> cellular response to cold ; GO:0070417 | inferred from mutan…	membrane ; GO:0016020 | inferred from biological aspect of ancestor with PANTHER:PTN000093539	calcium ion binding ; GO:0005509 | inferred from electronic annotation with InterPro:IPR003915 <newline> calcium channel activity ; GO:0005262 | inferred from sequence or structural similarity <newline> calcium channel activity ; GO:0005262 | inferred from biological aspect of ancestor with PANTHER:PTN000093539	-
FBgn0261822	Bsg	1	FALSE	FALSE	FALSE	FALSE	TRUE	NPTN	Basigin	Basigin (Bsg) encodes an IgG family glycoprotein that promotes cytoskeletal rearrangements and lamellipodia formation in cultured insect cells. It contributes to photoreceptor cell morphogenesis, sarcomere organization and spermatid development. [Date last reviewed: 2019-03-07]	cell-cell adhesion ; GO:0098609 | inferred from mutant phenotype <newline> protein localization to plasma membrane ; GO:0072659 | inferred from mutant phenotype <newline> endoplasmic reticulum localization ; GO:0051643 | inferred from mutant phenotype <newline> photoreceptor cell morphogenesis ; GO:0008594 | inferred from mutant phenotype <newline> sarcomere organization ; GO:0045214 | inferred f…	cytoskeleton of presynaptic active zone ; GO:0048788 | inferred from direct assay <newline> plasma membrane ; GO:0005886 | inferred from high throughput direct assay <newline> presynaptic active zone ; GO:0048786 | inferred from mutant phenotype	-	-
FBgn0000228	Bsg25D	1	FALSE	FALSE	TRUE	FALSE	FALSE	NINL	Blastoderm-specific gene 25D	Blastoderm-specific gene 25D (Bsg25D) encodes the ortholog of Ninein, a microtubule-anchoring protein in humans. Bsg25D is highly expressed at blastoderm stage embryos and its product localizes to the centrosome periphery. [Date last reviewed: 2018-09-06]	microtubule organizing center attachment site organization ; GO:0034994 | inferred from direct assay <newline> microtubule anchoring at centrosome ; GO:0034454 | inferred from biological aspect of ancestor with PANTHER:PTN000431617	pericentriolar material ; GO:0000242 | inferred from direct assay <newline> centrosome ; GO:0005813 | inferred from biological aspect of ancestor with PANTHER:PTN000431617 <newline> centrosome ; GO:0005813 | inferred from direct assay	microtubule binding ; GO:0008017 | inferred from direct assay	-
FBgn0263108	BtbVII	2	FALSE	FALSE	TRUE	FALSE	TRUE	BTBD18	BTB-protein-VII	-	regulation of transcription by RNA polymerase II ; GO:0006357 | inferred from biological aspect of ancestor with PANTHER:PTN001135010	nucleus ; GO:0005634 | inferred from biological aspect of ancestor with PANTHER:PTN001135010	DNA binding ; GO:0003677 | inferred from electronic annotation with InterPro:IPR007889, InterPro:IPR009057	-
FBgn0000233	btd	1	FALSE	FALSE	TRUE	FALSE	FALSE	EGR1 | SP5 | SP6	buttonhead	buttonhead (btd) encodes a triple C(2)H(2) zinc finger protein structurally and functionally related to the human transcription factors Sp5, Sp8, and Sp9. The product of btd contributes to embryonic head segmentation, leg development, embryonic hematopoiesis, PNS formation, and maintenance of the functional heterogeneity of brain neural stem cells. [Date last reviewed: 2018-09-06]	posterior head segmentation ; GO:0035289 | traceable author statement <newline> positive regulation of transcription by RNA polymerase II ; GO:0045944 | inferred from direct assay <newline> negative regulation of transcription by RNA polymerase II ; GO:0000122 | inferred from mutant phenotype <newline> cephalic furrow formation ; GO:0007376 | inferred from mutant phenotype <newline> regulation of…	nucleus ; GO:0005634 | inferred from biological aspect of ancestor with PANTHER:PTN001145452	transcription factor binding ; GO:0008134 | inferred from physical interaction with Taf4 inferred from physical interaction with Taf2 <newline> sequence-specific DNA binding ; GO:0043565 | inferred from direct assay <newline> DNA-binding transcription factor activity, RNA polymerase II-specific ; GO:0000981 | inferred from biological aspect of ancestor with PANTHER:PTN001145452 <newline> DNA-bind…	Required for the development of the antennal, intercalary and mandibular segments of the head.
FBgn0266756	btsz	1	FALSE	FALSE	TRUE	FALSE	FALSE	SYTL4	bitesize	bitesize (btsz) encodes a membrane-trafficking protein that contributes to actin cytoskeleton organization. It is involved in the establishment of planar cell polarity, apical junction assembly and the morphogenesis of salivary glands and the tracheal system. [Date last reviewed: 2019-09-26]	intracellular protein transport ; GO:0006886 | inferred from electronic annotation with InterPro:IPR010911 <newline> lumen formation, open tracheal system ; GO:0035149 | inferred from mutant phenotype <newline> cortical actin cytoskeleton organization ; GO:0030866 | inferred from mutant phenotype <newline> gastrulation involving germ band extension ; GO:0010004 | inferred from mutant phenotype <n…	plasma membrane ; GO:0005886 | inferred from biological aspect of ancestor with PANTHER:PTN000001477 <newline> exocytic vesicle ; GO:0070382 | inferred from biological aspect of ancestor with PANTHER:PTN000001477 <newline> apical plasma membrane ; GO:0016324 | inferred from direct assay	Rab GTPase binding ; GO:0017137 | inferred from electronic annotation with InterPro:IPR010911 <newline> neurexin family protein binding ; GO:0042043 | inferred from biological aspect of ancestor with PANTHER:PTN005238642	-
FBgn0263855	BubR1	1	FALSE	FALSE	FALSE	FALSE	TRUE	BUB1	Bub1-related kinase	Bub1-related kinase (BubR1) encodes a motif-rich protein with a C-terminal serine-threonine kinase domain. During prometaphase and metaphase, it plays important roles in spindle assembly checkpoint signalling, stabilization of kinetochore-microtuble attachments and chromosome alignment. It is also essential to maintain sister-chromatid cohesion during meiotic progression and for normal maintenanc…	protein phosphorylation ; GO:0006468 | inferred from electronic annotation with InterPro:IPR000719, InterPro:IPR008271 <newline> regulation of exit from mitosis ; GO:0007096 | inferred from mutant phenotype inferred from genetic interaction with dup <newline> mitotic spindle assembly checkpoint ; GO:0007094 | inferred from mutant phenotype <newline> synaptonemal complex organization ; GO:0070193 …	condensed chromosome outer kinetochore ; GO:0000940 | non-traceable author statement <newline> condensed nuclear chromosome kinetochore ; GO:0000778 | inferred from biological aspect of ancestor with PANTHER:PTN000361607 <newline> kinetochore ; GO:0000776 | inferred from direct assay <newline> kinetochore ; GO:0000776 | traceable author statement <newline> cytoplasm ; GO:0005737 | inferred from d…	ATP binding ; GO:0005524 | inferred from electronic annotation with InterPro:IPR000719, InterPro:IPR017441 <newline> protein kinase activity ; GO:0004672 | inferred from biological aspect of ancestor with PANTHER:PTN000361607	-
FBgn0259176	bun	1	FALSE	FALSE	TRUE	FALSE	FALSE	TSC22D1	bunched	-	regulation of transcription, DNA-templated ; GO:0006355 | inferred from electronic annotation with InterPro:IPR000580 <newline> ovarian follicle cell development ; GO:0030707 | traceable author statement <newline> negative regulation of apoptotic process ; GO:0043066 | inferred from mutant phenotype <newline> positive regulation of neuroblast proliferation ; GO:0002052 | inferred from mutant phen…	cytosol ; GO:0005829 | inferred from high throughput direct assay <newline> cytosol ; GO:0005829 | inferred from direct assay	DNA-binding transcription factor activity ; GO:0003700 | inferred from electronic annotation with InterPro:IPR000580 <newline> protein homodimerization activity ; GO:0042803 | inferred from sequence or structural similarity	Probable transcription factor required for peripheral nervous system morphogenesis, eye development and oogenesis. May be required for the transmission of the dpp signal and for a morphogenetic movement of the medulla in the brain that reorients the second optic lobe relative to the first. Plays a role in determining proper dorsal cell fates leading to the formation of the dorsal appendages.
FBgn0031150	bves	1	TRUE	FALSE	FALSE	FALSE	FALSE	BVES	bves	-	-	sarcolemma ; GO:0042383 | inferred from biological aspect of ancestor with PANTHER:PTN001383178 <newline> membrane ; GO:0016020 | inferred from biological aspect of ancestor with PANTHER:PTN001383178	cAMP binding ; GO:0030552 | inferred from biological aspect of ancestor with PANTHER:PTN001383178	-
FBgn0000241	bw	1	FALSE	FALSE	TRUE	FALSE	FALSE	ABCG1 | ABCG2	brown	brown (bw) encodes a member of the traffic ATPase (or ABC) family of membrane transporters. It is believed to heterodimerize with the product of w. bw and w are necessary to import guanine, a precursor for the red pteridine pigments, into pigment cells of the eyes, Malpighian tubules and testis sheath. [Date last reviewed: 2019-03-07]	ommochrome biosynthetic process ; GO:0006727 | inferred from mutant phenotype <newline> aminergic neurotransmitter loading into synaptic vesicle ; GO:0015842 | inferred from mutant phenotype <newline> sensory perception of sound ; GO:0007605 | inferred from mutant phenotype <newline> transmembrane transport ; GO:0055085 | inferred from sequence or structural similarity with UniProtKB:P10090 <newl…	integral component of membrane ; GO:0016021 | inferred from electronic annotation with InterPro:IPR005284 <newline> plasma membrane ; GO:0005886 | inferred from biological aspect of ancestor with PANTHER:PTN000443718	ATP binding ; GO:0005524 | inferred from electronic annotation with InterPro:IPR003439, InterPro:IPR017871 <newline> ATPase activity ; GO:0016887 | inferred from electronic annotation with InterPro:IPR003439, InterPro:IPR017871 <newline> ATPase-coupled transmembrane transporter activity ; GO:0042626 | inferred from sequence or structural similarity with UniProtKB:P10090 <newline> amine transmembr…	Part of a membrane-spanning permease system necessary for the transport of pigment precursors into pigment cells responsible for eye color. Brown and white dimerize for the transport of guanine.
FBgn0011723	byn	1	FALSE	FALSE	FALSE	FALSE	TRUE	TBXT	brachyenteron	brachyenteron (byn) encodes a T-domain transcriptional activator that acts in developmental specification, in particular it specifies posterior gut structures and a subset of posteriorly derived visceral muscles. [Date last reviewed: 2019-03-07]	Malpighian tubule morphogenesis ; GO:0007443 | inferred from mutant phenotype <newline> hindgut morphogenesis ; GO:0007442 | traceable author statement <newline> positive regulation of transcription by RNA polymerase II ; GO:0045944 | inferred from biological aspect of ancestor with PANTHER:PTN000137774 <newline> negative regulation of transcription by RNA polymerase II ; GO:0000122 | inferred fr…	nucleus ; GO:0005634 | inferred from biological aspect of ancestor with PANTHER:PTN000137774 <newline> nucleus ; GO:0005634 | inferred from direct assay <newline> nuclear chromatin ; GO:0000790 | inferred from biological aspect of ancestor with PANTHER:PTN001681641	DNA-binding transcription activator activity, RNA polymerase II-specific ; GO:0001228 | inferred from biological aspect of ancestor with PANTHER:PTN000137774 <newline> protein homodimerization activity ; GO:0042803 | inferred from physical interaction with byn <newline> DNA binding ; GO:0003677 | inferred from sequence or structural similarity with MGI:MGI:98472 <newline> DNA-binding transcriptio…	Required for the specification of the hindgut and anal pads.
FBgn0040235	c12.1	1	FALSE	FALSE	TRUE	FALSE	FALSE	CWC15	c12.1	Insufficient genetic data for FlyBase to solicit a summary. [Date last reviewed: 2016-06-30]	mRNA splicing, via spliceosome ; GO:0000398 | inferred by curator from GO:0071011,GO:0071013 <newline> mRNA cis splicing, via spliceosome ; GO:0045292 | inferred from biological aspect of ancestor with PANTHER:PTN000295764 <newline> mRNA splicing, via spliceosome ; GO:0000398 | inferred from sequence or structural similarity with UniProtKB:P78794	precatalytic spliceosome ; GO:0071011 | inferred from high throughput direct assay <newline> catalytic step 2 spliceosome ; GO:0071013 | inferred from biological aspect of ancestor with PANTHER:PTN000295764 <newline> nucleus ; GO:0005634 | inferred from sequence or structural similarity with UniProtKB:P78794 <newline> catalytic step 2 spliceosome ; GO:0071013 | inferred from high throughput direc…	RNA binding ; GO:0003723 | inferred from biological aspect of ancestor with PANTHER:PTN000295764 <newline> RNA binding ; GO:0003723 | inferred from sequence or structural similarity with UniProtKB:P78794	Involved in pre-mRNA splicing.
FBgn0040234	c12.2	1	FALSE	FALSE	TRUE	FALSE	FALSE	VWA8	c12.2	Insufficient genetic data for FlyBase to solicit a summary. [Date last reviewed: 2016-06-30]	biological_process ; GO:0008150 | no biological data available	cellular_component ; GO:0005575 | no biological data available	ATP binding ; GO:0005524 | inferred from electronic annotation with InterPro:IPR011704 <newline> ATPase activity ; GO:0016887 | inferred from electronic annotation with InterPro:IPR011704	-
FBgn0259228	C3G	1	FALSE	FALSE	TRUE	FALSE	FALSE	RAPGEF1	C3G guanyl-nucleotide exchange factor	C3G guanyl-nucleotide exchange factor (C3G) is expressed in the developing embryonic muscles and its product plays a role in body wall muscle development during larval stages. [Date last reviewed: 2019-03-07]	muscle attachment ; GO:0016203 | inferred from mutant phenotype <newline> positive regulation of GTPase activity ; GO:0043547 | inferred from direct assay <newline> somatic muscle development ; GO:0007525 | inferred from mutant phenotype <newline> sarcomere organization ; GO:0045214 | inferred from mutant phenotype <newline> regulation of GTPase activity ; GO:0043087 | inferred from direct assay …	intracellular ; GO:0005622 | inferred from electronic annotation with InterPro:IPR008937 <newline> cellular_component ; GO:0005575 | no biological data available	Rap guanyl-nucleotide exchange factor activity ; GO:0017034 | inferred from direct assay <newline> Ras guanyl-nucleotide exchange factor activity ; GO:0005088 | inferred from mutant phenotype	Guanine nucleotide-releasing protein that binds to SH3 domain of Crk. Transduces signals from Crk to activate RAS. Also involved in MAPK activation.
FBgn0000247	ca	1	FALSE	FALSE	FALSE	TRUE	FALSE	SERGEF	claret	claret (ca) encodes a protein that is required for wild-type eye color. ca mutant flies show a wine-red eye color. [Date last reviewed: 2019-03-07]	ommochrome biosynthetic process ; GO:0006727 | inferred from mutant phenotype <newline> regulation of lipid storage ; GO:0010883 | inferred from mutant phenotype <newline> regulation of autophagy ; GO:0010506 | inferred from mutant phenotype <newline> regulation of Rab protein signal transduction ; GO:0032483 | inferred from direct assay <newline> eye pigment precursor transport ; GO:0006856 | tr…	cellular_component ; GO:0005575 | no biological data available	Rab GTPase binding ; GO:0017137 | inferred from physical interaction with Rab32 <newline> Rab guanyl-nucleotide exchange factor activity ; GO:0017112 | inferred from physical interaction with Rab32	-
FBgn0001991	Ca-alpha1D	1	FALSE	FALSE	TRUE	FALSE	FALSE	CACNA1D | CACNA1S	Ca[2+]-channel protein alpha[[1]] subunit D	Ca[2+]-channel protein Î±[[1]] subunit D (Ca-Î±1D) encodes the pore-forming Î± subunit of an L-type voltage-gated Ca[2+] channel expressed in neurons. It mediates Ca[2+] influx, affecting action potential generation and muscle contraction. [Date last reviewed: 2019-09-26]	calcium ion transmembrane transport ; GO:0070588 | inferred from mutant phenotype <newline> calcium-mediated signaling ; GO:0019722 | inferred from mutant phenotype <newline> muscle contraction ; GO:0006936 | traceable author statement <newline> neuron remodeling ; GO:0016322 | inferred from mutant phenotype <newline> epithelial fluid transport ; GO:0042045 | inferred from expression pattern infe…	voltage-gated calcium channel complex ; GO:0005891 | non-traceable author statement <newline> apical plasma membrane ; GO:0016324 | inferred from direct assay <newline> basolateral plasma membrane ; GO:0016323 | inferred from direct assay <newline> voltage-gated calcium channel complex ; GO:0005891 | inferred from genetic interaction with cac	voltage-gated calcium channel activity ; GO:0005245 | inferred from mutant phenotype <newline> voltage-gated calcium channel activity ; GO:0005245 | inferred from biological aspect of ancestor with PANTHER:PTN001295314 <newline> voltage-gated calcium channel activity ; GO:0005245 | non-traceable author statement	Voltage-sensitive calcium channels (VSCC) mediate the entry of calcium ions into excitable cells and are also involved in a variety of calcium-dependent processes, including muscle contraction, hormone or neurotransmitter release, gene expression, cell motility, cell division and cell death. Encodes a dihydropyridine- and diltiazem-sensitive current in larval body wall muscle. Vital for embryonic…
FBgn0264386	Ca-alpha1T	1	FALSE	FALSE	TRUE	FALSE	FALSE	CACNA1I	Ca[2+]-channel protein alpha[[1]] subunit T	Ca[2+]-channel protein Î±[[1]] subunit T (Ca-Î±1T) encodes an Î± 1 subunit of a T-type like voltage gated calcium channel. It mediates a low voltage activated transient calcium current in antennal lobe projection neurons and wing motoneurons that is sensitive to amiloride. [Date last reviewed: 2019-09-26]	calcium ion transmembrane transport via low voltage-gated calcium channel ; GO:0090676 | inferred from direct assay <newline> calcium ion transmembrane transport ; GO:0070588 | inferred from mutant phenotype <newline> neuronal action potential ; GO:0019228 | inferred from biological aspect of ancestor with PANTHER:PTN000799039 <newline> calcium ion import ; GO:0070509 | inferred from biological a…	voltage-gated calcium channel complex ; GO:0005891 | inferred from electronic annotation with InterPro:IPR005445 <newline> integral component of plasma membrane ; GO:0005887 | inferred by curator from GO:0008332 <newline> neuron projection ; GO:0043005 | inferred from biological aspect of ancestor with PANTHER:PTN000799039 <newline> plasma membrane ; GO:0005886 | inferred from biological aspect o…	low voltage-gated calcium channel activity ; GO:0008332 | inferred from mutant phenotype <newline> cation channel activity ; GO:0005261 | inferred from biological aspect of ancestor with PANTHER:PTN000004140 <newline> voltage-gated sodium channel activity ; GO:0005248 | inferred from biological aspect of ancestor with PANTHER:PTN000004137 <newline> low voltage-gated calcium channel activity ; GO:…	-
FBgn0259822	Ca-beta	1	FALSE	FALSE	TRUE	FALSE	FALSE	CACNB1 | CACNB4	Ca2+-channel-protein-beta-subunit	Insufficient genetic data for FlyBase to solicit a summary. [Date last reviewed: 2016-06-30]	regulation of voltage-gated calcium channel activity ; GO:1901385 | inferred from biological aspect of ancestor with PANTHER:PTN000930213 <newline> calcium-mediated signaling ; GO:0019722 | inferred from mutant phenotype <newline> neuromuscular junction development ; GO:0007528 | inferred from biological aspect of ancestor with PANTHER:PTN000930213 <newline> neuron remodeling ; GO:0016322 | infer…	voltage-gated calcium channel complex ; GO:0005891 | inferred from biological aspect of ancestor with PANTHER:PTN000930213 <newline> voltage-gated calcium channel complex ; GO:0005891 | traceable author statement	voltage-gated calcium channel activity ; GO:0005245 | inferred from mutant phenotype <newline> high voltage-gated calcium channel activity ; GO:0008331 | inferred from biological aspect of ancestor with PANTHER:PTN000930213	-
FBgn0263111	cac	1	FALSE	FALSE	TRUE	FALSE	FALSE	CACNA1B	cacophony	cacophony (cac) encodes the primary structural subunit of a voltage-gated calcium channel, which is located at presynaptic active zones. It functions in evoked neurotransmitter release at neuromuscular synapses. It contributes to male courtship behavior and a wide range of neurophysiological processes. [Date last reviewed: 2019-03-07]	chemical synaptic transmission ; GO:0007268 | inferred from biological aspect of ancestor with PANTHER:PTN000004141 <newline> male courtship behavior, veined wing generated song production ; GO:0045433 | inferred from mutant phenotype <newline> autophagy ; GO:0006914 | inferred from mutant phenotype <newline> detection of light stimulus involved in visual perception ; GO:0050908 | inferred from m…	neuromuscular junction ; GO:0031594 | inferred from mutant phenotype <newline> apical plasma membrane ; GO:0016324 | inferred from direct assay <newline> voltage-gated calcium channel complex ; GO:0005891 | non-traceable author statement <newline> basolateral plasma membrane ; GO:0016323 | inferred from direct assay <newline> presynaptic active zone ; GO:0048786 | inferred from direct assay <newl…	calcium ion binding ; GO:0005509 | inferred from electronic annotation with InterPro:IPR002048 <newline> voltage-gated calcium channel activity ; GO:0005245 | inferred from direct assay <newline> voltage-gated calcium channel activity ; GO:0005245 | inferred from mutant phenotype <newline> low voltage-gated calcium channel activity ; GO:0008332 | inferred from mutant phenotype <newline> voltage-g…	Voltage-sensitive calcium channels (VSCC) mediate the entry of calcium ions into excitable cells and are also involved in a variety of calcium-dependent processes, including muscle contraction, neurotransmitter release, gene expression, cell motility, cell division and cell death (By similarity). Probably encodes a dihydropyridine-insensitive current. Vital for survival to adulthood.
FBgn0000250	cact	1	FALSE	FALSE	TRUE	FALSE	FALSE	NFKBIA	cactus	cactus (cact) encodes the homolog of mammalian IkappaB. cact product acts as an inhibitor of NF-kappaB signaling by binding to the products of dl and Dif, which prevents their nuclear translocation. Toll signaling promotes the destruction of cact protein, which allows the products of dl and Dif to enter the nucleus and regulate gene expression. [Date last reviewed: 2019-03-21]	dorsal/ventral axis specification ; GO:0009950 | inferred from mutant phenotype <newline> negative regulation of hemocyte differentiation ; GO:0045611 | inferred from mutant phenotype <newline> dorsal/ventral pattern formation ; GO:0009953 | inferred from mutant phenotype <newline> negative regulation of antifungal peptide production ; GO:0002789 | inferred from mutant phenotype <newline> negativ…	cytoplasm ; GO:0005737 | inferred from high throughput direct assay <newline> cytosol ; GO:0005829 | inferred from direct assay <newline> neuromuscular junction ; GO:0031594 | inferred from direct assay <newline> subsynaptic reticulum ; GO:0071212 | inferred from direct assay	protein binding ; GO:0005515 | inferred from physical interaction with UniProtKB:Q9VR99 <newline> protein binding ; GO:0005515 | inferred from physical interaction with UniProtKB:Q9VEZ5 <newline> NF-kappaB binding ; GO:0051059 | inferred from physical interaction with Dif inferred from physical interaction with dl	Involved in the formation of the dorsoventral pattern. It inhibits nuclear translocation of the dorsal morphogen in the dorsal region of the embryo. Acts as a negative regulator of the NF-kappa-B (rel) signaling pathway. Cact is degraded by IKKbeta, this is essential for NF-kappa-B (rel) activation.
FBgn0031114	cactin	1	FALSE	FALSE	FALSE	FALSE	TRUE	CACTIN	cactin	cactin (cactin) encodes a conserved protein that functions in the Rel-NFkB pathway, possibly by controlling the stability of the product of cact. [Date last reviewed: 2018-10-04]	dorsal/ventral axis specification ; GO:0009950 | inferred from mutant phenotype inferred from genetic interaction with cact <newline> positive regulation of Toll signaling pathway ; GO:0045752 | inferred from mutant phenotype <newline> mRNA splicing, via spliceosome ; GO:0000398 | inferred by curator from GO:0071013	catalytic step 2 spliceosome ; GO:0071013 | inferred from high throughput direct assay	RNA binding ; GO:0003723 | inferred from sequence or structural similarity with HGNC:29938 <newline> protein binding ; GO:0005515 | inferred from physical interaction with UniProtKB:Q03017	Plays a role during early embryonic development. Involved in the dorsal-ventral embryonic patterning. Probably acts as a negative regulator of the NF-kappa-B (Rel) signaling pathway.
FBgn0000251	cad	2	FALSE	FALSE	TRUE	FALSE	TRUE	CDX2	caudal	caudal (cad) encodes a transcription factor involved in processes such as anterior/posterior patterning formation, organ morphogenesis and innate immune homeostasis. [Date last reviewed: 2019-03-07]	positive regulation of transcription by RNA polymerase II ; GO:0045944 | inferred from mutant phenotype <newline> segment specification ; GO:0007379 | inferred from mutant phenotype <newline> positive regulation of cell population proliferation ; GO:0008284 | inferred from direct assay <newline> anterior/posterior axis specification ; GO:0009948 | inferred from biological aspect of ancestor with …	nucleus ; GO:0005634 | inferred from direct assay <newline> cytoplasm ; GO:0005737 | inferred from direct assay <newline> nucleus ; GO:0005634 | inferred from biological aspect of ancestor with PANTHER:PTN001216652	DNA-binding transcription factor activity ; GO:0003700 | inferred from direct assay <newline> DNA-binding transcription factor activity ; GO:0003700 | inferred from biological aspect of ancestor with PANTHER:PTN001216652 <newline> RNA polymerase II regulatory region sequence-specific DNA binding ; GO:0000977 | inferred from biological aspect of ancestor with PANTHER:PTN001216652 <newline> RNA pol…	Caudal (cad) is one of a number of transcription factors controlling segmentation of the embryo. Further transcriptional regulation via a 5' flanking region containing DNA replication-related elements (DRE) and by dref also regulated by trh and tgo via the CNS midline element. Alongside Bicoid (bcd), caudal forms concentration gradients down the anterior-posterior (A-P) axis providing positional …
FBgn0261053	Cad86C	1	FALSE	FALSE	TRUE	FALSE	FALSE	CDH18 | CDHR1 | CDHR2 | PCDH7	Cadherin 86C	Cadherin 86C (Cad86C) encodes a member of the cadherin superfamily of transmembrane proteins, which mediate cell-cell adhesion and/or cell-cell communication. [Date last reviewed: 2019-03-07]	homophilic cell adhesion via plasma membrane adhesion molecules ; GO:0007156 | inferred from electronic annotation with InterPro:IPR002126 <newline> calcium-dependent cell-cell adhesion via plasma membrane cell adhesion molecules ; GO:0016339 | inferred from sequence or structural similarity <newline> cell-cell adhesion mediated by cadherin ; GO:0044331 | inferred from sequence model <newline> re…	integral component of plasma membrane ; GO:0005887 | inferred from sequence or structural similarity <newline> subapical complex ; GO:0035003 | inferred from direct assay	calcium ion binding ; GO:0005509 | inferred from biological aspect of ancestor with PANTHER:PTN002771583 <newline> calcium ion binding ; GO:0005509 | inferred from sequence model	Cadherins are calcium-dependent cell adhesion proteins. They preferentially interact with themselves in a homophilic manner in connecting cells (By similarity).
FBgn0037963	Cad87A	1	FALSE	FALSE	TRUE	FALSE	FALSE	CDH16 | CDH23 | CDHR1 | CDHR4 | FAT1 | FAT2 | FAT3 | PCDH1 | PCDH11X | PCDH11Y | PCDH15 | PCDH20 | PCDH7 | PCDH9 | PCDHA12 | PCDHA6 | PCDHB1 | PCDHB15 | PCDHB7	Cadherin 87A	-	homophilic cell adhesion via plasma membrane adhesion molecules ; GO:0007156 | inferred from electronic annotation with InterPro:IPR002126 <newline> calcium-dependent cell-cell adhesion via plasma membrane cell adhesion molecules ; GO:0016339 | inferred from sequence or structural similarity <newline> cell-cell adhesion mediated by cadherin ; GO:0044331 | inferred from sequence model <newline> ce…	integral component of plasma membrane ; GO:0005887 | inferred from biological aspect of ancestor with PANTHER:PTN001932250 <newline> integral component of plasma membrane ; GO:0005887 | inferred from sequence or structural similarity	calcium ion binding ; GO:0005509 | inferred from electronic annotation with InterPro:IPR002126, InterPro:IPR015919 <newline> calcium ion binding ; GO:0005509 | inferred from sequence model	Cadherins are calcium-dependent cell adhesion proteins. They preferentially interact with themselves in a homophilic manner in connecting cells (By similarity).
FBgn0015609	CadN	2	TRUE	FALSE	TRUE	FALSE	FALSE	CDH15 | CDH23 | DCHS1 | DCHS2 | DSC1 | DSC2 | DSC3 | DSG1 | DSG2 | DSG3 | DSG4 | FAT1 | FAT2 | FAT3 | FAT4	Cadherin-N	-	calcium-dependent cell-cell adhesion via plasma membrane cell adhesion molecules ; GO:0016339 | inferred from sequence or structural similarity with shg inferred from sequence or structural similarity with MGI:MGI:88355 inferred from physical interaction with arm inferred from physical interaction with Î±-Cat <newline> axonal fasciculation ; GO:0007413 | traceable author statement <newline> R7 ce…	plasma membrane ; GO:0005886 | inferred from direct assay <newline> integral component of plasma membrane ; GO:0005887 | inferred from sequence or structural similarity <newline> cell-cell junction ; GO:0005911 | inferred from biological aspect of ancestor with PANTHER:PTN001931974 <newline> cell-cell junction ; GO:0005911 | inferred from direct assay <newline> plasma membrane ; GO:0005886 | infe…	beta-catenin binding ; GO:0008013 | non-traceable author statement <newline> cadherin binding ; GO:0045296 | inferred from physical interaction with CadN <newline> calcium ion binding ; GO:0005509 | inferred from biological aspect of ancestor with PANTHER:PTN001931974 <newline> protein homodimerization activity ; GO:0042803 | inferred from physical interaction with CadN <newline> protein binding …	Cadherins are calcium-dependent cell adhesion proteins. They preferentially interact with themselves in a homophilic manner in connecting cells; cadherins may thus contribute to the sorting of heterogeneous cell types. May associate with arm neural isoform and participate in the transmission of developmental information.
FBgn0262018	CadN2	2	FALSE	FALSE	TRUE	FALSE	TRUE	CDH1 | CDH10 | CDH11 | CDH12 | CDH13 | CDH15 | CDH17 | CDH18 | CDH19 | CDH2 | CDH23 | CDH24 | CDH26 | CDH3 | CDH4 | CDH5 | CDH6 | CDH7 | CDH8 | CDH9	Cadherin-N2	-	cell-cell adhesion mediated by cadherin ; GO:0044331 | inferred from sequence model <newline> R8 cell development ; GO:0045463 | inferred from mutant phenotype <newline> cell morphogenesis ; GO:0000902 | inferred from biological aspect of ancestor with PANTHER:PTN000616280 <newline> calcium-dependent cell-cell adhesion via plasma membrane cell adhesion molecules ; GO:0016339 | inferred from biolo…	integral component of plasma membrane ; GO:0005887 | inferred from sequence or structural similarity <newline> cell surface ; GO:0009986 | inferred from biological aspect of ancestor with PANTHER:PTN000616280 <newline> catenin complex ; GO:0016342 | inferred from biological aspect of ancestor with PANTHER:PTN000616280 <newline> adherens junction ; GO:0005912 | inferred from biological aspect of a…	calcium ion binding ; GO:0005509 | inferred from sequence model <newline> cadherin binding ; GO:0045296 | inferred from biological aspect of ancestor with PANTHER:PTN000616280 <newline> calcium ion binding ; GO:0005509 | inferred from biological aspect of ancestor with PANTHER:PTN000616280 <newline> cytoskeletal protein binding ; GO:0008092 | inferred from biological aspect of ancestor with PANTH…	Cadherins are calcium-dependent cell adhesion proteins. They preferentially interact with themselves in a homophilic manner in connecting cells (By similarity).
FBgn0033526	Caf1-105	1	FALSE	FALSE	FALSE	FALSE	TRUE	CHAF1B	Chromatin assembly factor 1, p105 subunit	Chromatin assembly factor 1, p105 subunit (Caf1-105) encodes one of the three subunits of Drosophila chromatin assembly factor 1 (CAF-1). It binds to histones and contributes to heterochromatin formation and maintenance, chromatin assembly, and developmental signal transduction such the Notch signaling pathway. [Date last reviewed: 2019-03-07]	nucleosome assembly ; GO:0006334 | inferred from biological aspect of ancestor with PANTHER:PTN000392175 <newline> nucleosome assembly ; GO:0006334 | inferred from direct assay	CAF-1 complex ; GO:0033186 | inferred from biological aspect of ancestor with PANTHER:PTN000392175 <newline> nucleus ; GO:0005634 | inferred from biological aspect of ancestor with PANTHER:PTN000392175 <newline> CAF-1 complex ; GO:0033186 | inferred from direct assay	histone binding ; GO:0042393 | contributes_to inferred by curator from GO:0033186	-
FBgn0027844	CAH1	1	FALSE	FALSE	TRUE	FALSE	FALSE	CA13 | CA2 | CA7	Carbonic anhydrase 1	Carbonic anhydrase 1 (CAH1) encodes an alpha-class carbonate dehydratase that catalyzes the reversible hydration/dehydration of carbon dioxide to bicarbonate and protons. [Date last reviewed: 2019-09-12]	one-carbon metabolic process ; GO:0006730 | inferred from direct assay	cytoplasm ; GO:0005737 | inferred from sequence model	zinc ion binding ; GO:0008270 | inferred from electronic annotation with InterPro:IPR018338 <newline> carbonate dehydratase activity ; GO:0004089 | inferred from direct assay	-
FBgn0027843	CAH2	1	FALSE	FALSE	TRUE	FALSE	FALSE	CA1 | CA13 | CA14 | CA2 | CA3 | CA5B | CA7	Carbonic anhydrase 2	Carbonic anhydrase 2 (CAH2) encodes an alpha-class carbonate dehydratase that catalyzes the reversible hydration/dehydration of carbon dioxide to bicarbonate and protons. [Date last reviewed: 2019-09-12]	one-carbon metabolic process ; GO:0006730 | inferred from direct assay	intrinsic component of external side of plasma membrane ; GO:0031233 | inferred from sequence model	zinc ion binding ; GO:0008270 | inferred from electronic annotation with InterPro:IPR023561 <newline> carbonate dehydratase activity ; GO:0004089 | inferred from direct assay	-
FBgn0030056	CAH3	1	FALSE	FALSE	TRUE	FALSE	FALSE	CA1 | CA12 | CA13 | CA14 | CA3 | CA4 | CA5A | CA5B | CA6 | CA7 | CA9	Carbonic anhydrase 3	-	-	-	zinc ion binding ; GO:0008270 | inferred from electronic annotation with InterPro:IPR023561 <newline> carbonate dehydratase activity ; GO:0004089 | inferred from electronic annotation with InterPro:IPR023561	-
FBgn0262166	calypso	1	FALSE	FALSE	TRUE	FALSE	FALSE	BAP1	calypso	-	ubiquitin-dependent protein catabolic process ; GO:0006511 | inferred from electronic annotation with InterPro:IPR001578 <newline> monoubiquitinated histone H2A deubiquitination ; GO:0035522 | inferred from direct assay <newline> protein deubiquitination ; GO:0016579 | inferred from biological aspect of ancestor with PANTHER:PTN000063280 <newline> specification of segmental identity, abdomen ; GO…	PR-DUB complex ; GO:0035517 | inferred from direct assay inferred from physical interaction with Asx <newline> nuclear chromatin ; GO:0000790 | inferred from direct assay <newline> nucleus ; GO:0005634 | inferred from direct assay <newline> cytoplasm ; GO:0005737 | inferred from biological aspect of ancestor with PANTHER:PTN000063280	thiol-dependent ubiquitinyl hydrolase activity ; GO:0036459 | inferred from mutant phenotype <newline> thiol-dependent ubiquitin-specific protease activity ; GO:0004843 | inferred from biological aspect of ancestor with PANTHER:PTN000063280 <newline> chromatin binding ; GO:0003682 | inferred from direct assay <newline> thiol-dependent ubiquitin-specific protease activity ; GO:0004843 | inferred f…	Polycomb group (PcG) protein. Catalytic component of the PR-DUB complex, a complex that specifically mediates deubiquitination of histone H2A monoubiquitinated at 'Lys-118' (H2AK118ub1). Does not deubiquitinate monoubiquitinated histone H2B. Required to maintain the transcriptionally repressive state of homeotic genes throughout development. The PR-DUB complex has weak or no activity toward 'Lys-…
FBgn0287478	Camta	1	TRUE	FALSE	FALSE	FALSE	FALSE		Calmodulin-binding transcription activator	Calmodulin-binding transcription activator (Camta) encodes a Ca[2+]-responsive transcription factor that either binds directly to DNA sequences containing a CGCG core motif or functions as a coactivator of NKX2 transcription factors. It mediates various physiological functions, including the regulation of visual signal transduction, memory formation and cell survival. [Date last reviewed: 2019-03…	male courtship behavior, veined wing generated song production ; GO:0045433 | non-traceable author statement <newline> positive regulation of transcription by RNA polymerase II ; GO:0045944 | inferred from biological aspect of ancestor with PANTHER:PTN000596526 <newline> deactivation of rhodopsin mediated signaling ; GO:0016059 | inferred from mutant phenotype <newline> positive regulation of tra…	nucleus ; GO:0005634 | inferred from direct assay <newline> nucleus ; GO:0005634 | inferred from biological aspect of ancestor with PANTHER:PTN000596526 <newline> nucleus ; GO:0005634 | inferred from sequence or structural similarity	DNA-binding transcription activator activity, RNA polymerase II-specific ; GO:0001228 | inferred from direct assay <newline> sequence-specific DNA binding ; GO:0043565 | inferred from biological aspect of ancestor with PANTHER:PTN000596526 <newline> DNA-binding transcription factor activity ; GO:0003700 | inferred from sequence or structural similarity <newline> protein homodimerization activity …	-
FBgn0031883	Caper	1	FALSE	FALSE	FALSE	FALSE	TRUE	RBM39	Caper	Caper (Caper) encodes an RNA-binding protein involved in regulation of alternative mRNA splicing. [Date last reviewed: 2019-09-19]	regulation of alternative mRNA splicing, via spliceosome ; GO:0000381 | inferred from mutant phenotype <newline> mRNA splicing, via spliceosome ; GO:0000398 | inferred by curator from GO:0071011,GO:0071013 <newline> regulation of alternative mRNA splicing, via spliceosome ; GO:0000381 | inferred from high throughput mutant phenotype	nucleus ; GO:0005634 | inferred from electronic annotation with InterPro:IPR006509 <newline> catalytic step 2 spliceosome ; GO:0071013 | inferred from high throughput direct assay <newline> nucleus ; GO:0005634 | inferred by curator from GO:0000381 <newline> nucleoplasm ; GO:0005654 | inferred from high throughput direct assay <newline> precatalytic spliceosome ; GO:0071011 | inferred from high t…	RNA binding ; GO:0003723 | inferred from electronic annotation with InterPro:IPR006509 <newline> mRNA binding ; GO:0003729 | inferred from sequence or structural similarity	-
FBgn0023095	caps	1	FALSE	FALSE	TRUE	FALSE	FALSE	LRRN2	capricious	capricious (caps) encodes a transmembrane receptor with leucine-rich repeats that mediates cell interaction in a homophilic or heterophilic manner. caps product contributes to cellular interaction critical for synapse formation and axon guidance, as well as mediating morphogenesis of multiple tissues, including wings, legs and the tracheal system. [Date last reviewed: 2018-09-20]	motor neuron axon guidance ; GO:0008045 | inferred from mutant phenotype <newline> cell adhesion ; GO:0007155 | non-traceable author statement <newline> axon guidance ; GO:0007411 | inferred from mutant phenotype <newline> larval salivary gland morphogenesis ; GO:0007436 | inferred from mutant phenotype <newline> branch fusion, open tracheal system ; GO:0035147 | inferred from mutant phenotype <n…	muscle cell projection ; GO:0036194 | inferred from direct assay <newline> cytoneme ; GO:0035230 | colocalizes_with inferred from direct assay	-	-
FBgn0261458	capt	1	FALSE	FALSE	TRUE	FALSE	FALSE	CAP1	capulet	capulet (capt) encodes a conserved actin binding protein that functions across eukaryotes to negatively regulate actin filament assembly. Different types of actin filament formation are differentially affected by the loss of capt. [Date last reviewed: 2019-03-07]	oocyte microtubule cytoskeleton polarization ; GO:0008103 | inferred from mutant phenotype <newline> actin polymerization or depolymerization ; GO:0008154 | inferred from biological aspect of ancestor with PANTHER:PTN000068843 <newline> photoreceptor cell axon guidance ; GO:0072499 | inferred from mutant phenotype <newline> actin filament organization ; GO:0007015 | inferred from mutant phenotype…	cytoplasm ; GO:0005737 | inferred from direct assay <newline> cortical actin cytoskeleton ; GO:0030864 | inferred from biological aspect of ancestor with PANTHER:PTN000068843	adenylate cyclase binding ; GO:0008179 | inferred from biological aspect of ancestor with PANTHER:PTN000068843 <newline> actin binding ; GO:0003779 | inferred from biological aspect of ancestor with PANTHER:PTN000068843	-
FBgn0000256	capu	1	FALSE	FALSE	TRUE	FALSE	FALSE	FMN2	cappuccino	cappuccino (capu) encodes a formin family protein that nucleates actin filaments and accelerates their elongation. It works with the product of spir to build an actin mesh that fills the oocyte during mid-oogenesis. capu is necessary for polarity establishment and female fertility. [Date last reviewed: 2019-03-07]	actin nucleation ; GO:0045010 | inferred from direct assay <newline> actin filament-based process ; GO:0030029 | inferred from direct assay <newline> pole plasm RNA localization ; GO:0007316 | inferred from mutant phenotype <newline> pole plasm assembly ; GO:0007315 | inferred from high throughput mutant phenotype <newline> pole plasm assembly ; GO:0007315 | inferred from mutant phenotype <newlin…	actin filament ; GO:0005884 | inferred from electronic annotation with InterPro:IPR001265 <newline> cytoplasm ; GO:0005737 | inferred from biological aspect of ancestor with PANTHER:PTN001771547 <newline> cytoplasm ; GO:0005737 | inferred from direct assay <newline> cell cortex ; GO:0005938 | inferred from direct assay	microtubule binding ; GO:0008017 | inferred from direct assay <newline> microtubule binding ; GO:0008017 | inferred from mutant phenotype <newline> microtubule binding ; GO:0008017 | inferred from biological aspect of ancestor with PANTHER:PTN001771547	Acts as an actin nucleation factor and promotes assembly of actin filaments together with spir. May play a role in intracellular vesicle transport along actin fibers, providing a novel link between actin cytoskeleton dynamics and intracellular transport.
FBgn0052698	CARPB	2	FALSE	FALSE	TRUE	FALSE	TRUE	CA10	Carbonic anhydrase-related protein B	-	-	-	zinc ion binding ; GO:0008270 | inferred from electronic annotation with InterPro:IPR023561 <newline> carbonate dehydratase activity ; GO:0004089 | inferred from electronic annotation with InterPro:IPR023561	-
FBgn0034068	casp	1	FALSE	FALSE	TRUE	FALSE	FALSE	FAF1	caspar	caspar (casp) encodes a peotein that inhibits the immune deficiency pathway, but not the Toll pathway, by blocking cleavage and nuclear translocation of the product of Rel. [Date last reviewed: 2019-03-07]	cell death ; GO:0008219 | inferred from electronic annotation with InterPro:IPR033043 <newline> negative regulation of peptidoglycan recognition protein signaling pathway ; GO:0061060 | inferred from mutant phenotype <newline> negative regulation of proteolysis ; GO:0045861 | inferred from mutant phenotype <newline> negative regulation of biosynthetic process of antibacterial peptides active agai…	cytoplasm ; GO:0005737 | inferred from high throughput direct assay	molecular_function ; GO:0003674 | no biological data available	-
FBgn0033058	CCHa2-R	1	FALSE	FALSE	TRUE	FALSE	FALSE	BRS3	CCHamide-2 receptor	Insufficient genetic data for FlyBase to solicit a summary. [Date last reviewed: 2016-06-30]	G protein-coupled receptor signaling pathway ; GO:0007186 | inferred from sequence model <newline> G protein-coupled receptor signaling pathway ; GO:0007186 | inferred from biological aspect of ancestor with PANTHER:PTN001203169 <newline> neuropeptide signaling pathway ; GO:0007218 | inferred from direct assay	integral component of membrane ; GO:0016021 | inferred from direct assay <newline> integral component of membrane ; GO:0016021 | inferred from sequence model <newline> integral component of plasma membrane ; GO:0005887 | inferred from biological aspect of ancestor with PANTHER:PTN001203169	G protein-coupled receptor activity ; GO:0004930 | inferred from biological aspect of ancestor with PANTHER:PTN001203169 <newline> neuropeptide receptor activity ; GO:0008188 | inferred from direct assay <newline> neuropeptide receptor activity ; GO:0008188 | inferred from sequence model	Receptor for the neuropeptide CCHamide-2.
FBgn0052183	Ccn	1	FALSE	FALSE	FALSE	TRUE	FALSE	CCN2	Ccn	-	negative regulation of cell death ; GO:0060548 | inferred from biological aspect of ancestor with PANTHER:PTN000142748 <newline> signal transduction ; GO:0007165 | inferred from biological aspect of ancestor with PANTHER:PTN000142748 <newline> cell adhesion ; GO:0007155 | inferred from biological aspect of ancestor with PANTHER:PTN000142748	extracellular matrix ; GO:0031012 | inferred from biological aspect of ancestor with PANTHER:PTN000142748	heparin binding ; GO:0008201 | inferred from biological aspect of ancestor with PANTHER:PTN000142748 <newline> integrin binding ; GO:0005178 | inferred from biological aspect of ancestor with PANTHER:PTN000142748	-
FBgn0035918	Cdc6	1	FALSE	FALSE	TRUE	FALSE	FALSE	CDC6	Cdc6	Cdc6 (Cdc6) encodes an essential component of the pre-Replication complex (preRC) together with the origin recognition complex, the product of dup and MCM2-7 proteins. The preRC is present at all chromosomal origins of replication and is required for the initiation of DNA replication. The product of Cdc6 also functions in the co-ordination of DNA replication with mitosis, and may contribute to ap…	cell division ; GO:0051301 | inferred from electronic annotation with InterPro:IPR016314 <newline> DNA replication initiation ; GO:0006270 | inferred from electronic annotation with InterPro:IPR016314 <newline> mitotic cell cycle ; GO:0000278 | inferred from biological aspect of ancestor with PANTHER:PTN000080055 <newline> mitotic DNA replication checkpoint ; GO:0033314 | inferred from biological…	nucleus ; GO:0005634 | inferred from direct assay <newline> nucleus ; GO:0005634 | inferred from biological aspect of ancestor with PANTHER:PTN000080129	DNA replication origin binding ; GO:0003688 | inferred from biological aspect of ancestor with PANTHER:PTN000080055	-
FBgn0037093	Cdk12	1	FALSE	FALSE	FALSE	FALSE	TRUE	CDK13	Cyclin-dependent kinase 12	Insufficient genetic data for FlyBase to solicit a summary. [Date last reviewed: 2016-06-30]	phosphorylation of RNA polymerase II C-terminal domain ; GO:0070816 | inferred from biological aspect of ancestor with PANTHER:PTN001936021 <newline> phosphorylation of RNA polymerase II C-terminal domain ; GO:0070816 | inferred from direct assay <newline> positive regulation of transcription elongation from RNA polymerase II promoter ; GO:0032968 | inferred from biological aspect of ancestor wit…	nuclear cyclin-dependent protein kinase holoenzyme complex ; GO:0019908 | inferred from direct assay <newline> polytene chromosome puff ; GO:0005703 | inferred from direct assay <newline> nuclear chromosome ; GO:0000228 | inferred from direct assay <newline> nucleus ; GO:0005634 | inferred from biological aspect of ancestor with PANTHER:PTN000623091 <newline> chromosome ; GO:0005694 | inferred fr…	ATP binding ; GO:0005524 | inferred from electronic annotation with InterPro:IPR000719, InterPro:IPR002290, InterPro:IPR017441 <newline> RNA polymerase II CTD heptapeptide repeat kinase activity ; GO:0008353 | inferred from biological aspect of ancestor with PANTHER:PTN001936021 <newline> cyclin binding ; GO:0030332 | inferred from biological aspect of ancestor with PANTHER:PTN000623455 <newline>…	Cyclin-dependent kinase which displays CTD kinase activity: hyperphosphorylates the C-terminal heptapeptide repeat domain (CTD) of the largest RNA polymerase II subunit, thereby acting as a key regulator of transcription elongation.
FBgn0004107	Cdk2	1	FALSE	FALSE	FALSE	FALSE	TRUE	CDK2	Cyclin-dependent kinase 2	Cyclin-dependent kinase 2 (Cdk2) encodes a catalytic protein kinase subunit that can only become active after association with the product of CycE. The protein kinase activity of the CycE-Cdk2 complex controls important aspects of progression through the G1 and S phases of the cell cycle. In addition, periodic CycE-Cdk2 activity regulates progression through endoreduplication cycles. [Date last r…	G1/S transition of mitotic cell cycle ; GO:0000082 | inferred from biological aspect of ancestor with PANTHER:PTN000623979 <newline> protein phosphorylation ; GO:0006468 | inferred from sequence or structural similarity with SGD:S000000364 <newline> regulation of G2/M transition of mitotic cell cycle ; GO:0010389 | inferred from biological aspect of ancestor with PANTHER:PTN000623979 <newline> po…	cyclin-dependent protein kinase holoenzyme complex ; GO:0000307 | inferred from biological aspect of ancestor with PANTHER:PTN000623979 <newline> nucleus ; GO:0005634 | inferred from biological aspect of ancestor with PANTHER:PTN000623091 <newline> cytoplasm ; GO:0005737 | inferred from biological aspect of ancestor with PANTHER:PTN000623979	ATP binding ; GO:0005524 | inferred from electronic annotation with InterPro:IPR000719, InterPro:IPR002290, InterPro:IPR017441 <newline> cyclin-dependent protein serine/threonine kinase activity ; GO:0004693 | inferred from sequence or structural similarity with SGD:S000000364 <newline> cyclin-dependent protein serine/threonine kinase activity ; GO:0004693 | inferred from biological aspect of anc…	Like Cdk1, could play a key role in the control of the eukaryotic cell cycle.
FBgn0016131	Cdk4	1	FALSE	FALSE	FALSE	FALSE	TRUE	CDK4 | CDK6	Cyclin-dependent kinase 4	Cyclin-dependent kinase 4 (Cdk4) encodes a protein that contributes to cell cycle progression and cell growth. It is involved in the regulation of JAK-STAT and TORC1 signalling pathways. [Date last reviewed: 2019-09-12]	positive regulation of cell growth ; GO:0030307 | inferred from mutant phenotype <newline> blastoderm segmentation ; GO:0007350 | inferred from mutant phenotype <newline> protein phosphorylation ; GO:0006468 | inferred from sequence or structural similarity with HGNC:1773 <newline> positive regulation of TORC1 signaling ; GO:1904263 | inferred from mutant phenotype inferred from genetic interacti…	nucleus ; GO:0005634 | inferred from biological aspect of ancestor with PANTHER:PTN000623091	ATP binding ; GO:0005524 | inferred from electronic annotation with InterPro:IPR000719, InterPro:IPR002290, InterPro:IPR017441 <newline> cyclin binding ; GO:0030332 | inferred from physical interaction with CycD <newline> cyclin-dependent protein serine/threonine kinase activity ; GO:0004693 | inferred from sequence or structural similarity with HGNC:1773 <newline> cyclin-dependent protein serine…	-
FBgn0028509	CenG1A	1	FALSE	FALSE	TRUE	FALSE	FALSE	AGAP1	Centaurin gamma 1A	Centaurin gamma 1A (CenG1A) encodes a GTPase that may have a role in regulating the second to third instar larval transition, which is ecdysone signaling-dependent. [Date last reviewed: 2019-03-07]	positive regulation of GTPase activity ; GO:0043547 | inferred from direct assay inferred from mutant phenotype <newline> medium-term memory ; GO:0072375 | inferred from mutant phenotype <newline> regulation of GTPase activity ; GO:0043087 | inferred from sequence model	nucleus ; GO:0005634 | inferred from biological aspect of ancestor with PANTHER:PTN000572108 <newline> membrane ; GO:0016020 | inferred from sequence or structural similarity with HGNC:16921	GTP binding ; GO:0005525 | inferred from electronic annotation with InterPro:IPR001806 <newline> GTPase activator activity ; GO:0005096 | inferred from mutant phenotype <newline> GTPase activity ; GO:0003924 | inferred from direct assay <newline> GTPase activator activity ; GO:0005096 | inferred from sequence model	GTPase-activating protein for the ADP ribosylation factor family.
FBgn0035168	cep290	1	FALSE	FALSE	TRUE	FALSE	FALSE	CEP290	cep290	cep290 (cep290) encodes a cytoplasmic protein located in the cilium transition zone, which assists in the compartmentalization of the cilium in sensory cilia, and the ciliary tip in sperm flagella. Its roles include coordinated movement behavior and sperm motility. [Date last reviewed: 2019-03-07]	ciliary basal body-plasma membrane docking ; GO:0097711 | inferred from mutant phenotype <newline> non-motile cilium assembly ; GO:1905515 | inferred from mutant phenotype <newline> ciliary transition zone assembly ; GO:1905349 | inferred from mutant phenotype <newline> cytosolic ciliogenesis ; GO:0061824 | inferred from direct assay <newline> cilium assembly ; GO:0060271 | inferred from mutant p…	centrosome ; GO:0005813 | inferred from electronic annotation with InterPro:IPR026201 <newline> nucleus ; GO:0005634 | inferred from electronic annotation with InterPro:IPR026201 <newline> ciliary transition zone ; GO:0035869 | inferred from direct assay <newline> ciliary cap ; GO:0061822 | inferred from direct assay	-	Essential for ciliogenesis in sensory neurons and germ cells (PubMed:25447994, PubMed:30013109). During neuron and spermatocyte ciliogenesis, plays a role in transition zone assembly where it is required for the formation of diverse connections between microtubules and between microtubules and the membrane (PubMed:25447994, PubMed:30013109).
FBgn0031575	Cep97	1	FALSE	FALSE	TRUE	FALSE	FALSE	CEP97	Centrosomal protein 97kDa	Centrosomal protein 97kDa (Cep97) encodes a centriolar protein that localizes to the distal end of both mother and daughter centrioles. It interacts with the product of Cp110, which is also localized to the distal end of the centrioles. Together they seem to prevent the centriole microtubules from extending beyond the distal end of the centriole. [Date last reviewed: 2019-03-07]	negative regulation of centriole elongation ; GO:1903723 | inferred from mutant phenotype <newline> centriole replication ; GO:0007099 | inferred from mutant phenotype	pericentriolar material ; GO:0000242 | inferred from direct assay	-	-
FBgn0039590	CG10011	1	FALSE	FALSE	TRUE	FALSE	FALSE	ANKRD50	-	Insufficient genetic data for FlyBase to solicit a summary. [Date last reviewed: 2016-06-30]	-	cellular_component ; GO:0005575 | no biological data available	molecular_function ; GO:0003674 | no biological data available	-
FBgn0031568	CG10019	1	FALSE	FALSE	TRUE	FALSE	FALSE	SLC16A14	-	Insufficient genetic data for FlyBase to solicit a summary. [Date last reviewed: 2016-06-30]	transmembrane transport ; GO:0055085 | inferred from electronic annotation with InterPro:IPR011701	integral component of membrane ; GO:0016021 | inferred from biological aspect of ancestor with PANTHER:PTN000145408	monocarboxylic acid transmembrane transporter activity ; GO:0008028 | inferred from biological aspect of ancestor with PANTHER:PTN000888455	-
FBgn0031563	CG10031	1	FALSE	FALSE	TRUE	FALSE	FALSE	TFPI2	-	Insufficient genetic data for FlyBase to solicit a summary. [Date last reviewed: 2016-06-30]	biological_process ; GO:0008150 | no biological data available	extracellular space ; GO:0005615 | inferred from biological aspect of ancestor with PANTHER:PTN000008981	serine-type endopeptidase inhibitor activity ; GO:0004867 | inferred from biological aspect of ancestor with PANTHER:PTN002226010	-
FBgn0035727	CG10063	1	FALSE	FALSE	TRUE	FALSE	FALSE		-	Insufficient genetic data for FlyBase to solicit a summary. [Date last reviewed: 2016-06-30]	biological_process ; GO:0008150 | no biological data available	cellular_component ; GO:0005575 | no biological data available	molecular_function ; GO:0003674 | no biological data available	-
FBgn0034441	CG10081	1	FALSE	FALSE	TRUE	FALSE	FALSE	ERMP1	-	Insufficient genetic data for FlyBase to solicit a summary. [Date last reviewed: 2016-06-30]	proteolysis ; GO:0006508 | inferred from biological aspect of ancestor with PANTHER:PTN000254534	-	-	-
FBgn0037517	CG10086	1	FALSE	FALSE	FALSE	FALSE	TRUE	ARRDC4 | TXNIP	-	Insufficient genetic data for FlyBase to solicit a summary. [Date last reviewed: 2016-06-30]	biological_process ; GO:0008150 | no biological data available	cellular_component ; GO:0005575 | no biological data available	molecular_function ; GO:0003674 | no biological data available	-
FBgn0035702	CG10147	1	FALSE	FALSE	FALSE	FALSE	TRUE	MAZ	-	Insufficient genetic data for FlyBase to solicit a summary. [Date last reviewed: 2016-06-30]	regulation of transcription, DNA-templated ; GO:0006355 | inferred from sequence or structural similarity with UniProtKB:Q14119	nucleus ; GO:0005634 | inferred from sequence or structural similarity with UniProtKB:Q14119	zinc ion binding ; GO:0008270 | inferred from electronic annotation with InterPro:IPR012934 <newline> transcription regulatory region sequence-specific DNA binding ; GO:0000976 | inferred from sequence or structural similarity with UniProtKB:Q14119 <newline> DNA-binding transcription factor activity ; GO:0003700 | inferred from sequence or structural similarity with UniProtKB:Q14119	-
FBgn0035697	CG10163	1	FALSE	FALSE	TRUE	FALSE	FALSE	LIPI | PNLIP | PNLIPRP1 | PNLIPRP3	-	Insufficient genetic data for FlyBase to solicit a summary. [Date last reviewed: 2016-06-30]	lipid catabolic process ; GO:0016042 | inferred from biological aspect of ancestor with PANTHER:PTN000176726	extracellular space ; GO:0005615 | inferred from biological aspect of ancestor with PANTHER:PTN000176726	carboxylic ester hydrolase activity ; GO:0052689 | inferred from electronic annotation with InterPro:IPR000734 <newline> lipase activity ; GO:0016298 | inferred from biological aspect of ancestor with PANTHER:PTN000176726	-
FBgn0039083	CG10177	1	FALSE	FALSE	FALSE	FALSE	TRUE	DCLK1 | DCLK2 | DCX | STK33	-	Insufficient genetic data for FlyBase to solicit a summary. [Date last reviewed: 2016-06-30]	protein phosphorylation ; GO:0006468 | inferred from electronic annotation with InterPro:IPR000719, InterPro:IPR008271 <newline> mitotic DNA damage checkpoint ; GO:0044773 | inferred from biological aspect of ancestor with PANTHER:PTN002389571 <newline> Golgi organization ; GO:0007030 | inferred from mutant phenotype <newline> signal transduction in response to DNA damage ; GO:0042770 | inferred …	nucleus ; GO:0005634 | inferred from biological aspect of ancestor with PANTHER:PTN002389571 <newline> cytoplasm ; GO:0005737 | inferred from biological aspect of ancestor with PANTHER:PTN002389571	ATP binding ; GO:0005524 | inferred from electronic annotation with InterPro:IPR000719 <newline> protein serine/threonine kinase activity ; GO:0004674 | inferred from biological aspect of ancestor with PANTHER:PTN002389571	-
FBgn0032685	CG10211	1	FALSE	FALSE	TRUE	FALSE	FALSE	MPO	-	Insufficient genetic data for FlyBase to solicit a summary. [Date last reviewed: 2016-06-30]	oxidation-reduction process ; GO:0055114 | inferred from electronic annotation with InterPro:IPR010255 <newline> response to oxidative stress ; GO:0006979 | inferred from electronic annotation with InterPro:IPR010255	-	heme binding ; GO:0020037 | inferred from electronic annotation with InterPro:IPR010255 <newline> peroxidase activity ; GO:0004601 | inferred from biological aspect of ancestor with PANTHER:PTN000158755	-
FBgn0034643	CG10321	1	FALSE	FALSE	FALSE	FALSE	TRUE	BCL6 | BCL6B | HIC2 | OSR2 | PATZ1 | PLAGL1 | ZBTB1 | ZBTB12 | ZBTB14 | ZBTB17 | ZBTB2 | ZBTB20 | ZBTB25 | ZBTB26 | ZBTB32 | ZBTB33 | ZBTB34 | ZBTB37 | ZBTB39 | ZBTB45 | ZBTB49 | ZBTB6 | ZNF131 | ZNF134 | ZNF572 | ZNF836 | ZNF841	-	Insufficient genetic data for FlyBase to solicit a summary. [Date last reviewed: 2016-06-30]	regulation of transcription, DNA-templated ; GO:0006355 | inferred from sequence or structural similarity with UniProtKB:P41696	nucleus ; GO:0005634 | inferred from sequence or structural similarity with UniProtKB:P41696	zinc ion binding ; GO:0008270 | inferred from electronic annotation with InterPro:IPR012934 <newline> DNA-binding transcription factor activity ; GO:0003700 | inferred from sequence or structural similarity with UniProtKB:P41696 <newline> DNA binding ; GO:0003677 | inferred from direct assay <newline> transcription regulatory region sequence-specific DNA binding ; GO:0000976 | inferred from seque…	-
FBgn0035452	CG10359	1	FALSE	FALSE	TRUE	FALSE	FALSE	FIBCD1	-	Insufficient genetic data for FlyBase to solicit a summary. [Date last reviewed: 2016-06-30]	G protein-coupled receptor signaling pathway ; GO:0007186 | inferred from sequence or structural similarity with HGNC:3623	membrane ; GO:0016020 | inferred from sequence or structural similarity with HGNC:25922	chitin binding ; GO:0008061 | inferred from sequence or structural similarity with HGNC:25922 <newline> G protein-coupled receptor binding ; GO:0001664 | inferred from sequence or structural similarity with HGNC:3623	-
FBgn0030358	CG10362	1	FALSE	FALSE	FALSE	FALSE	TRUE	PDZD8	-	Insufficient genetic data for FlyBase to solicit a summary. [Date last reviewed: 2016-06-30]	intracellular signal transduction ; GO:0035556 | inferred from electronic annotation with InterPro:IPR002219 <newline> mitochondrion-endoplasmic reticulum membrane tethering ; GO:1990456 | inferred from electronic annotation with InterPro:IPR039275 <newline> mitochondrial calcium ion homeostasis ; GO:0051560 | inferred from electronic annotation with InterPro:IPR039275	mitochondria-associated endoplasmic reticulum membrane ; GO:0044233 | inferred from electronic annotation with InterPro:IPR039275	lipid binding ; GO:0008289 | inferred from electronic annotation with InterPro:IPR031468	-
FBgn0037531	CG10445	1	FALSE	FALSE	FALSE	FALSE	TRUE	TTF2	-	Insufficient genetic data for FlyBase to solicit a summary. [Date last reviewed: 2016-06-30]	regulation of alternative mRNA splicing, via spliceosome ; GO:0000381 | inferred from high throughput mutant phenotype	nucleus ; GO:0005634 | inferred by curator from GO:0000381	ATP binding ; GO:0005524 | inferred from electronic annotation with InterPro:IPR000330	-
FBgn0035670	CG10472	1	FALSE	FALSE	FALSE	FALSE	TRUE	CTRB2 | CTRC	-	Insufficient genetic data for FlyBase to solicit a summary. [Date last reviewed: 2016-06-30]	proteolysis ; GO:0006508 | inferred from electronic annotation with InterPro:IPR001254, InterPro:IPR001314, InterPro:IPR018114 <newline> proteolysis ; GO:0006508 | inferred from sequence model	-	serine-type endopeptidase activity ; GO:0004252 | inferred from electronic annotation with InterPro:IPR001254, InterPro:IPR001314, InterPro:IPR018114 <newline> serine-type endopeptidase activity ; GO:0004252 | inferred from sequence model	-
FBgn0035661	CG10477	2	FALSE	FALSE	FALSE	TRUE	TRUE	C1S | CTRB2 | CTRC | CTRL | CTSG | PROC | PRSS21 | PRSS22 | PRSS27 | PRSS33 | PRSS41 | PRSS48 | PRSS8 | ROCK2 | TPSAB1 | TPSD1 | TPSG1	-	Insufficient genetic data for FlyBase to solicit a summary. [Date last reviewed: 2016-06-30]	proteolysis ; GO:0006508 | inferred from electronic annotation with InterPro:IPR001254, InterPro:IPR001314, InterPro:IPR018114 <newline> proteolysis ; GO:0006508 | inferred from sequence model	-	serine-type endopeptidase activity ; GO:0004252 | inferred from electronic annotation with InterPro:IPR001254, InterPro:IPR001314, InterPro:IPR018114 <newline> endopeptidase activity ; GO:0004175 | inferred from sequence model <newline> serine-type endopeptidase activity ; GO:0004252 | inferred from sequence model	-
FBgn0035656	CG10479	1	FALSE	FALSE	TRUE	FALSE	FALSE	SH2D5	-	Insufficient genetic data for FlyBase to solicit a summary. [Date last reviewed: 2016-10-13]	-	-	-	-
FBgn0035647	CG10486	1	FALSE	FALSE	TRUE	FALSE	FALSE	SLC22A7	-	-	transmembrane transport ; GO:0055085 | inferred from electronic annotation with InterPro:IPR005828, InterPro:IPR005829	integral component of membrane ; GO:0016021 | inferred from electronic annotation with InterPro:IPR005828, InterPro:IPR005829	transmembrane transporter activity ; GO:0022857 | inferred from electronic annotation with InterPro:IPR005828	-
FBgn0037046	CG10581	1	FALSE	FALSE	TRUE	FALSE	FALSE	NTPCR	-	Insufficient genetic data for FlyBase to solicit a summary. [Date last reviewed: 2016-06-30]	-	-	nucleotide phosphatase activity, acting on free nucleotides ; GO:0098519 | inferred from electronic annotation with InterPro:IPR004948	-
FBgn0032721	CG10602	1	FALSE	FALSE	FALSE	FALSE	TRUE	LTA4H	-	Insufficient genetic data for FlyBase to solicit a summary. [Date last reviewed: 2016-06-30]	translation ; GO:0006412 | inferred from electronic annotation with InterPro:IPR005822, InterPro:IPR023564 <newline> proteolysis ; GO:0006508 | inferred from electronic annotation with InterPro:IPR001930 <newline> cellular lipid metabolic process ; GO:0044255 | inferred from biological aspect of ancestor with PANTHER:PTN000164255	ribosome ; GO:0005840 | inferred from electronic annotation with InterPro:IPR005822, InterPro:IPR023564	structural constituent of ribosome ; GO:0003735 | inferred from electronic annotation with InterPro:IPR005822, InterPro:IPR023564 <newline> zinc ion binding ; GO:0008270 | inferred from electronic annotation with InterPro:IPR012777, InterPro:IPR014782, InterPro:IPR015211 <newline> metallopeptidase activity ; GO:0008237 | inferred from electronic annotation with InterPro:IPR014782, InterPro:IPR015…	-
FBgn0036290	CG10638	1	FALSE	FALSE	FALSE	FALSE	TRUE	AKR1B1 | AKR1B10 | AKR1D1	-	-	oxidation-reduction process ; GO:0055114 | inferred from electronic annotation with InterPro:IPR018170, InterPro:IPR020471	cytosol ; GO:0005829 | inferred from biological aspect of ancestor with PANTHER:PTN000198921	alditol:NADP+ 1-oxidoreductase activity ; GO:0004032 | inferred from sequence or structural similarity with UniProtKB:P15121 <newline> alditol:NADP+ 1-oxidoreductase activity ; GO:0004032 | inferred from biological aspect of ancestor with PANTHER:PTN000198921 <newline> alcohol dehydrogenase (NADP+) activity ; GO:0008106 | inferred from biological aspect of ancestor with PANTHER:PTN000198921 <newl…	-
FBgn0036287	CG10663	1	FALSE	FALSE	TRUE	FALSE	FALSE	C1R | C1RL | CELA3A | F12 | GZMB | KLK10 | KLKB1 | PRSS1 | PRSS45P | PRSS54 | PRSS55	-	-	proteolysis ; GO:0006508 | inferred from biological aspect of ancestor with PANTHER:PTN001207268 <newline> proteolysis ; GO:0006508 | inferred from sequence model	extracellular space ; GO:0005615 | inferred from biological aspect of ancestor with PANTHER:PTN001207268	serine-type endopeptidase activity ; GO:0004252 | inferred from sequence model <newline> serine-type endopeptidase activity ; GO:0004252 | inferred from biological aspect of ancestor with PANTHER:PTN001207268	-
FBgn0036291	CG10681	1	FALSE	FALSE	FALSE	FALSE	TRUE	KXD1	-	Insufficient genetic data for FlyBase to solicit a summary. [Date last reviewed: 2017-07-13]	lysosome localization ; GO:0032418 | inferred from biological aspect of ancestor with PANTHER:PTN000337884	BLOC-1 complex ; GO:0031083 | colocalizes_with inferred from biological aspect of ancestor with PANTHER:PTN000337884 <newline> BORC complex ; GO:0099078 | inferred from biological aspect of ancestor with PANTHER:PTN000337884	-	-
FBgn0034420	CG10737	1	FALSE	FALSE	TRUE	FALSE	FALSE	C2CD2	-	Insufficient genetic data for FlyBase to solicit a summary. [Date last reviewed: 2016-06-30]	intracellular signal transduction ; GO:0035556 | inferred from electronic annotation with InterPro:IPR002219	-	-	-
FBgn0034221	CG10764	1	FALSE	FALSE	FALSE	FALSE	TRUE		-	Insufficient genetic data for FlyBase to solicit a summary. [Date last reviewed: 2016-06-30]	proteolysis ; GO:0006508 | inferred from electronic annotation with InterPro:IPR001254, InterPro:IPR001314, InterPro:IPR018114 <newline> proteolysis ; GO:0006508 | inferred from sequence model <newline> negative regulation of hemocyte proliferation ; GO:0035207 | inferred from genetic interaction with hop	-	serine-type endopeptidase activity ; GO:0004252 | inferred from electronic annotation with InterPro:IPR001254, InterPro:IPR001314, InterPro:IPR018114 <newline> serine-type endopeptidase activity ; GO:0004252 | inferred from sequence model	-
FBgn0036052	CG10809	1	FALSE	FALSE	TRUE	FALSE	FALSE	ANKRD54	-	Insufficient genetic data for FlyBase to solicit a summary. [Date last reviewed: 2016-06-30]	biological_process ; GO:0008150 | no biological data available	cellular_component ; GO:0005575 | no biological data available	molecular_function ; GO:0003674 | no biological data available	-
FBgn0038804	CG10877	1	FALSE	FALSE	FALSE	FALSE	TRUE	SUGCT	-	Insufficient genetic data for FlyBase to solicit a summary. [Date last reviewed: 2016-06-30]	-	-	succinate-hydroxymethylglutarate CoA-transferase activity ; GO:0047369 | inferred from sequence or structural similarity with UniProtKB:Q9HAC7	-
FBgn0038090	CG10909	1	FALSE	FALSE	TRUE	FALSE	FALSE	FBL	-	Insufficient genetic data for FlyBase to solicit a summary. [Date last reviewed: 2016-06-30]	rRNA methylation ; GO:0031167 | inferred from biological aspect of ancestor with PANTHER:PTN000036740 <newline> histone glutamine methylation ; GO:1990258 | inferred from biological aspect of ancestor with PANTHER:PTN000036740 <newline> box C/D snoRNA 3'-end processing ; GO:0000494 | inferred from biological aspect of ancestor with PANTHER:PTN000036740	Cajal body ; GO:0015030 | inferred from biological aspect of ancestor with PANTHER:PTN000036741 <newline> box C/D snoRNP complex ; GO:0031428 | inferred from biological aspect of ancestor with PANTHER:PTN000036740 <newline> small-subunit processome ; GO:0032040 | inferred from biological aspect of ancestor with PANTHER:PTN000036740	rRNA methyltransferase activity ; GO:0008649 | inferred from biological aspect of ancestor with PANTHER:PTN000036740 <newline> RNA binding ; GO:0003723 | inferred from biological aspect of ancestor with PANTHER:PTN000036740 <newline> histone-glutamine methyltransferase activity ; GO:1990259 | inferred from biological aspect of ancestor with PANTHER:PTN000036740	-
FBgn0034312	CG10916	1	FALSE	FALSE	FALSE	FALSE	TRUE	TRAIP	-	CG10916 encodes a zinc ion binding protein with ubiquitin-protein transferase activity. It is involved in intracellular signal transduction, determination of lifespan, protein ubiquitination and hypoxia. [Date last reviewed: 2019-03-07]	protein ubiquitination ; GO:0016567 | inferred from sequence or structural similarity with MGI:MGI:1096377 <newline> determination of adult lifespan ; GO:0008340 | inferred from mutant phenotype <newline> intracellular signal transduction ; GO:0035556 | inferred from sequence or structural similarity with MGI:MGI:1096377	cellular_component ; GO:0005575 | no biological data available	zinc ion binding ; GO:0008270 | inferred from sequence model <newline> ubiquitin protein ligase activity ; GO:0061630 | inferred from sequence or structural similarity with UniProtKB:Q8VIG6	-
FBgn0037228	CG1092	1	FALSE	FALSE	FALSE	FALSE	TRUE		-	-	-	cellular_component ; GO:0005575 | no biological data available	molecular_function ; GO:0003674 | no biological data available	-
FBgn0029963	CG10920	1	FALSE	FALSE	TRUE	FALSE	FALSE	MTCH2	-	Insufficient genetic data for FlyBase to solicit a summary. [Date last reviewed: 2016-06-30]	-	-	-	-
FBgn0034360	CG10927	1	FALSE	FALSE	FALSE	FALSE	TRUE	ADAT3	-	Insufficient genetic data for FlyBase to solicit a summary. [Date last reviewed: 2016-06-30]	tRNA wobble adenosine to inosine editing ; GO:0002100 | inferred from biological aspect of ancestor with PANTHER:PTN001669212	tRNA-specific adenosine-34 deaminase complex ; GO:0052718 | inferred from biological aspect of ancestor with PANTHER:PTN001669212	tRNA-specific adenosine-34 deaminase activity ; GO:0052717 | inferred from biological aspect of ancestor with PANTHER:PTN001669212	-
FBgn0034253	CG10936	2	FALSE	TRUE	TRUE	FALSE	FALSE		-	-	-	-	-	-
FBgn0010620	CG10939	1	FALSE	FALSE	TRUE	FALSE	FALSE	SLC9A3R1	-	NA (CG10939) encodes a protein that functions as a scaffold linking the plasma membrane and cytoskeletal linker proteins encoded by Mer and Moe. Via interaction with the products of Slik and flw, it regulates the activity of the products of Mer and Moe in epithelial cell adhesion. [Date last reviewed: 2019-09-26]	actin cytoskeleton organization ; GO:0030036 | inferred from mutant phenotype	apical part of cell ; GO:0045177 | inferred from direct assay	-	-
FBgn0036320	CG10943	1	FALSE	FALSE	TRUE	FALSE	FALSE		-	Insufficient genetic data for FlyBase to solicit a summary. [Date last reviewed: 2016-06-30]	-	-	-	-
FBgn0036306	CG10973	1	FALSE	FALSE	FALSE	FALSE	TRUE	HSPBP1	-	Insufficient genetic data for FlyBase to solicit a summary. [Date last reviewed: 2017-07-13]	biological_process ; GO:0008150 | no biological data available	endoplasmic reticulum ; GO:0005783 | inferred from biological aspect of ancestor with PANTHER:PTN000448398 <newline> cytoplasm ; GO:0005737 | inferred from biological aspect of ancestor with PANTHER:PTN000448398	adenyl-nucleotide exchange factor activity ; GO:0000774 | inferred from biological aspect of ancestor with PANTHER:PTN000448398	-
FBgn0031736	CG11030	1	FALSE	FALSE	TRUE	FALSE	FALSE	NGDN	-	-	maturation of SSU-rRNA from tricistronic rRNA transcript (SSU-rRNA, 5.8S rRNA, LSU-rRNA) ; GO:0000462 | inferred from biological aspect of ancestor with PANTHER:PTN000326128	nucleolus ; GO:0005730 | inferred from high throughput direct assay <newline> nucleolus ; GO:0005730 | inferred from biological aspect of ancestor with PANTHER:PTN000326128 <newline> nucleoplasm ; GO:0005654 | inferred from high throughput direct assay <newline> small-subunit processome ; GO:0032040 | inferred from biological aspect of ancestor with PANTHER:PTN000326128	-	-
FBgn0031836	CG11050	1	FALSE	FALSE	TRUE	FALSE	FALSE	HDDC2	-	Insufficient genetic data for FlyBase to solicit a summary. [Date last reviewed: 2016-06-30]	-	cytoplasm ; GO:0005737 | inferred from biological aspect of ancestor with PANTHER:PTN000217770	5'-deoxynucleotidase activity ; GO:0002953 | inferred from biological aspect of ancestor with PANTHER:PTN000217770	-
FBgn0034693	CG11073	1	TRUE	FALSE	FALSE	FALSE	FALSE		-	Insufficient genetic data for FlyBase to solicit a summary. [Date last reviewed: 2016-06-30]	-	-	-	-
FBgn0030408	CG11085	1	FALSE	FALSE	TRUE	FALSE	FALSE	BARHL1 | BARHL2 | NKX1-2	-	Insufficient genetic data for FlyBase to solicit a summary. [Date last reviewed: 2016-06-30]	regulation of transcription, DNA-templated ; GO:0006355 | inferred from electronic annotation with InterPro:IPR017970	-	sequence-specific DNA binding ; GO:0043565 | inferred from electronic annotation with InterPro:IPR017970	-
FBgn0031734	CG11147	1	FALSE	FALSE	FALSE	FALSE	TRUE	ABCA12 | ABCA2 | ABCA3 | ABCA8 | ABCG2	-	Insufficient genetic data for FlyBase to solicit a summary. [Date last reviewed: 2016-06-30]	transmembrane transport ; GO:0055085 | inferred from electronic annotation with InterPro:IPR000412	ATP-binding cassette (ABC) transporter complex ; GO:0043190 | inferred from electronic annotation with InterPro:IPR000412	ATPase activity ; GO:0016887 | inferred from electronic annotation with InterPro:IPR003439, InterPro:IPR017871 <newline> ATP binding ; GO:0005524 | inferred from electronic annotation with InterPro:IPR003439, InterPro:IPR017871	-
FBgn0030519	CG11151	1	FALSE	FALSE	TRUE	FALSE	FALSE	SCP2D1	-	-	-	peroxisome ; GO:0005777 | inferred from sequence model <newline> cytosol ; GO:0005829 | inferred from biological aspect of ancestor with PANTHER:PTN001297169	-	-
FBgn0034507	CG11192	1	FALSE	FALSE	FALSE	FALSE	TRUE	AZU1 | KLK10 | PRSS1 | PRSS22 | PRSS27 | PRSS3 | PRSS33 | PRSS36 | PRSS38 | PRSS53 | PRSS8 | TPSG1	-	Insufficient genetic data for FlyBase to solicit a summary. [Date last reviewed: 2016-06-30]	proteolysis ; GO:0006508 | inferred from electronic annotation with InterPro:IPR001254, InterPro:IPR001314, InterPro:IPR018114 <newline> proteolysis ; GO:0006508 | inferred from sequence model	-	serine-type endopeptidase activity ; GO:0004252 | inferred from sequence model <newline> serine-type endopeptidase activity ; GO:0004252 | inferred from biological aspect of ancestor with PANTHER:PTN001208729	-
FBgn0037186	CG11241	1	FALSE	FALSE	TRUE	FALSE	FALSE	AGXT2	-	Insufficient genetic data for FlyBase to solicit a summary. [Date last reviewed: 2016-06-30]	-	-	pyridoxal phosphate binding ; GO:0030170 | inferred from electronic annotation with InterPro:IPR005814 <newline> alanine-glyoxylate transaminase activity ; GO:0008453 | inferred from sequence or structural similarity with UniProtKB:Q9BYV1	-
FBgn0034442	CG11257	1	FALSE	FALSE	TRUE	FALSE	FALSE	CYB5R4	-	-	oxidation-reduction process ; GO:0055114 | inferred from biological aspect of ancestor with PANTHER:PTN002321473 <newline> superoxide metabolic process ; GO:0006801 | inferred from biological aspect of ancestor with PANTHER:PTN000452141 <newline> generation of precursor metabolites and energy ; GO:0006091 | inferred from biological aspect of ancestor with PANTHER:PTN000452141	endoplasmic reticulum ; GO:0005783 | inferred from biological aspect of ancestor with PANTHER:PTN000452141	heme binding ; GO:0020037 | inferred from biological aspect of ancestor with PANTHER:PTN002321473 <newline> cytochrome-b5 reductase activity, acting on NAD(P)H ; GO:0004128 | inferred from biological aspect of ancestor with PANTHER:PTN002321473 <newline> cytochrome-b5 reductase activity, acting on NAD(P)H ; GO:0004128 | inferred from sequence or structural similarity with UniProtKB:Q7L1T6	-
FBgn0034706	CG11275	1	FALSE	FALSE	TRUE	FALSE	FALSE	BTBD8 | SPOP | SPOPL	-	Insufficient genetic data for FlyBase to solicit a summary. [Date last reviewed: 2016-06-30]	regulation of proteolysis ; GO:0030162 | inferred from biological aspect of ancestor with PANTHER:PTN000698163 <newline> ubiquitin-dependent protein catabolic process ; GO:0006511 | inferred from biological aspect of ancestor with PANTHER:PTN000698163 <newline> proteasome-mediated ubiquitin-dependent protein catabolic process ; GO:0043161 | inferred from biological aspect of ancestor with PANTHER…	nucleus ; GO:0005634 | inferred from biological aspect of ancestor with PANTHER:PTN000698511 <newline> cytoplasm ; GO:0005737 | inferred from biological aspect of ancestor with PANTHER:PTN000698163	ubiquitin protein ligase binding ; GO:0031625 | inferred from biological aspect of ancestor with PANTHER:PTN000698163	-
FBgn0031835	CG11319	1	FALSE	FALSE	TRUE	FALSE	FALSE	DPP10	-	-	proteolysis ; GO:0006508 | inferred from electronic annotation with InterPro:IPR001375, InterPro:IPR002469	-	serine-type peptidase activity ; GO:0008236 | inferred from electronic annotation with InterPro:IPR001375	-
FBgn0035552	CG11350	1	FALSE	FALSE	FALSE	FALSE	TRUE	POU2AF1	-	Insufficient genetic data for FlyBase to solicit a summary. [Date last reviewed: 2016-06-30]	-	-	-	-
FBgn0035490	CG1136	1	FALSE	FALSE	TRUE	FALSE	FALSE		-	Insufficient genetic data for FlyBase to solicit a summary. [Date last reviewed: 2016-06-30]	-	-	structural constituent of cuticle ; GO:0042302 | inferred from electronic annotation with InterPro:IPR000618	-
FBgn0031214	CG11374	1	FALSE	FALSE	FALSE	FALSE	TRUE	LGALS9 | LGALS9B | LGALS9C	-	Insufficient genetic data for FlyBase to solicit a summary. [Date last reviewed: 2016-06-30]	-	-	carbohydrate binding ; GO:0030246 | inferred from electronic annotation with InterPro:IPR001079 <newline> galactoside binding ; GO:0016936 | inferred from biological aspect of ancestor with PANTHER:PTN000886608	-
FBgn0039733	CG11504	1	FALSE	FALSE	FALSE	FALSE	TRUE		-	Insufficient genetic data for FlyBase to solicit a summary. [Date last reviewed: 2016-06-30]	-	-	-	-
FBgn0035400	CG11537	1	FALSE	FALSE	TRUE	FALSE	FALSE	MFSD14A	-	-	transmembrane transport ; GO:0055085 | inferred from electronic annotation with InterPro:IPR005829, InterPro:IPR011701	integral component of membrane ; GO:0016021 | inferred from electronic annotation with InterPro:IPR005829, InterPro:IPR011701	transporter activity ; GO:0005215 | inferred from electronic annotation with InterPro:IPR001958, InterPro:IPR005829	-
FBgn0031247	CG11562	1	FALSE	FALSE	TRUE	FALSE	FALSE	PET117	-	Insufficient genetic data for FlyBase to solicit a summary. [Date last reviewed: 2016-06-30]	mitochondrial respiratory chain complex IV assembly ; GO:0033617 | inferred from biological aspect of ancestor with PANTHER:PTN001999899	mitochondrion ; GO:0005739 | inferred from sequence or structural similarity with HGNC:40045 <newline> mitochondrion ; GO:0005739 | inferred from biological aspect of ancestor with PANTHER:PTN001999899	molecular_function ; GO:0003674 | no biological data available	-
FBgn0035524	CG11583	1	FALSE	FALSE	TRUE	FALSE	FALSE	BRIX1	-	Insufficient genetic data for FlyBase to solicit a summary. [Date last reviewed: 2016-06-30]	ribosomal large subunit assembly ; GO:0000027 | inferred from biological aspect of ancestor with PANTHER:PTN000341804 <newline> ribosomal large subunit assembly ; GO:0000027 | inferred from sequence or structural similarity with SGD:S000005437	nucleolus ; GO:0005730 | inferred from sequence or structural similarity with SGD:S000005437 <newline> nucleolus ; GO:0005730 | inferred from biological aspect of ancestor with PANTHER:PTN000341804	rRNA binding ; GO:0019843 | inferred from sequence or structural similarity with SGD:S000005437	Required for biogenesis of the 60S ribosomal subunit.
FBgn0030541	CG11584	1	FALSE	FALSE	TRUE	FALSE	FALSE	DUSP22 | POU2AF1 | SNAP91	-	Insufficient genetic data for FlyBase to solicit a summary. [Date last reviewed: 2016-06-30]	dendrite morphogenesis ; GO:0048813 | inferred from sequence or structural similarity with HGNC:6868	microtubule ; GO:0005874 | inferred from sequence or structural similarity with HGNC:6868	microtubule binding ; GO:0008017 | inferred from sequence or structural similarity with MGI:MGI:1201690	-
FBgn0030545	CG11590	1	FALSE	FALSE	TRUE	FALSE	FALSE	CUTA	-	-	response to metal ion ; GO:0010038 | inferred from electronic annotation with InterPro:IPR004323	-	copper ion binding ; GO:0005507 | inferred from biological aspect of ancestor with PANTHER:PTN000602692	-
FBgn0035484	CG11594	1	FALSE	FALSE	TRUE	FALSE	FALSE	FGGY	-	Insufficient genetic data for FlyBase to solicit a summary. [Date last reviewed: 2016-06-30]	carbohydrate metabolic process ; GO:0005975 | inferred from electronic annotation with InterPro:IPR000577, InterPro:IPR006003, InterPro:IPR018484, InterPro:IPR018485 <newline> response to endoplasmic reticulum stress ; GO:0034976 | inferred from mutant phenotype	-	D-ribulokinase activity ; GO:0019150 | inferred from sequence or structural similarity with UniProtKB:Q96C11	-
FBgn0038114	CG11670	1	FALSE	FALSE	FALSE	FALSE	TRUE	GZMA | GZMK | MASP1	-	-	proteolysis ; GO:0006508 | inferred from electronic annotation with InterPro:IPR001254, InterPro:IPR001314, InterPro:IPR018114 <newline> proteolysis ; GO:0006508 | inferred from sequence model	-	serine-type endopeptidase activity ; GO:0004252 | inferred from electronic annotation with InterPro:IPR001254, InterPro:IPR001314, InterPro:IPR018114 <newline> serine-type endopeptidase activity ; GO:0004252 | inferred from sequence model	-
FBgn0030678	CG11679	1	FALSE	FALSE	FALSE	FALSE	TRUE	RMND1	-	Insufficient genetic data for FlyBase to solicit a summary. [Date last reviewed: 2017-07-13]	positive regulation of mitochondrial translation ; GO:0070131 | inferred from biological aspect of ancestor with PANTHER:PTN000417420	cellular_component ; GO:0005575 | no biological data available	molecular_function ; GO:0003674 | no biological data available	-
FBgn0031115	CG11710	1	FALSE	FALSE	TRUE	FALSE	FALSE	TRIP4	-	-	positive regulation of transcription, DNA-templated ; GO:0045893 | inferred from biological aspect of ancestor with PANTHER:PTN000311349	nucleus ; GO:0005634 | inferred from biological aspect of ancestor with PANTHER:PTN000311349	zinc ion binding ; GO:0008270 | inferred from electronic annotation with InterPro:IPR009349 <newline> transcription coactivator activity ; GO:0003713 | inferred from biological aspect of ancestor with PANTHER:PTN000311349	-
FBgn0031249	CG11911	1	FALSE	FALSE	TRUE	FALSE	FALSE	PRSS36 | PRSS53	-	Insufficient genetic data for FlyBase to solicit a summary. [Date last reviewed: 2016-06-30]	proteolysis ; GO:0006508 | inferred from electronic annotation with InterPro:IPR001254, InterPro:IPR001314, InterPro:IPR018114 <newline> proteolysis ; GO:0006508 | inferred from sequence model	-	serine-type endopeptidase activity ; GO:0004252 | inferred from sequence model <newline> serine-type endopeptidase activity ; GO:0004252 | inferred from biological aspect of ancestor with PANTHER:PTN001208729	-
FBgn0031248	CG11912	1	FALSE	FALSE	TRUE	FALSE	FALSE	CTRB1 | CTRB2 | CTRC	-	Insufficient genetic data for FlyBase to solicit a summary. [Date last reviewed: 2016-06-30]	proteolysis ; GO:0006508 | inferred from electronic annotation with InterPro:IPR001254, InterPro:IPR001314, InterPro:IPR018114 <newline> proteolysis ; GO:0006508 | inferred from sequence model	-	serine-type endopeptidase activity ; GO:0004252 | inferred from electronic annotation with InterPro:IPR001254, InterPro:IPR001314, InterPro:IPR018114 <newline> serine-type endopeptidase activity ; GO:0004252 | inferred from sequence model	-
FBgn0035430	CG12009	1	FALSE	FALSE	TRUE	FALSE	FALSE		-	Insufficient genetic data for FlyBase to solicit a summary. [Date last reviewed: 2016-06-30]	chitin metabolic process ; GO:0006030 | inferred from electronic annotation with InterPro:IPR002557	extracellular region ; GO:0005576 | inferred from electronic annotation with InterPro:IPR002557	chitin binding ; GO:0008061 | inferred from electronic annotation with InterPro:IPR002557	-
FBgn0035429	CG12017	1	FALSE	FALSE	TRUE	FALSE	FALSE		-	Insufficient genetic data for FlyBase to solicit a summary. [Date last reviewed: 2016-06-30]	-	-	-	-
FBgn0035273	CG12020	1	FALSE	FALSE	TRUE	FALSE	FALSE	DNAJB13	-	Insufficient genetic data for FlyBase to solicit a summary. [Date last reviewed: 2016-06-30]	chaperone cofactor-dependent protein refolding ; GO:0051085 | inferred from biological aspect of ancestor with PANTHER:PTN001180662	cytosol ; GO:0005829 | inferred from biological aspect of ancestor with PANTHER:PTN001180662	unfolded protein binding ; GO:0051082 | inferred from biological aspect of ancestor with PANTHER:PTN001180662 <newline> chaperone binding ; GO:0051087 | inferred from biological aspect of ancestor with PANTHER:PTN001180662	-
FBgn0035283	CG12024	1	FALSE	FALSE	TRUE	FALSE	FALSE	CUEDC1	-	Insufficient genetic data for FlyBase to solicit a summary. [Date last reviewed: 2016-06-30]	-	-	-	-
FBgn0035263	CG12035	1	FALSE	FALSE	TRUE	FALSE	FALSE		-	Insufficient genetic data for FlyBase to solicit a summary. [Date last reviewed: 2016-06-30]	-	cellular_component ; GO:0005575 | no biological data available	molecular_function ; GO:0003674 | no biological data available	-
FBgn0030065	CG12075	2	FALSE	FALSE	TRUE	FALSE	TRUE	EPB41 | EPB41L1 | EPB41L2 | EPB41L3 | EPB41L4A | EPB41L4B | EPB41L5 | FRMD3 | FRMD5	-	Insufficient genetic data for FlyBase to solicit a summary. [Date last reviewed: 2016-06-30]	-	-	-	-
FBgn0035228	CG12091	1	FALSE	FALSE	FALSE	FALSE	TRUE	PPTC7	-	Insufficient genetic data for FlyBase to solicit a summary. [Date last reviewed: 2016-06-30]	protein dephosphorylation ; GO:0006470 | inferred by curator from GO:0004722 <newline> protein dephosphorylation ; GO:0006470 | inferred from sequence or structural similarity with SGD:S000001118	mitochondrion ; GO:0005739 | inferred from biological aspect of ancestor with PANTHER:PTN000268440 <newline> mitochondrion ; GO:0005739 | inferred from sequence or structural similarity with SGD:S000001118	phosphoprotein phosphatase activity ; GO:0004721 | inferred from sequence or structural similarity with SGD:S000001118 <newline> protein serine/threonine phosphatase activity ; GO:0004722 | inferred from sequence or structural similarity with SGD:S000001118 <newline> protein serine/threonine phosphatase activity ; GO:0004722 | inferred from sequence model	-
FBgn0030457	CG12096	1	FALSE	FALSE	TRUE	FALSE	FALSE	PSMD5	-	-	proteasome assembly ; GO:0043248 | inferred from electronic annotation with InterPro:IPR019538	-	-	Acts as a chaperone during the assembly of the 26S proteasome.
FBgn0035241	CG12105	1	FALSE	FALSE	TRUE	FALSE	FALSE		-	Insufficient genetic data for FlyBase to solicit a summary. [Date last reviewed: 2016-06-30]	biological_process ; GO:0008150 | no biological data available	cellular_component ; GO:0005575 | no biological data available	molecular_function ; GO:0003674 | no biological data available	-
FBgn0033475	CG12129	1	FALSE	FALSE	FALSE	FALSE	TRUE	ASCC1	-	Insufficient genetic data for FlyBase to solicit a summary. [Date last reviewed: 2016-06-30]	-	-	RNA binding ; GO:0003723 | inferred from electronic annotation with InterPro:IPR004088	-
FBgn0025387	CG12184	1	FALSE	FALSE	TRUE	FALSE	FALSE		-	Insufficient genetic data for FlyBase to solicit a summary. [Date last reviewed: 2016-06-30]	-	-	-	-
FBgn0031636	CG12194	1	TRUE	FALSE	FALSE	FALSE	FALSE	MFSD1	-	Insufficient genetic data for FlyBase to solicit a summary. [Date last reviewed: 2016-06-30]	transmembrane transport ; GO:0055085 | inferred from electronic annotation with InterPro:IPR011701	integral component of membrane ; GO:0016021 | inferred from electronic annotation with InterPro:IPR011701	-	-
FBgn0038057	CG12267	1	FALSE	FALSE	FALSE	FALSE	TRUE	POLR3C	-	Insufficient genetic data for FlyBase to solicit a summary. [Date last reviewed: 2016-06-30]	transcription, DNA-templated ; GO:0006351 | inferred from electronic annotation with InterPro:IPR008806	RNA polymerase III complex ; GO:0005666 | inferred from biological aspect of ancestor with PANTHER:PTN000310442	single-stranded DNA binding ; GO:0003697 | inferred from electronic annotation with InterPro:IPR039748 <newline> RNA polymerase III activity ; GO:0001056 | contributes_to inferred from biological aspect of ancestor with PANTHER:PTN000310442	-
FBgn0037491	CG1227	1	FALSE	FALSE	TRUE	FALSE	FALSE	STK16	-	Insufficient genetic data for FlyBase to solicit a summary. [Date last reviewed: 2016-06-30]	positive regulation of cell size ; GO:0045793 | inferred from genetic interaction with gig <newline> protein phosphorylation ; GO:0006468 | inferred from biological aspect of ancestor with PANTHER:PTN000539981	-	ATP binding ; GO:0005524 | inferred from electronic annotation with InterPro:IPR000719 <newline> protein serine/threonine kinase activity ; GO:0004674 | inferred from biological aspect of ancestor with PANTHER:PTN000539981	-
FBgn0038577	CG12321	1	FALSE	FALSE	FALSE	FALSE	TRUE	PSMG2	-	Insufficient genetic data for FlyBase to solicit a summary. [Date last reviewed: 2016-06-30]	proteasome assembly ; GO:0043248 | inferred from biological aspect of ancestor with PANTHER:PTN001403976	nucleus ; GO:0005634 | inferred from biological aspect of ancestor with PANTHER:PTN001403976 <newline> cytosol ; GO:0005829 | inferred from biological aspect of ancestor with PANTHER:PTN001403976	-	-
FBgn0033557	CG12325	1	FALSE	FALSE	FALSE	FALSE	TRUE	LOC102724159	-	Insufficient genetic data for FlyBase to solicit a summary. [Date last reviewed: 2016-06-30]	ribosomal small subunit assembly ; GO:0000028 | inferred from biological aspect of ancestor with PANTHER:PTN000458249 <newline> maturation of SSU-rRNA from tricistronic rRNA transcript (SSU-rRNA, 5.8S rRNA, LSU-rRNA) ; GO:0000462 | inferred from biological aspect of ancestor with PANTHER:PTN000458249	small-subunit processome ; GO:0032040 | inferred from biological aspect of ancestor with PANTHER:PTN000458249 <newline> Pwp2p-containing subcomplex of 90S preribosome ; GO:0034388 | inferred from biological aspect of ancestor with PANTHER:PTN000458249	-	-
FBgn0033558	CG12344	1	FALSE	FALSE	TRUE	FALSE	FALSE	GLRA2	-	-	regulation of circadian rhythm ; GO:0042752 | inferred from mutant phenotype inferred from genetic interaction with Grd, SecCl <newline> ion transmembrane transport ; GO:0034220 | inferred from biological aspect of ancestor with PANTHER:PTN000434994 <newline> regulation of membrane potential ; GO:0042391 | inferred from biological aspect of ancestor with PANTHER:PTN000434994 <newline> synaptic tr…	synapse ; GO:0045202 | inferred from biological aspect of ancestor with PANTHER:PTN000434994 <newline> integral component of plasma membrane ; GO:0005887 | inferred from biological aspect of ancestor with PANTHER:PTN000434994 <newline> neuron projection ; GO:0043005 | inferred from biological aspect of ancestor with PANTHER:PTN000434994	transmembrane signaling receptor activity ; GO:0004888 | inferred from electronic annotation with InterPro:IPR006028, InterPro:IPR006201 <newline> extracellular ligand-gated ion channel activity ; GO:0005230 | inferred from electronic annotation with InterPro:IPR006202, InterPro:IPR036734 <newline> chloride channel activity ; GO:0005254 | contributes_to inferred from biological aspect of ancestor…	-
FBgn0033323	CG12376	1	FALSE	FALSE	TRUE	FALSE	FALSE	SLC8B1	-	Insufficient genetic data for FlyBase to solicit a summary. [Date last reviewed: 2016-06-30]	transmembrane transport ; GO:0055085 | inferred from electronic annotation with InterPro:IPR004837	integral component of membrane ; GO:0016021 | inferred from electronic annotation with InterPro:IPR004837	-	-
FBgn0034782	CG12490	1	FALSE	FALSE	TRUE	FALSE	FALSE	SLC17A1 | SLC17A3 | SLC17A4 | SLC17A5	-	Insufficient genetic data for FlyBase to solicit a summary. [Date last reviewed: 2016-06-30]	transmembrane transport ; GO:0055085 | inferred from electronic annotation with InterPro:IPR011701 <newline> anion transport ; GO:0006820 | inferred from biological aspect of ancestor with PANTHER:PTN000184222	plasma membrane ; GO:0005886 | inferred from biological aspect of ancestor with PANTHER:PTN000910672 <newline> integral component of membrane ; GO:0016021 | inferred from biological aspect of ancestor with PANTHER:PTN000184222	transmembrane transporter activity ; GO:0022857 | inferred from biological aspect of ancestor with PANTHER:PTN000184222	-
FBgn0035171	CG12502	1	FALSE	FALSE	TRUE	FALSE	FALSE	TMEM200A | TMEM200C	-	Insufficient genetic data for FlyBase to solicit a summary. [Date last reviewed: 2016-10-13]	biological_process ; GO:0008150 | no biological data available	cellular_component ; GO:0005575 | no biological data available	molecular_function ; GO:0003674 | no biological data available	-
FBgn0031729	CG12511	1	FALSE	FALSE	TRUE	FALSE	FALSE	FUNDC1 | FUNDC2	-	Insufficient genetic data for FlyBase to solicit a summary. [Date last reviewed: 2016-06-30]	autophagy of mitochondrion ; GO:0000422 | inferred from biological aspect of ancestor with PANTHER:PTN000482219	integral component of mitochondrial outer membrane ; GO:0031307 | inferred from biological aspect of ancestor with PANTHER:PTN000482219	-	-
FBgn0032311	CG12517	1	FALSE	FALSE	TRUE	FALSE	FALSE		-	Insufficient genetic data for FlyBase to solicit a summary. [Date last reviewed: 2016-06-30]	signal transduction ; GO:0007165 | inferred from sequence or structural similarity with Gbp1 <newline> chorion-containing eggshell formation ; GO:0007304 | inferred from expression pattern	chorion ; GO:0042600 | inferred by curator from GO:0007304	cytokine activity ; GO:0005125 | inferred from sequence or structural similarity with Gbp1	-
FBgn0035481	CG12605	1	FALSE	FALSE	TRUE	FALSE	FALSE	SCRT1	-	-	negative regulation of transcription by RNA polymerase II ; GO:0000122 | inferred from sequence or structural similarity with UniProtKB:Q9BWW7	nuclear body ; GO:0016604 | inferred from sequence or structural similarity with UniProtKB:Q9BWW7	RNA polymerase II regulatory region sequence-specific DNA binding ; GO:0000977 | inferred from sequence or structural similarity with UniProtKB:Q9BWW7 <newline> DNA-binding transcription repressor activity, RNA polymerase II-specific ; GO:0001227 | inferred from sequence or structural similarity with UniProtKB:Q9BWW7	-
FBgn0030181	CG12645	1	FALSE	FALSE	FALSE	FALSE	TRUE	LITAF	-	-	-	cellular_component ; GO:0005575 | no biological data available	molecular_function ; GO:0003674 | no biological data available	-
FBgn0031103	CG12679	1	FALSE	FALSE	FALSE	FALSE	TRUE		-	Insufficient genetic data for FlyBase to solicit a summary. [Date last reviewed: 2016-10-13]	biological_process ; GO:0008150 | no biological data available	cellular_component ; GO:0005575 | no biological data available	molecular_function ; GO:0003674 | no biological data available	-
FBgn0030420	CG12717	1	FALSE	FALSE	TRUE	FALSE	FALSE	SENP7	-	-	protein desumoylation ; GO:0016926 | inferred from sequence or structural similarity with SGD:S000001293 <newline> protein desumoylation ; GO:0016926 | inferred from biological aspect of ancestor with PANTHER:PTN002930416 <newline> dendritic spine morphogenesis ; GO:0060997 | inferred from mutant phenotype <newline> central nervous system projection neuron axonogenesis ; GO:0021952 | inferred fro…	nucleus ; GO:0005634 | inferred from biological aspect of ancestor with PANTHER:PTN002930416 <newline> cytoplasm ; GO:0005737 | inferred from biological aspect of ancestor with PANTHER:PTN002930416 <newline> cytoplasm ; GO:0005737 | inferred from direct assay <newline> nucleus ; GO:0005634 | inferred from direct assay	SUMO-specific endopeptidase activity ; GO:0070139 | inferred from biological aspect of ancestor with PANTHER:PTN002930416 <newline> SUMO-specific isopeptidase activity ; GO:0070140 | inferred from sequence or structural similarity with SGD:S000001293	-
FBgn0030483	CG12725	1	FALSE	FALSE	TRUE	FALSE	FALSE		-	Insufficient genetic data for FlyBase to solicit a summary. [Date last reviewed: 2016-06-30]	biological_process ; GO:0008150 | no biological data available	cellular_component ; GO:0005575 | no biological data available	molecular_function ; GO:0003674 | no biological data available	-
FBgn0029816	CG12729	1	FALSE	FALSE	TRUE	FALSE	FALSE	PSMF1	-	Insufficient genetic data for FlyBase to solicit a summary. [Date last reviewed: 2016-06-30]	biological_process ; GO:0008150 | no biological data available	cellular_component ; GO:0005575 | no biological data available	molecular_function ; GO:0003674 | no biological data available	-
FBgn0035522	CG1273	1	FALSE	FALSE	TRUE	FALSE	FALSE	ABI3BP | FNDC1 | TMPRSS15	-	Insufficient genetic data for FlyBase to solicit a summary. [Date last reviewed: 2016-06-30]	-	-	-	-
FBgn0029771	CG12730	1	FALSE	FALSE	TRUE	FALSE	FALSE	CMTM4	-	Insufficient genetic data for FlyBase to solicit a summary. [Date last reviewed: 2016-06-30]	-	integral component of membrane ; GO:0016021 | inferred from biological aspect of ancestor with PANTHER:PTN001103553	-	-
FBgn0033497	CG12912	1	FALSE	FALSE	TRUE	FALSE	FALSE		-	Insufficient genetic data for FlyBase to solicit a summary. [Date last reviewed: 2016-06-30]	-	-	-	-
FBgn0033500	CG12913	1	FALSE	FALSE	TRUE	FALSE	FALSE	CSGALNACT1 | CSGALNACT2	-	Insufficient genetic data for FlyBase to solicit a summary. [Date last reviewed: 2016-06-30]	chondroitin sulfate biosynthetic process ; GO:0030206 | non-traceable author statement <newline> wound healing ; GO:0042060 | inferred from high throughput mutant phenotype	Golgi cisterna membrane ; GO:0032580 | inferred from electronic annotation with InterPro:IPR008428	acetylgalactosaminyltransferase activity ; GO:0008376 | inferred from electronic annotation with InterPro:IPR008428 <newline> acetylgalactosaminyltransferase activity ; GO:0008376 | non-traceable author statement	-
FBgn0033499	CG12914	1	FALSE	FALSE	TRUE	FALSE	FALSE		-	Insufficient genetic data for FlyBase to solicit a summary. [Date last reviewed: 2016-10-13]	biological_process ; GO:0008150 | no biological data available	cellular_component ; GO:0005575 | no biological data available	molecular_function ; GO:0003674 | no biological data available	-
FBgn0034047	CG12970	1	FALSE	FALSE	TRUE	FALSE	FALSE	CGAS	-	Insufficient genetic data for FlyBase to solicit a summary. [Date last reviewed: 2016-10-13]	biological_process ; GO:0008150 | no biological data available	cellular_component ; GO:0005575 | no biological data available	molecular_function ; GO:0003674 | no biological data available	-
FBgn0030806	CG13001	1	FALSE	FALSE	TRUE	FALSE	FALSE	ZC4H2	-	-	nervous system development ; GO:0007399 | inferred from sequence or structural similarity with HGNC:24931	cytoplasm ; GO:0005737 | inferred from sequence or structural similarity with HGNC:24931 <newline> nucleus ; GO:0005634 | inferred from sequence or structural similarity with HGNC:24931	molecular_function ; GO:0003674 | no biological data available	-
FBgn0030798	CG13003	1	FALSE	FALSE	TRUE	FALSE	FALSE		-	Insufficient genetic data for FlyBase to solicit a summary. [Date last reviewed: 2017-07-13]	-	-	-	-
FBgn0036665	CG13024	1	FALSE	FALSE	TRUE	FALSE	FALSE		-	Insufficient genetic data for FlyBase to solicit a summary. [Date last reviewed: 2016-06-30]	-	-	-	-
FBgn0040799	CG13051	1	FALSE	FALSE	TRUE	FALSE	FALSE		-	Insufficient genetic data for FlyBase to solicit a summary. [Date last reviewed: 2016-06-30]	-	-	-	-
FBgn0036583	CG13055	1	FALSE	FALSE	TRUE	FALSE	FALSE		-	Insufficient genetic data for FlyBase to solicit a summary. [Date last reviewed: 2016-10-13]	biological_process ; GO:0008150 | no biological data available	cellular_component ; GO:0005575 | no biological data available	molecular_function ; GO:0003674 | no biological data available	-
FBgn0040797	CG13066	1	FALSE	FALSE	TRUE	FALSE	FALSE		-	Insufficient genetic data for FlyBase to solicit a summary. [Date last reviewed: 2016-06-30]	-	-	-	-
FBgn0040798	CG13069	1	FALSE	FALSE	TRUE	FALSE	FALSE		-	Insufficient genetic data for FlyBase to solicit a summary. [Date last reviewed: 2016-06-30]	-	-	-	-
FBgn0032050	CG13096	1	FALSE	FALSE	TRUE	FALSE	FALSE	RSL1D1	-	Insufficient genetic data for FlyBase to solicit a summary. [Date last reviewed: 2016-06-30]	maturation of LSU-rRNA ; GO:0000470 | inferred from biological aspect of ancestor with PANTHER:PTN000559990	90S preribosome ; GO:0030686 | inferred from biological aspect of ancestor with PANTHER:PTN000559994	RNA binding ; GO:0003723 | inferred from biological aspect of ancestor with PANTHER:PTN000559990	-
FBgn0032051	CG13097	1	FALSE	FALSE	TRUE	FALSE	FALSE	MPHOSPH10	-	Insufficient genetic data for FlyBase to solicit a summary. [Date last reviewed: 2016-06-30]	rRNA processing ; GO:0006364 | inferred from electronic annotation with InterPro:IPR012173	small nucleolar ribonucleoprotein complex ; GO:0005732 | inferred from electronic annotation with InterPro:IPR012173 <newline> Mpp10 complex ; GO:0034457 | inferred from biological aspect of ancestor with PANTHER:PTN000424645 <newline> small-subunit processome ; GO:0032040 | inferred from biological aspect of ancestor with PANTHER:PTN000424645	-	-
FBgn0032111	CG13110	1	FALSE	FALSE	TRUE	FALSE	FALSE		-	Insufficient genetic data for FlyBase to solicit a summary. [Date last reviewed: 2016-06-30]	-	-	-	-
FBgn0032176	CG13127	1	FALSE	FALSE	TRUE	FALSE	FALSE		-	Insufficient genetic data for FlyBase to solicit a summary. [Date last reviewed: 2016-10-13]	biological_process ; GO:0008150 | no biological data available	cellular_component ; GO:0005575 | no biological data available	molecular_function ; GO:0003674 | no biological data available	-
FBgn0033736	CG13154	1	FALSE	FALSE	TRUE	FALSE	FALSE		-	Insufficient genetic data for FlyBase to solicit a summary. [Date last reviewed: 2016-10-13]	biological_process ; GO:0008150 | no biological data available	cellular_component ; GO:0005575 | no biological data available	molecular_function ; GO:0003674 | no biological data available	-
FBgn0035526	CG1316	1	FALSE	FALSE	TRUE	FALSE	FALSE	RBM45	-	Insufficient genetic data for FlyBase to solicit a summary. [Date last reviewed: 2016-06-30]	-	-	nucleic acid binding ; GO:0003676 | inferred from electronic annotation with InterPro:IPR000504 <newline> mRNA binding ; GO:0003729 | inferred from sequence or structural similarity	-
FBgn0062449	CG13197	1	FALSE	FALSE	FALSE	FALSE	TRUE	DUSP11	-	Insufficient genetic data for FlyBase to solicit a summary. [Date last reviewed: 2016-06-30]	protein dephosphorylation ; GO:0006470 | inferred from electronic annotation with InterPro:IPR000340	cellular_component ; GO:0005575 | no biological data available	protein tyrosine phosphatase activity ; GO:0004725 | inferred from electronic annotation with InterPro:IPR016130 <newline> protein tyrosine/serine/threonine phosphatase activity ; GO:0008138 | inferred from electronic annotation with InterPro:IPR000340 <newline> polynucleotide 5'-phosphatase activity ; GO:0004651 | inferred from biological aspect of ancestor with PANTHER:PTN000042417	-
FBgn0033623	CG13202	1	FALSE	FALSE	TRUE	FALSE	FALSE	CCDC103	-	-	epithelial cilium movement involved in extracellular fluid movement ; GO:0003351 | inferred from biological aspect of ancestor with PANTHER:PTN002005038 <newline> inner dynein arm assembly ; GO:0036159 | inferred from biological aspect of ancestor with PANTHER:PTN002005038 <newline> determination of left/right symmetry ; GO:0007368 | inferred from biological aspect of ancestor with PANTHER:PTN002…	cellular_component ; GO:0005575 | no biological data available	protein homodimerization activity ; GO:0042803 | inferred from sequence or structural similarity with HGNC:32700	-
FBgn0037013	CG13250	1	FALSE	FALSE	TRUE	FALSE	FALSE		-	Insufficient genetic data for FlyBase to solicit a summary. [Date last reviewed: 2016-06-30]	-	-	-	-
FBgn0037014	CG13251	1	FALSE	FALSE	TRUE	FALSE	FALSE	CCDC66	-	Insufficient genetic data for FlyBase to solicit a summary. [Date last reviewed: 2016-06-30]	retinal rod cell development ; GO:0046548 | inferred from electronic annotation with InterPro:IPR039183	centrosome ; GO:0005813 | inferred from electronic annotation with InterPro:IPR039183	microtubule binding ; GO:0008017 | inferred from electronic annotation with InterPro:IPR039183	-
FBgn0035611	CG13285	1	FALSE	FALSE	TRUE	FALSE	FALSE		-	Insufficient genetic data for FlyBase to solicit a summary. [Date last reviewed: 2016-06-30]	-	-	-	-
FBgn0035643	CG13287	1	FALSE	FALSE	TRUE	FALSE	FALSE	PRDM8	-	Insufficient genetic data for FlyBase to solicit a summary. [Date last reviewed: 2016-06-30]	oligodendrocyte development ; GO:0014003 | inferred from biological aspect of ancestor with PANTHER:PTN000003938 <newline> negative regulation of transcription, DNA-templated ; GO:0045892 | inferred from sequence or structural similarity with UniProtKB:Q8BZ97	nucleus ; GO:0005634 | inferred from sequence or structural similarity with UniProtKB:Q8BZ97	nucleic acid binding ; GO:0003676 | inferred from electronic annotation with InterPro:IPR013087 <newline> chromatin binding ; GO:0003682 | inferred from sequence or structural similarity with UniProtKB:Q8BZ97 <newline> transcription corepressor activity ; GO:0003714 | inferred from sequence or structural similarity with UniProtKB:Q8BZ97	-
FBgn0035648	CG13288	1	FALSE	FALSE	TRUE	FALSE	FALSE		-	-	-	integral component of membrane ; GO:0016021 | inferred from sequence model	-	-
FBgn0035674	CG13295	1	FALSE	FALSE	FALSE	FALSE	TRUE	TCAIM	-	Insufficient genetic data for FlyBase to solicit a summary. [Date last reviewed: 2017-07-13]	-	mitochondrion ; GO:0005739 | inferred from biological aspect of ancestor with PANTHER:PTN001269239	-	-
FBgn0040828	CG13306	1	FALSE	FALSE	TRUE	FALSE	FALSE		-	Insufficient genetic data for FlyBase to solicit a summary. [Date last reviewed: 2016-10-13]	-	-	-	-
FBgn0035933	CG13309	1	FALSE	FALSE	TRUE	FALSE	FALSE		-	-	chitin metabolic process ; GO:0006030 | inferred from electronic annotation with InterPro:IPR002557 <newline> multicellular organism reproduction ; GO:0032504 | inferred from high throughput expression pattern	extracellular region ; GO:0005576 | inferred from electronic annotation with InterPro:IPR002557 <newline> extracellular space ; GO:0005615 | inferred from sequence model	chitin binding ; GO:0008061 | inferred from electronic annotation with InterPro:IPR002557 <newline> molecular_function ; GO:0003674 | no biological data available	-
FBgn0035949	CG13314	1	TRUE	FALSE	FALSE	FALSE	FALSE		-	Insufficient genetic data for FlyBase to solicit a summary. [Date last reviewed: 2016-06-30]	-	-	-	-
FBgn0033787	CG13321	1	FALSE	FALSE	TRUE	FALSE	FALSE	TRAIP	-	Insufficient genetic data for FlyBase to solicit a summary. [Date last reviewed: 2016-06-30]	-	-	-	-
FBgn0030559	CG13404	1	FALSE	FALSE	TRUE	FALSE	FALSE	PLGRKT	-	Insufficient genetic data for FlyBase to solicit a summary. [Date last reviewed: 2017-07-13]	positive regulation of plasminogen activation ; GO:0010756 | inferred from biological aspect of ancestor with PANTHER:PTN002667864	-	-	-
FBgn0034513	CG13423	1	FALSE	FALSE	TRUE	FALSE	FALSE	BLMH	-	-	proteolysis ; GO:0006508 | inferred from electronic annotation with InterPro:IPR004134 <newline> homocysteine catabolic process ; GO:0043418 | inferred from biological aspect of ancestor with PANTHER:PTN001621808 <newline> response to toxic substance ; GO:0009636 | inferred from biological aspect of ancestor with PANTHER:PTN001621808	cytoplasm ; GO:0005737 | inferred from biological aspect of ancestor with PANTHER:PTN001621808	cysteine-type endopeptidase activity ; GO:0004197 | inferred from electronic annotation with InterPro:IPR004134 <newline> cysteine-type peptidase activity ; GO:0008234 | inferred from biological aspect of ancestor with PANTHER:PTN001621808	-
FBgn0034545	CG13438	1	FALSE	FALSE	TRUE	FALSE	FALSE		-	Insufficient genetic data for FlyBase to solicit a summary. [Date last reviewed: 2016-06-30]	-	-	-	-
FBgn0036421	CG13481	1	FALSE	FALSE	TRUE	FALSE	FALSE	RFWD3	-	-	interstrand cross-link repair ; GO:0036297 | inferred from electronic annotation with InterPro:IPR037381 <newline> protein ubiquitination ; GO:0016567 | inferred from sequence or structural similarity with HGNC:25539	nucleus ; GO:0005634 | inferred from sequence or structural similarity with HGNC:25539	ubiquitin-protein transferase activity ; GO:0004842 | inferred from sequence or structural similarity with HGNC:25539 <newline> ubiquitin protein ligase activity ; GO:0061630 | inferred from sequence or structural similarity with UniProtKB:Q6PCD5 <newline> zinc ion binding ; GO:0008270 | inferred from sequence model	-
FBgn0034670	CG13488	1	FALSE	FALSE	TRUE	FALSE	FALSE		-	Insufficient genetic data for FlyBase to solicit a summary. [Date last reviewed: 2016-06-30]	-	-	-	-
FBgn0034662	CG13492	1	FALSE	FALSE	TRUE	FALSE	FALSE		-	Insufficient genetic data for FlyBase to solicit a summary. [Date last reviewed: 2016-06-30]	-	-	-	-
FBgn0034671	CG13494	1	FALSE	FALSE	TRUE	FALSE	FALSE	C1orf68 | CRCT1 | KRTAP1-1 | KRTAP1-3 | KRTAP1-4 | KRTAP1-5 | KRTAP10-1 | KRTAP10-10 | KRTAP10-11 | KRTAP10-12 | KRTAP10-2 | KRTAP10-3 | KRTAP10-4 | KRTAP10-5 | KRTAP10-6 | KRTAP10-7 | KRTAP10-8 | KRTAP10-9 | KRTAP12-1 | KRTAP12-2 | KRTAP12-3 | KRTAP12-4 | KRTAP16-1 | KRTAP17-1 | KRTAP2-1 | KRTAP2-2 | KRTAP2-3 | KRTAP27-1 | KRTAP3-1 | KRTAP3-2 | KRTAP3-3 | KRTAP4-11 | KRTAP4-12 | KRTAP4-2 | KRTAP…	-	Insufficient genetic data for FlyBase to solicit a summary. [Date last reviewed: 2016-10-13]	biological_process ; GO:0008150 | no biological data available	cellular_component ; GO:0005575 | no biological data available	molecular_function ; GO:0003674 | no biological data available	-
FBgn0034723	CG13506	3	FALSE	FALSE	TRUE	TRUE	TRUE	IGLON5 | LSAMP | NEGR1 | NTM | OPCML	-	Insufficient genetic data for FlyBase to solicit a summary. [Date last reviewed: 2016-06-30]	synapse organization ; GO:0050808 | inferred from biological aspect of ancestor with PANTHER:PTN002895063 <newline> homophilic cell adhesion via plasma membrane adhesion molecules ; GO:0007156 | inferred from biological aspect of ancestor with PANTHER:PTN002895062	plasma membrane ; GO:0005886 | inferred from biological aspect of ancestor with PANTHER:PTN002895062 <newline> axon ; GO:0030424 | inferred from biological aspect of ancestor with PANTHER:PTN002895063 <newline> neuronal cell body ; GO:0043025 | inferred from biological aspect of ancestor with PANTHER:PTN002895063	axon guidance receptor activity ; GO:0008046 | inferred from biological aspect of ancestor with PANTHER:PTN002895063	-
FBgn0034758	CG13510	2	FALSE	FALSE	FALSE	TRUE	TRUE	LITAF	-	Insufficient genetic data for FlyBase to solicit a summary. [Date last reviewed: 2016-06-30]	cold acclimation ; GO:0009631 | inferred from expression pattern	cellular_component ; GO:0005575 | no biological data available	molecular_function ; GO:0003674 | no biological data available	-
FBgn0034759	CG13511	1	FALSE	FALSE	FALSE	TRUE	FALSE	LITAF	-	Insufficient genetic data for FlyBase to solicit a summary. [Date last reviewed: 2017-07-13]	biological_process ; GO:0008150 | no biological data available	cellular_component ; GO:0005575 | no biological data available	molecular_function ; GO:0003674 | no biological data available	-
FBgn0034786	CG13531	1	FALSE	FALSE	TRUE	FALSE	FALSE	SPG11	-	-	axon extension ; GO:0048675 | inferred from sequence or structural similarity with MGI:MGI:2444989	axon ; GO:0030424 | inferred from sequence or structural similarity with MGI:MGI:2444989	molecular_function ; GO:0003674 | no biological data available	-
FBgn0034788	CG13532	1	FALSE	FALSE	TRUE	FALSE	FALSE	CD274 | CD276 | HHLA2 | LOC102723996 | NCR3LG1	-	Insufficient genetic data for FlyBase to solicit a summary. [Date last reviewed: 2016-06-30]	biological_process ; GO:0008150 | no biological data available	extracellular region ; GO:0005576 | inferred from sequence model	molecular_function ; GO:0003674 | no biological data available	-
FBgn0040660	CG13551	1	FALSE	FALSE	TRUE	FALSE	FALSE	ATP5IF1	-	Insufficient genetic data for FlyBase to solicit a summary. [Date last reviewed: 2016-06-30]	negative regulation of ATPase activity ; GO:0032780 | inferred from biological aspect of ancestor with PANTHER:PTN000601270 <newline> heme biosynthetic process ; GO:0006783 | inferred from biological aspect of ancestor with PANTHER:PTN000601270 <newline> defense response to Gram-positive bacterium ; GO:0050830 | inferred from direct assay	mitochondrion ; GO:0005739 | inferred from biological aspect of ancestor with PANTHER:PTN000601269	ATPase binding ; GO:0051117 | inferred from biological aspect of ancestor with PANTHER:PTN000601270 <newline> ATPase inhibitor activity ; GO:0042030 | inferred from biological aspect of ancestor with PANTHER:PTN000601270	-
FBgn0034870	CG13559	1	FALSE	FALSE	TRUE	FALSE	FALSE	CDIP1 | LITAF | LITAFD	-	Insufficient genetic data for FlyBase to solicit a summary. [Date last reviewed: 2016-06-30]	positive regulation of hemocyte proliferation ; GO:0035208 | inferred from genetic interaction with hop	cellular_component ; GO:0005575 | no biological data available	molecular_function ; GO:0003674 | no biological data available	-
FBgn0035010	CG13579	1	FALSE	FALSE	TRUE	FALSE	FALSE	CYSLTR1 | CYSLTR2 | GALR1 | GPR21 | GPR52 | HTR1D | KISS1R | MCHR2 | OR52L1 | RXFP3 | RXFP4	-	-	G protein-coupled receptor signaling pathway ; GO:0007186 | inferred from sequence or structural similarity <newline> neuropeptide signaling pathway ; GO:0007218 | inferred from biological aspect of ancestor with PANTHER:PTN000660491	integral component of plasma membrane ; GO:0005887 | inferred from biological aspect of ancestor with PANTHER:PTN000660491 <newline> integral component of membrane ; GO:0016021 | inferred from sequence or structural similarity	G protein-coupled receptor activity ; GO:0004930 | inferred from sequence or structural similarity <newline> G protein-coupled peptide receptor activity ; GO:0008528 | inferred from biological aspect of ancestor with PANTHER:PTN000660491	-
FBgn0035031	CG13587	1	FALSE	FALSE	TRUE	FALSE	FALSE	ASGR1 | CLEC10A | CLEC17A | CLEC4M | PRG2 | PRG3 | REG1A	-	Insufficient genetic data for FlyBase to solicit a summary. [Date last reviewed: 2017-07-13]	-	-	-	-
FBgn0039126	CG13601	1	FALSE	FALSE	FALSE	FALSE	TRUE	OPA3	-	Insufficient genetic data for FlyBase to solicit a summary. [Date last reviewed: 2016-06-30]	regulation of lipid metabolic process ; GO:0019216 | inferred from biological aspect of ancestor with PANTHER:PTN000281649	mitochondrion ; GO:0005739 | inferred from biological aspect of ancestor with PANTHER:PTN000281649	molecular_function ; GO:0003674 | no biological data available	-
FBgn0039203	CG13618	1	FALSE	FALSE	TRUE	FALSE	FALSE		-	-	-	extracellular space ; GO:0005615 | inferred from biological aspect of ancestor with PANTHER:PTN001663160 <newline> extracellular space ; GO:0005615 | inferred from sequence or structural similarity with to	-	-
FBgn0035873	CG13670	1	FALSE	FALSE	TRUE	FALSE	FALSE		-	Insufficient genetic data for FlyBase to solicit a summary. [Date last reviewed: 2016-06-30]	chitin-based cuticle development ; GO:0040003 | inferred from sequence model	chitin-based extracellular matrix ; GO:0062129 | inferred from sequence model <newline> extracellular matrix ; GO:0031012 | inferred from biological aspect of ancestor with PANTHER:PTN000955699	structural constituent of cuticle ; GO:0042302 | inferred from electronic annotation with InterPro:IPR000618 <newline> structural constituent of chitin-based larval cuticle ; GO:0008010 | inferred from sequence model	-
FBgn0035867	CG13671	1	FALSE	FALSE	FALSE	FALSE	TRUE	TXNDC11	-	Insufficient genetic data for FlyBase to solicit a summary. [Date last reviewed: 2017-07-13]	-	-	-	-
FBgn0035845	CG13675	1	FALSE	FALSE	TRUE	FALSE	FALSE		-	-	chitin metabolic process ; GO:0006030 | inferred from electronic annotation with InterPro:IPR002557	extracellular region ; GO:0005576 | inferred from electronic annotation with InterPro:IPR002557	chitin binding ; GO:0008061 | inferred from electronic annotation with InterPro:IPR002557	-
FBgn0030539	CG1368	1	FALSE	FALSE	FALSE	FALSE	TRUE	AHNAK | DUSP22 | POU2AF1	-	Insufficient genetic data for FlyBase to solicit a summary. [Date last reviewed: 2016-06-30]	-	-	-	-
FBgn0033482	CG1371	1	FALSE	FALSE	FALSE	FALSE	TRUE	NOMO1 | NOMO3	-	-	-	endoplasmic reticulum membrane ; GO:0005789 | inferred from biological aspect of ancestor with PANTHER:PTN000592172 <newline> endomembrane system ; GO:0012505 | inferred from high throughput direct assay	carbohydrate binding ; GO:0030246 | inferred from electronic annotation with InterPro:IPR013784	-
FBgn0033368	CG13743	1	TRUE	FALSE	FALSE	FALSE	FALSE	SLC38A11	-	Insufficient genetic data for FlyBase to solicit a summary. [Date last reviewed: 2016-06-30]	amino acid transmembrane transport ; GO:0003333 | inferred from sequence or structural similarity with Eaat1 <newline> amino acid transmembrane transport ; GO:0003333 | inferred from biological aspect of ancestor with PANTHER:PTN000535793	-	amino acid transmembrane transporter activity ; GO:0015171 | inferred from sequence or structural similarity with Eaat1 <newline> amino acid transmembrane transporter activity ; GO:0015171 | inferred from biological aspect of ancestor with PANTHER:PTN000535793	-
FBgn0031900	CG13786	1	FALSE	FALSE	TRUE	FALSE	FALSE		-	Insufficient genetic data for FlyBase to solicit a summary. [Date last reviewed: 2016-06-30]	biological_process ; GO:0008150 | no biological data available	cellular_component ; GO:0005575 | no biological data available	molecular_function ; GO:0003674 | no biological data available	-
FBgn0031939	CG13796	1	FALSE	FALSE	TRUE	FALSE	FALSE	SLC6A14 | SLC6A4 | SLC6A5	-	Insufficient genetic data for FlyBase to solicit a summary. [Date last reviewed: 2016-06-30]	neurotransmitter transport ; GO:0006836 | inferred from sequence or structural similarity with DAT <newline> neurotransmitter transport ; GO:0006836 | inferred from sequence model	integral component of membrane ; GO:0016021 | inferred from electronic annotation with InterPro:IPR000175 <newline> plasma membrane ; GO:0005886 | inferred from biological aspect of ancestor with PANTHER:PTN000177662 <newline> integral component of membrane ; GO:0016021 | inferred from sequence model	neurotransmitter:sodium symporter activity ; GO:0005328 | inferred from electronic annotation with InterPro:IPR037272 <newline> neurotransmitter transmembrane transporter activity ; GO:0005326 | inferred from sequence or structural similarity with DAT <newline> neurotransmitter:sodium symporter activity ; GO:0005328 | inferred from sequence model	-
FBgn0035332	CG13801	1	FALSE	FALSE	TRUE	FALSE	FALSE	OCA2	-	-	transmembrane transport ; GO:0055085 | inferred from electronic annotation with InterPro:IPR004680	integral component of membrane ; GO:0016021 | inferred from electronic annotation with InterPro:IPR004680	-	-
FBgn0039041	CG13838	1	FALSE	FALSE	FALSE	FALSE	TRUE	C9orf16	-	Insufficient genetic data for FlyBase to solicit a summary. [Date last reviewed: 2016-06-30]	-	-	-	-
FBgn0034501	CG13868	1	FALSE	FALSE	TRUE	FALSE	FALSE		-	Insufficient genetic data for FlyBase to solicit a summary. [Date last reviewed: 2016-06-30]	-	-	-	-
FBgn0035158	CG13895	1	FALSE	FALSE	TRUE	FALSE	FALSE		-	-	-	-	DNA binding ; GO:0003677 | inferred from electronic annotation with InterPro:IPR007889, InterPro:IPR009057	-
FBgn0035176	CG13905	1	FALSE	FALSE	TRUE	FALSE	FALSE		-	Insufficient genetic data for FlyBase to solicit a summary. [Date last reviewed: 2016-06-30]	-	-	-	-
FBgn0035256	CG13930	1	FALSE	FALSE	TRUE	FALSE	FALSE	WDR78	-	Insufficient genetic data for FlyBase to solicit a summary. [Date last reviewed: 2016-06-30]	microtubule-based movement ; GO:0007018 | inferred from biological aspect of ancestor with PANTHER:PTN000277823 <newline> cilium movement ; GO:0003341 | inferred from biological aspect of ancestor with PANTHER:PTN000277911 <newline> cilium movement ; GO:0003341 | inferred from sequence or structural similarity with Dic61B	axonemal dynein complex ; GO:0005858 | inferred from sequence or structural similarity with Dic61B <newline> axonemal dynein complex ; GO:0005858 | inferred from biological aspect of ancestor with PANTHER:PTN000277911	dynein light chain binding ; GO:0045503 | inferred from biological aspect of ancestor with PANTHER:PTN000277823 <newline> dynein heavy chain binding ; GO:0045504 | inferred from biological aspect of ancestor with PANTHER:PTN000277823 <newline> ATP-dependent microtubule motor activity, plus-end-directed ; GO:0008574 | contributes_to inferred from biological aspect of ancestor with PANTHER:PTN00027…	-
FBgn0035287	CG13937	1	FALSE	FALSE	TRUE	FALSE	FALSE	CHST8	-	-	carbohydrate biosynthetic process ; GO:0016051 | inferred from electronic annotation with InterPro:IPR018011	integral component of membrane ; GO:0016021 | inferred from electronic annotation with InterPro:IPR005331, InterPro:IPR018011	sulfotransferase activity ; GO:0008146 | inferred from biological aspect of ancestor with PANTHER:PTN000951429	-
FBgn0031289	CG13950	2	TRUE	FALSE	FALSE	FALSE	TRUE	CLC | LGALS1 | LGALS13 | LGALS14 | LGALS7B	-	-	-	-	carbohydrate binding ; GO:0030246 | inferred from electronic annotation with InterPro:IPR001079	-
FBgn0033405	CG13954	1	FALSE	FALSE	TRUE	FALSE	FALSE		-	Insufficient genetic data for FlyBase to solicit a summary. [Date last reviewed: 2016-06-30]	-	-	-	-
FBgn0031659	CG14043	1	FALSE	FALSE	TRUE	FALSE	FALSE	KIF1BP	-	-	mitochondrial transport ; GO:0006839 | inferred from sequence or structural similarity with UniProtKB:Q96EK5	mitochondrion ; GO:0005739 | inferred from sequence or structural similarity with UniProtKB:Q96EK5	molecular_function ; GO:0003674 | no biological data available	-
FBgn0032312	CG14071	2	FALSE	FALSE	TRUE	FALSE	TRUE		-	Insufficient genetic data for FlyBase to solicit a summary. [Date last reviewed: 2016-06-30]	-	cellular_component ; GO:0005575 | no biological data available	molecular_function ; GO:0003674 | no biological data available	-
FBgn0036830	CG14077	1	FALSE	FALSE	TRUE	FALSE	FALSE	COX6A1	-	Insufficient genetic data for FlyBase to solicit a summary. [Date last reviewed: 2016-06-30]	mitochondrial electron transport, cytochrome c to oxygen ; GO:0006123 | inferred from biological aspect of ancestor with PANTHER:PTN000161400 <newline> aerobic respiration ; GO:0009060 | inferred from biological aspect of ancestor with PANTHER:PTN000161400	mitochondrial respiratory chain complex IV ; GO:0005751 | inferred from biological aspect of ancestor with PANTHER:PTN000161401	enzyme regulator activity ; GO:0030234 | inferred from biological aspect of ancestor with PANTHER:PTN000161400 <newline> cytochrome-c oxidase activity ; GO:0004129 | contributes_to inferred from biological aspect of ancestor with PANTHER:PTN000161400	-
FBgn0036851	CG14082	1	FALSE	FALSE	TRUE	FALSE	FALSE		-	Insufficient genetic data for FlyBase to solicit a summary. [Date last reviewed: 2016-10-13]	biological_process ; GO:0008150 | no biological data available	cellular_component ; GO:0005575 | no biological data available	molecular_function ; GO:0003674 | no biological data available	-
FBgn0036859	CG14085	1	FALSE	FALSE	TRUE	FALSE	FALSE	KIAA0825	-	Insufficient genetic data for FlyBase to solicit a summary. [Date last reviewed: 2016-06-30]	-	-	-	-
FBgn0036323	CG14118	1	FALSE	FALSE	TRUE	FALSE	FALSE	ENDOG	-	-	apoptotic DNA fragmentation ; GO:0006309 | inferred from biological aspect of ancestor with PANTHER:PTN000359598 <newline> DNA catabolic process, endonucleolytic ; GO:0000737 | inferred from biological aspect of ancestor with PANTHER:PTN000359598	mitochondrion ; GO:0005739 | inferred from biological aspect of ancestor with PANTHER:PTN000359598 <newline> mitochondrial inner membrane ; GO:0005743 | inferred from biological aspect of ancestor with PANTHER:PTN000359598 <newline> nucleus ; GO:0005634 | inferred from biological aspect of ancestor with PANTHER:PTN000359598	nucleic acid binding ; GO:0003676 | inferred from electronic annotation with InterPro:IPR001604, InterPro:IPR020821 <newline> metal ion binding ; GO:0046872 | inferred from electronic annotation with InterPro:IPR001604, InterPro:IPR020821 <newline> single-stranded DNA endodeoxyribonuclease activity ; GO:0000014 | inferred from biological aspect of ancestor with PANTHER:PTN000359598 <newline> nucl…	-
FBgn0036321	CG14120	1	FALSE	FALSE	TRUE	FALSE	FALSE	ENDOG | EXOG	-	Insufficient genetic data for FlyBase to solicit a summary. [Date last reviewed: 2016-06-30]	DNA catabolic process, endonucleolytic ; GO:0000737 | inferred from biological aspect of ancestor with PANTHER:PTN000359598 <newline> apoptotic DNA fragmentation ; GO:0006309 | inferred from biological aspect of ancestor with PANTHER:PTN000359598	nucleus ; GO:0005634 | inferred from biological aspect of ancestor with PANTHER:PTN000359598 <newline> mitochondrion ; GO:0005739 | inferred from biological aspect of ancestor with PANTHER:PTN000359598 <newline> mitochondrial inner membrane ; GO:0005743 | inferred from biological aspect of ancestor with PANTHER:PTN000359598	nucleic acid binding ; GO:0003676 | inferred from electronic annotation with InterPro:IPR001604, InterPro:IPR020821 <newline> metal ion binding ; GO:0046872 | inferred from electronic annotation with InterPro:IPR001604, InterPro:IPR020821 <newline> endoribonuclease activity ; GO:0004521 | inferred from biological aspect of ancestor with PANTHER:PTN000359598 <newline> endonuclease activity ; GO:00…	-
FBgn0033468	CG1418	1	FALSE	FALSE	FALSE	FALSE	TRUE	RABAC1	-	Insufficient genetic data for FlyBase to solicit a summary. [Date last reviewed: 2016-06-30]	-	-	-	-
FBgn0030979	CG14190	1	FALSE	FALSE	TRUE	FALSE	FALSE		-	Insufficient genetic data for FlyBase to solicit a summary. [Date last reviewed: 2016-06-30]	-	-	-	-
FBgn0030998	CG14195	1	FALSE	FALSE	TRUE	FALSE	FALSE		-	Insufficient genetic data for FlyBase to solicit a summary. [Date last reviewed: 2016-06-30]	-	-	-	-
FBgn0031002	CG14196	1	FALSE	FALSE	TRUE	FALSE	FALSE	SLC16A11	-	-	transmembrane transport ; GO:0055085 | inferred from electronic annotation with InterPro:IPR011701 <newline> monocarboxylic acid transport ; GO:0015718 | inferred from biological aspect of ancestor with PANTHER:PTN000144718	integral component of membrane ; GO:0016021 | inferred from biological aspect of ancestor with PANTHER:PTN000145408	monocarboxylic acid transmembrane transporter activity ; GO:0008028 | inferred from biological aspect of ancestor with PANTHER:PTN000888455	-
FBgn0029665	CG14270	1	FALSE	FALSE	FALSE	FALSE	TRUE	TIMM29	-	Insufficient genetic data for FlyBase to solicit a summary. [Date last reviewed: 2016-06-30]	protein insertion into mitochondrial inner membrane ; GO:0045039 | inferred from biological aspect of ancestor with PANTHER:PTN001086739	TIM22 mitochondrial import inner membrane insertion complex ; GO:0042721 | inferred from biological aspect of ancestor with PANTHER:PTN001086739	-	-
FBgn0032022	CG14275	1	FALSE	FALSE	TRUE	FALSE	FALSE		-	Insufficient genetic data for FlyBase to solicit a summary. [Date last reviewed: 2016-06-30]	-	-	-	-
FBgn0038596	CG14312	1	FALSE	FALSE	TRUE	FALSE	FALSE		-	Insufficient genetic data for FlyBase to solicit a summary. [Date last reviewed: 2016-06-30]	-	-	-	-
FBgn0038073	CG14395	2	FALSE	FALSE	TRUE	FALSE	TRUE		-	Insufficient genetic data for FlyBase to solicit a summary. [Date last reviewed: 2016-06-30]	biological_process ; GO:0008150 | no biological data available	cellular_component ; GO:0005575 | no biological data available	molecular_function ; GO:0003674 | no biological data available	-
FBgn0030581	CG14408	1	FALSE	FALSE	TRUE	FALSE	FALSE	SH3BP5L	-	Insufficient genetic data for FlyBase to solicit a summary. [Date last reviewed: 2016-06-30]	intracellular signal transduction ; GO:0035556 | inferred from biological aspect of ancestor with PANTHER:PTN001066235 <newline> negative regulation of protein tyrosine kinase activity ; GO:0061099 | inferred from biological aspect of ancestor with PANTHER:PTN001066235	cytoplasm ; GO:0005737 | inferred from biological aspect of ancestor with PANTHER:PTN001066235	protein kinase inhibitor activity ; GO:0004860 | inferred from biological aspect of ancestor with PANTHER:PTN001066235	-
FBgn0033464	CG1441	1	TRUE	FALSE	FALSE	FALSE	FALSE	FAR1	-	-	long-chain fatty-acyl-CoA metabolic process ; GO:0035336 | inferred from biological aspect of ancestor with PANTHER:PTN000110226	intracellular membrane-bounded organelle ; GO:0043231 | inferred from biological aspect of ancestor with PANTHER:PTN000110226 <newline> peroxisome ; GO:0005777 | inferred from biological aspect of ancestor with PANTHER:PTN000110227	fatty-acyl-CoA reductase (alcohol-forming) activity ; GO:0080019 | inferred from biological aspect of ancestor with PANTHER:PTN000110226 <newline> fatty-acyl-CoA reductase (alcohol-forming) activity ; GO:0080019 | inferred from sequence or structural similarity with HGNC:26222	-
FBgn0029895	CG14441	1	FALSE	FALSE	TRUE	FALSE	FALSE		-	-	biological_process ; GO:0008150 | no biological data available	nucleus ; GO:0005634 | inferred from electronic annotation with InterPro:IPR012934 <newline> cellular_component ; GO:0005575 | no biological data available	nucleic acid binding ; GO:0003676 | inferred from electronic annotation with InterPro:IPR013087 <newline> zinc ion binding ; GO:0008270 | inferred from electronic annotation with InterPro:IPR012934 <newline> molecular_function ; GO:0003674 | no biological data available	-
FBgn0037171	CG14459	1	FALSE	FALSE	TRUE	FALSE	FALSE		-	Insufficient genetic data for FlyBase to solicit a summary. [Date last reviewed: 2016-06-30]	-	-	-	-
FBgn0034321	CG14502	1	FALSE	FALSE	TRUE	FALSE	FALSE		-	Insufficient genetic data for FlyBase to solicit a summary. [Date last reviewed: 2016-06-30]	-	-	-	-
FBgn0034327	CG14505	1	FALSE	FALSE	FALSE	TRUE	FALSE	GSKIP	-	Insufficient genetic data for FlyBase to solicit a summary. [Date last reviewed: 2016-06-30]	biological_process ; GO:0008150 | no biological data available <newline> regulation of canonical Wnt signaling pathway ; GO:0060828 | inferred from electronic annotation with InterPro:IPR037395	cellular_component ; GO:0005575 | no biological data available	molecular_function ; GO:0003674 | no biological data available <newline> protein kinase A binding ; GO:0051018 | inferred from electronic annotation with InterPro:IPR037395	-
FBgn0039408	CG14551	1	FALSE	FALSE	FALSE	FALSE	TRUE	CFAP97D1	-	Insufficient genetic data for FlyBase to solicit a summary. [Date last reviewed: 2016-10-13]	biological_process ; GO:0008150 | no biological data available	cellular_component ; GO:0005575 | no biological data available	molecular_function ; GO:0003674 | no biological data available	-
FBgn0031184	CG14615	1	FALSE	FALSE	TRUE	FALSE	FALSE	GLYATL3	-	Insufficient genetic data for FlyBase to solicit a summary. [Date last reviewed: 2016-06-30]	-	-	transferase activity, transferring acyl groups other than amino-acyl groups ; GO:0016747 | inferred from electronic annotation with InterPro:IPR013653	-
FBgn0030157	CG1468	1	FALSE	FALSE	TRUE	FALSE	FALSE		-	Insufficient genetic data for FlyBase to solicit a summary. [Date last reviewed: 2016-06-30]	-	-	-	-
FBgn0037940	CG14720	1	FALSE	FALSE	TRUE	FALSE	FALSE		-	Insufficient genetic data for FlyBase to solicit a summary. [Date last reviewed: 2016-06-30]	-	-	-	-
FBgn0033274	CG14757	1	FALSE	FALSE	TRUE	FALSE	FALSE	SDHAF2	-	-	mitochondrial electron transport, succinate to ubiquinone ; GO:0006121 | inferred from sequence or structural similarity with UniProtKB:Q9NX18 <newline> mitochondrial electron transport, succinate to ubiquinone ; GO:0006121 | inferred from biological aspect of ancestor with PANTHER:PTN000279729 <newline> protein-FAD linkage ; GO:0018293 | inferred from biological aspect of ancestor with PANTHER:P…	mitochondrion ; GO:0005739 | inferred from biological aspect of ancestor with PANTHER:PTN000279729 <newline> mitochondrion ; GO:0005739 | inferred from sequence or structural similarity with UniProtKB:Q9NX18	copper ion binding ; GO:0005507 | inferred from sequence model	Plays an essential role in the assembly of succinate dehydrogenase (SDH), an enzyme complex (also referred to as respiratory complex II) that is a component of both the tricarboxylic acid (TCA) cycle and the mitochondrial electron transport chain, and which couples the oxidation of succinate to fumarate with the reduction of ubiquinone (coenzyme Q) to ubiquinol. Required for flavinylation (covale…
FBgn0033277	CG14760	1	FALSE	FALSE	FALSE	FALSE	TRUE	C1R | C1RL | C1S | CORIN | F10 | F9 | MASP1 | MASP2 | PROC | ST14 | TMPRSS6 | TMPRSS7	-	Insufficient genetic data for FlyBase to solicit a summary. [Date last reviewed: 2016-06-30]	proteolysis ; GO:0006508 | inferred from electronic annotation with InterPro:IPR001254, InterPro:IPR001314, InterPro:IPR018114 <newline> proteolysis ; GO:0006508 | inferred from sequence model	-	serine-type endopeptidase activity ; GO:0004252 | inferred from electronic annotation with InterPro:IPR001254, InterPro:IPR001314, InterPro:IPR018114 <newline> serine-type endopeptidase activity ; GO:0004252 | inferred from sequence model	-
FBgn0026088	CG14818	1	FALSE	FALSE	FALSE	FALSE	TRUE	C9orf16	-	Insufficient genetic data for FlyBase to solicit a summary. [Date last reviewed: 2016-06-30]	-	cellular_component ; GO:0005575 | no biological data available	molecular_function ; GO:0003674 | no biological data available	-
FBgn0038262	CG14857	1	FALSE	FALSE	TRUE	FALSE	FALSE	SLC22A7	-	Insufficient genetic data for FlyBase to solicit a summary. [Date last reviewed: 2016-06-30]	transmembrane transport ; GO:0055085 | inferred from electronic annotation with InterPro:IPR011701	integral component of membrane ; GO:0016021 | inferred from electronic annotation with InterPro:IPR011701	-	-
FBgn0035410	CG14964	1	FALSE	FALSE	TRUE	FALSE	FALSE	MYBPH | MYBPHL	-	Insufficient genetic data for FlyBase to solicit a summary. [Date last reviewed: 2016-06-30]	-	sarcomere ; GO:0030017 | inferred from biological aspect of ancestor with PANTHER:PTN002674864	-	-
FBgn0035449	CG14971	1	FALSE	FALSE	TRUE	FALSE	FALSE	SLC35C2	-	-	UDP-glucose transmembrane transport ; GO:0015786 | inferred from biological aspect of ancestor with PANTHER:PTN000123555	Golgi trans cisterna ; GO:0000138 | inferred from direct assay <newline> Golgi apparatus ; GO:0005794 | inferred from biological aspect of ancestor with PANTHER:PTN002540544 <newline> endoplasmic reticulum-Golgi intermediate compartment ; GO:0005793 | inferred from biological aspect of ancestor with PANTHER:PTN000123555 <newline> cis-Golgi network ; GO:0005801 | inferred from biological aspect of…	antiporter activity ; GO:0015297 | inferred from biological aspect of ancestor with PANTHER:PTN002540544 <newline> transmembrane transporter activity ; GO:0022857 | inferred from biological aspect of ancestor with PANTHER:PTN002540544	-
FBgn0035497	CG14995	1	FALSE	FALSE	TRUE	FALSE	FALSE	CFAP410	-	-	cilium organization ; GO:0044782 | inferred from biological aspect of ancestor with PANTHER:PTN002705561 <newline> cilium assembly ; GO:0060271 | inferred from biological aspect of ancestor with PANTHER:PTN000428827 <newline> cytoskeleton organization ; GO:0007010 | inferred from biological aspect of ancestor with PANTHER:PTN000428827	ciliary basal body ; GO:0036064 | inferred from biological aspect of ancestor with PANTHER:PTN001050648	-	-
FBgn0035541	CG15019	1	FALSE	FALSE	TRUE	FALSE	FALSE	LLPH	-	Insufficient genetic data for FlyBase to solicit a summary. [Date last reviewed: 2016-06-30]	dendrite extension ; GO:0097484 | inferred from biological aspect of ancestor with PANTHER:PTN002151938	nucleolus ; GO:0005730 | inferred from biological aspect of ancestor with PANTHER:PTN002151938	basal RNA polymerase II transcription machinery binding ; GO:0001099 | inferred from biological aspect of ancestor with PANTHER:PTN002151938	-
FBgn0035543	CG15020	1	FALSE	FALSE	TRUE	FALSE	FALSE		-	-	cell morphogenesis ; GO:0000902 | inferred from sequence or structural similarity with dyl	integral component of membrane ; GO:0016021 | inferred from sequence model	structural constituent of chitin-based cuticle ; GO:0005214 | inferred from sequence or structural similarity with dy	-
FBgn0034391	CG15080	1	FALSE	FALSE	TRUE	FALSE	FALSE	POSTN | TGFBI	-	Insufficient genetic data for FlyBase to solicit a summary. [Date last reviewed: 2016-06-30]	cell adhesion ; GO:0007155 | inferred from biological aspect of ancestor with PANTHER:PTN000855676 <newline> extracellular matrix organization ; GO:0030198 | inferred from biological aspect of ancestor with PANTHER:PTN000855676	extracellular matrix ; GO:0031012 | inferred from biological aspect of ancestor with PANTHER:PTN000855676 <newline> extracellular space ; GO:0005615 | inferred from biological aspect of ancestor with PANTHER:PTN000096377	cell adhesion molecule binding ; GO:0050839 | inferred from biological aspect of ancestor with PANTHER:PTN000855676	-
FBgn0034397	CG15082	1	FALSE	FALSE	TRUE	FALSE	FALSE		-	Insufficient genetic data for FlyBase to solicit a summary. [Date last reviewed: 2016-10-13]	biological_process ; GO:0008150 | no biological data available	cellular_component ; GO:0005575 | no biological data available	molecular_function ; GO:0003674 | no biological data available	-
FBgn0034394	CG15096	1	FALSE	FALSE	TRUE	FALSE	FALSE	SLC17A2 | SLC17A3	-	-	transmembrane transport ; GO:0055085 | inferred from electronic annotation with InterPro:IPR005829, InterPro:IPR011701 <newline> anion transport ; GO:0006820 | inferred from biological aspect of ancestor with PANTHER:PTN000184222	integral component of membrane ; GO:0016021 | inferred from biological aspect of ancestor with PANTHER:PTN000184222 <newline> plasma membrane ; GO:0005886 | inferred from biological aspect of ancestor with PANTHER:PTN000910672	transmembrane transporter activity ; GO:0022857 | inferred from biological aspect of ancestor with PANTHER:PTN000184222	-
FBgn0034396	CG15097	1	FALSE	FALSE	TRUE	FALSE	FALSE	KLHL17	-	Insufficient genetic data for FlyBase to solicit a summary. [Date last reviewed: 2016-06-30]	-	-	-	-
FBgn0041702	CG15107	1	FALSE	FALSE	FALSE	FALSE	TRUE		-	Insufficient genetic data for FlyBase to solicit a summary. [Date last reviewed: 2016-06-30]	-	-	-	-
FBgn0034461	CG15124	1	FALSE	FALSE	FALSE	FALSE	TRUE		-	Insufficient genetic data for FlyBase to solicit a summary. [Date last reviewed: 2016-10-13]	biological_process ; GO:0008150 | no biological data available	cellular_component ; GO:0005575 | no biological data available	molecular_function ; GO:0003674 | no biological data available	-
FBgn0032860	CG15130	1	FALSE	FALSE	TRUE	FALSE	FALSE	TMIE	-	Insufficient genetic data for FlyBase to solicit a summary. [Date last reviewed: 2016-06-30]	biological_process ; GO:0008150 | no biological data available	cellular_component ; GO:0005575 | no biological data available	molecular_function ; GO:0003674 | no biological data available	-
FBgn0032649	CG15145	1	FALSE	FALSE	TRUE	FALSE	FALSE	MAATS1	-	Insufficient genetic data for FlyBase to solicit a summary. [Date last reviewed: 2017-07-13]	biological_process ; GO:0008150 | no biological data available	cellular_component ; GO:0005575 | no biological data available	molecular_function ; GO:0003674 | no biological data available	-
FBgn0032665	CG15152	1	FALSE	FALSE	TRUE	FALSE	FALSE		-	Insufficient genetic data for FlyBase to solicit a summary. [Date last reviewed: 2016-06-30]	-	-	-	-
FBgn0032663	CG15153	1	FALSE	FALSE	TRUE	FALSE	FALSE		-	Insufficient genetic data for FlyBase to solicit a summary. [Date last reviewed: 2016-10-13]	biological_process ; GO:0008150 | no biological data available	cellular_component ; GO:0005575 | no biological data available	molecular_function ; GO:0003674 | no biological data available	-
FBgn0032740	CG15172	1	FALSE	FALSE	TRUE	FALSE	FALSE		-	Insufficient genetic data for FlyBase to solicit a summary. [Date last reviewed: 2016-10-13]	biological_process ; GO:0008150 | no biological data available	cellular_component ; GO:0005575 | no biological data available	molecular_function ; GO:0003674 | no biological data available	-
FBgn0030278	CG15200	1	FALSE	FALSE	TRUE	FALSE	FALSE		-	-	sperm competition ; GO:0046692 | inferred from mutant phenotype	-	-	-
FBgn0033108	CG15236	1	TRUE	FALSE	FALSE	FALSE	FALSE		-	Insufficient genetic data for FlyBase to solicit a summary. [Date last reviewed: 2016-06-30]	-	-	-	-
FBgn0030156	CG15247	1	FALSE	FALSE	TRUE	FALSE	FALSE		-	Insufficient genetic data for FlyBase to solicit a summary. [Date last reviewed: 2016-10-13]	biological_process ; GO:0008150 | no biological data available	cellular_component ; GO:0005575 | no biological data available	molecular_function ; GO:0003674 | no biological data available	-
FBgn0030161	CG15249	1	FALSE	FALSE	FALSE	FALSE	TRUE	FADD	-	Insufficient genetic data for FlyBase to solicit a summary. [Date last reviewed: 2016-10-13]	biological_process ; GO:0008150 | no biological data available	cellular_component ; GO:0005575 | no biological data available	molecular_function ; GO:0003674 | no biological data available	-
FBgn0028879	CG15270	1	FALSE	FALSE	TRUE	FALSE	FALSE	ANO8	-	Insufficient genetic data for FlyBase to solicit a summary. [Date last reviewed: 2016-06-30]	chloride transport ; GO:0006821 | inferred from sequence or structural similarity with UniProtKB:Q9NW15 <newline> cation transport ; GO:0006812 | inferred from sequence or structural similarity with HGNC:25519	plasma membrane ; GO:0005886 | inferred from sequence or structural similarity with HGNC:25519	intracellular calcium activated chloride channel activity ; GO:0005229 | inferred from sequence or structural similarity with UniProtKB:Q9NW15 <newline> calcium activated cation channel activity ; GO:0005227 | inferred from sequence or structural similarity with HGNC:25519	-
FBgn0031144	CG1529	1	FALSE	FALSE	TRUE	FALSE	FALSE	ZNF142 | ZNF560 | ZNF576 | ZNF697	-	Insufficient genetic data for FlyBase to solicit a summary. [Date last reviewed: 2016-06-30]	negative regulation of transcription by RNA polymerase II ; GO:0000122 | inferred from sequence or structural similarity with UniProtKB:Q8K2R5	nucleus ; GO:0005634 | inferred from sequence or structural similarity with UniProtKB:G5EDU4	zinc ion binding ; GO:0008270 | inferred from electronic annotation with InterPro:IPR012934 <newline> RNA polymerase II proximal promoter sequence-specific DNA binding ; GO:0000978 | inferred from sequence or structural similarity with UniProtKB:Q8K2R5 <newline> DNA-binding transcription repressor activity, RNA polymerase II-specific ; GO:0001227 | inferred from sequence or structural similarity …	-
FBgn0030183	CG15309	1	FALSE	FALSE	FALSE	FALSE	TRUE	YPEL2	-	Insufficient genetic data for FlyBase to solicit a summary. [Date last reviewed: 2016-06-30]	-	cellular_component ; GO:0005575 | no biological data available	molecular_function ; GO:0003674 | no biological data available	-
FBgn0029987	CG15330	1	FALSE	FALSE	TRUE	FALSE	FALSE		-	-	-	-	-	-
FBgn0031377	CG15356	2	FALSE	FALSE	TRUE	FALSE	TRUE	EMSY	-	Insufficient genetic data for FlyBase to solicit a summary. [Date last reviewed: 2016-06-30]	regulation of transcription, DNA-templated ; GO:0006355 | inferred from electronic annotation with InterPro:IPR033482	nucleus ; GO:0005634 | inferred from direct assay <newline> Sin3-type complex ; GO:0070822 | inferred from direct assay	-	-
FBgn0030077	CG15365	1	FALSE	FALSE	TRUE	FALSE	FALSE	LZTS2 | LZTS3	-	Insufficient genetic data for FlyBase to solicit a summary. [Date last reviewed: 2017-07-13]	-	-	-	-
FBgn0030104	CG15368	1	FALSE	FALSE	TRUE	FALSE	FALSE	ZFAND5	-	-	-	-	zinc ion binding ; GO:0008270 | inferred from electronic annotation with InterPro:IPR000058	-
FBgn0031580	CG15423	1	FALSE	FALSE	TRUE	FALSE	FALSE		-	Insufficient genetic data for FlyBase to solicit a summary. [Date last reviewed: 2016-06-30]	-	-	-	-
FBgn0031602	CG15431	1	FALSE	FALSE	TRUE	FALSE	FALSE		-	Insufficient genetic data for FlyBase to solicit a summary. [Date last reviewed: 2016-06-30]	biological_process ; GO:0008150 | no biological data available	cellular_component ; GO:0005575 | no biological data available	molecular_function ; GO:0003674 | no biological data available	-
FBgn0029724	CG15472	1	FALSE	FALSE	TRUE	FALSE	FALSE		-	Insufficient genetic data for FlyBase to solicit a summary. [Date last reviewed: 2016-06-30]	-	-	-	-
FBgn0029719	CG15473	1	FALSE	FALSE	TRUE	FALSE	FALSE		-	Insufficient genetic data for FlyBase to solicit a summary. [Date last reviewed: 2016-06-30]	-	-	-	-
FBgn0029700	CG15576	1	FALSE	FALSE	TRUE	FALSE	FALSE		-	Insufficient genetic data for FlyBase to solicit a summary. [Date last reviewed: 2016-10-13]	biological_process ; GO:0008150 | no biological data available	cellular_component ; GO:0005575 | no biological data available	molecular_function ; GO:0003674 | no biological data available	-
FBgn0031632	CG15628	1	FALSE	FALSE	FALSE	TRUE	FALSE	GLYATL3	-	-	-	-	transferase activity, transferring acyl groups other than amino-acyl groups ; GO:0016747 | inferred from electronic annotation with InterPro:IPR013653	-
FBgn0028943	CG15638	1	FALSE	FALSE	TRUE	FALSE	FALSE		-	Insufficient genetic data for FlyBase to solicit a summary. [Date last reviewed: 2016-06-30]	-	-	-	-
FBgn0034567	CG15651	3	FALSE	TRUE	TRUE	FALSE	TRUE	FKRP	-	-	protein O-linked mannosylation ; GO:0035269 | inferred from sequence or structural similarity with HGNC:17997	Golgi apparatus ; GO:0005794 | inferred from sequence or structural similarity with HGNC:17997 <newline> rough endoplasmic reticulum ; GO:0005791 | inferred from sequence or structural similarity with HGNC:17997	molecular_function ; GO:0003674 | no biological data available	-
FBgn0034651	CG15676	1	FALSE	FALSE	FALSE	FALSE	TRUE	VBP1	-	Insufficient genetic data for FlyBase to solicit a summary. [Date last reviewed: 2016-06-30]	protein folding ; GO:0006457 | inferred from electronic annotation with InterPro:IPR016655 <newline> tubulin complex assembly ; GO:0007021 | inferred from biological aspect of ancestor with PANTHER:PTN000274575 <newline> microtubule-based process ; GO:0007017 | inferred from biological aspect of ancestor with PANTHER:PTN000274575	polysome ; GO:0005844 | inferred from biological aspect of ancestor with PANTHER:PTN000274575 <newline> prefoldin complex ; GO:0016272 | inferred from biological aspect of ancestor with PANTHER:PTN000274575 <newline> cytoplasm ; GO:0005737 | inferred from biological aspect of ancestor with PANTHER:PTN000274575	tubulin binding ; GO:0015631 | inferred from biological aspect of ancestor with PANTHER:PTN000274575	-
FBgn0029993	CG1571	1	FALSE	FALSE	TRUE	FALSE	FALSE	DNAI2	-	-	microtubule-based movement ; GO:0007018 | inferred from biological aspect of ancestor with PANTHER:PTN000277823 <newline> outer dynein arm assembly ; GO:0036158 | inferred from biological aspect of ancestor with PANTHER:PTN000278033 <newline> cilium movement ; GO:0003341 | inferred from biological aspect of ancestor with PANTHER:PTN000278033 <newline> cilium movement ; GO:0003341 | inferred from …	outer dynein arm ; GO:0036157 | inferred from sequence or structural similarity with UniProtKB:Q9GZS0 <newline> outer dynein arm ; GO:0036157 | inferred from biological aspect of ancestor with PANTHER:PTN000278033	ATP-dependent microtubule motor activity, plus-end-directed ; GO:0008574 | contributes_to inferred from biological aspect of ancestor with PANTHER:PTN000277823 <newline> dynein light chain binding ; GO:0045503 | inferred from biological aspect of ancestor with PANTHER:PTN000277823 <newline> dynein heavy chain binding ; GO:0045504 | inferred from biological aspect of ancestor with PANTHER:PTN00027…	-
FBgn0034120	CG15710	1	FALSE	FALSE	TRUE	FALSE	FALSE	CTCF | GFI1 | IKZF1 | IKZF2 | IKZF3 | IKZF4 | IKZF5 | PLAGL2 | ZBTB21 | ZBTB24 | ZFY | ZNF148 | ZNF316 | ZNF350 | ZNF382 | ZNF497 | ZNF564 | ZNF567 | ZNF613 | ZNF639 | ZNF649 | ZNF672 | ZNF691 | ZNF740 | ZNF787 | ZNF821 | ZNF835	-	Insufficient genetic data for FlyBase to solicit a summary. [Date last reviewed: 2016-06-30]	positive regulation of transcription by RNA polymerase II ; GO:0045944 | inferred from biological aspect of ancestor with PANTHER:PTN000696108	nucleoplasm ; GO:0005654 | inferred from biological aspect of ancestor with PANTHER:PTN000696108	transcription regulatory region DNA binding ; GO:0044212 | inferred from biological aspect of ancestor with PANTHER:PTN000696108 <newline> DNA-binding transcription factor activity ; GO:0003700 | inferred from biological aspect of ancestor with PANTHER:PTN000696108	-
FBgn0034131	CG15712	1	FALSE	FALSE	TRUE	FALSE	FALSE		-	Insufficient genetic data for FlyBase to solicit a summary. [Date last reviewed: 2016-10-13]	biological_process ; GO:0008150 | no biological data available	cellular_component ; GO:0005575 | no biological data available	molecular_function ; GO:0003674 | no biological data available	-
FBgn0036538	CG15715	1	FALSE	FALSE	TRUE	FALSE	FALSE	ZNF706	-	Insufficient genetic data for FlyBase to solicit a summary. [Date last reviewed: 2017-07-13]	-	cytoplasm ; GO:0005737 | inferred from high throughput direct assay	-	-
FBgn0030508	CG15760	1	FALSE	FALSE	TRUE	FALSE	FALSE	VOPP1	-	Insufficient genetic data for FlyBase to solicit a summary. [Date last reviewed: 2016-06-30]	-	cytoplasmic vesicle membrane ; GO:0030659 | inferred from electronic annotation with InterPro:IPR026229 <newline> integral component of organelle membrane ; GO:0031301 | inferred from biological aspect of ancestor with PANTHER:PTN001805617	-	-
FBgn0029814	CG15765	1	FALSE	FALSE	TRUE	FALSE	FALSE		-	-	nervous system development ; GO:0007399 | inferred from mutant phenotype	-	carbohydrate binding ; GO:0030246 | inferred from sequence or structural similarity with Lectin-galC1	-
FBgn0034904	CG15800	1	FALSE	FALSE	FALSE	FALSE	TRUE	SKP1	-	Insufficient genetic data for FlyBase to solicit a summary. [Date last reviewed: 2016-06-30]	SCF-dependent proteasomal ubiquitin-dependent protein catabolic process ; GO:0031146 | inferred from biological aspect of ancestor with PANTHER:PTN000126179	nucleus ; GO:0005634 | inferred from biological aspect of ancestor with PANTHER:PTN000126179 <newline> cytoplasm ; GO:0005737 | inferred from biological aspect of ancestor with PANTHER:PTN000126179	cullin family protein binding ; GO:0097602 | inferred from biological aspect of ancestor with PANTHER:PTN000126179 <newline> ubiquitin protein ligase activity ; GO:0061630 | contributes_to inferred from biological aspect of ancestor with PANTHER:PTN000126179	-
FBgn0038606	CG15803	1	FALSE	FALSE	TRUE	FALSE	FALSE	MPDZ | PATJ	-	-	biological_process ; GO:0008150 | no biological data available	cytoplasm ; GO:0005737 | inferred from sequence or structural similarity with HGNC:7208	protein C-terminus binding ; GO:0008022 | inferred from sequence or structural similarity with HGNC:7208	-
FBgn0035308	CG15822	1	FALSE	FALSE	TRUE	FALSE	FALSE	SESTD1	-	Insufficient genetic data for FlyBase to solicit a summary. [Date last reviewed: 2016-06-30]	-	-	-	-
FBgn0035316	CG15878	1	FALSE	FALSE	TRUE	FALSE	FALSE		-	Insufficient genetic data for FlyBase to solicit a summary. [Date last reviewed: 2016-10-13]	biological_process ; GO:0008150 | no biological data available	cellular_component ; GO:0005575 | no biological data available	molecular_function ; GO:0003674 | no biological data available	-
FBgn0030576	CG15890	1	FALSE	FALSE	TRUE	FALSE	FALSE	SLC46A3	-	-	transmembrane transport ; GO:0055085 | inferred from electronic annotation with InterPro:IPR011701	integral component of membrane ; GO:0016021 | inferred from electronic annotation with InterPro:IPR011701	-	-
FBgn0034462	CG15905	1	FALSE	FALSE	TRUE	FALSE	FALSE		-	Insufficient genetic data for FlyBase to solicit a summary. [Date last reviewed: 2016-06-30]	-	-	-	-
FBgn0040743	CG15919	1	FALSE	FALSE	TRUE	FALSE	FALSE		-	Insufficient genetic data for FlyBase to solicit a summary. [Date last reviewed: 2016-06-30]	-	-	-	-
FBgn0030027	CG1632	1	FALSE	FALSE	TRUE	FALSE	FALSE	CORIN | SFRP5 | TMPRSS13 | TMPRSS3	-	Insufficient genetic data for FlyBase to solicit a summary. [Date last reviewed: 2016-06-30]	proteolysis ; GO:0006508 | inferred from electronic annotation with InterPro:IPR001254	-	serine-type endopeptidase activity ; GO:0004252 | NOT inferred from key residues	-
FBgn0030478	CG1640	1	FALSE	FALSE	TRUE	FALSE	FALSE	GPT | GPT2	-	-	biosynthetic process ; GO:0009058 | inferred from electronic annotation with InterPro:IPR004839	cytosol ; GO:0005829 | inferred from high throughput direct assay <newline> mitochondrion ; GO:0005739 | inferred from high throughput direct assay	pyridoxal phosphate binding ; GO:0030170 | inferred from electronic annotation with InterPro:IPR004839 <newline> L-alanine:2-oxoglutarate aminotransferase activity ; GO:0004021 | inferred from sequence or structural similarity with UniProtKB:Q8TD30 <newline> L-alanine:2-oxoglutarate aminotransferase activity ; GO:0004021 | inferred from biological aspect of ancestor with PANTHER:PTN002272157	-
FBgn0036032	CG16711	1	FALSE	FALSE	FALSE	TRUE	FALSE		-	Insufficient genetic data for FlyBase to solicit a summary. [Date last reviewed: 2016-10-13]	biological_process ; GO:0008150 | no biological data available	cellular_component ; GO:0005575 | no biological data available	molecular_function ; GO:0003674 | no biological data available	-
FBgn0034505	CG16739	1	FALSE	FALSE	TRUE	FALSE	FALSE		-	Insufficient genetic data for FlyBase to solicit a summary. [Date last reviewed: 2016-10-13]	biological_process ; GO:0008150 | no biological data available	cellular_component ; GO:0005575 | no biological data available	molecular_function ; GO:0003674 | no biological data available	-
FBgn0037698	CG16779	1	FALSE	FALSE	TRUE	FALSE	FALSE	ZNF541	-	Insufficient genetic data for FlyBase to solicit a summary. [Date last reviewed: 2016-06-30]	-	nucleus ; GO:0005634 | inferred from biological aspect of ancestor with PANTHER:PTN001043031 <newline> histone deacetylase complex ; GO:0000118 | inferred from biological aspect of ancestor with PANTHER:PTN000412838	transcription regulatory region DNA binding ; GO:0044212 | inferred from biological aspect of ancestor with PANTHER:PTN001043031 <newline> DNA-binding transcription factor activity ; GO:0003700 | inferred from biological aspect of ancestor with PANTHER:PTN001043031 <newline> transcription factor binding ; GO:0008134 | inferred from biological aspect of ancestor with PANTHER:PTN001043031	-
FBgn0034940	CG16787	1	FALSE	FALSE	TRUE	FALSE	FALSE	C6orf136	-	Insufficient genetic data for FlyBase to solicit a summary. [Date last reviewed: 2016-10-13]	-	-	-	-
FBgn0037713	CG16790	1	FALSE	FALSE	FALSE	FALSE	TRUE	USB1	-	Insufficient genetic data for FlyBase to solicit a summary. [Date last reviewed: 2016-06-30]	U6 snRNA 3'-end processing ; GO:0034477 | inferred from biological aspect of ancestor with PANTHER:PTN000338265	nucleus ; GO:0005634 | inferred from biological aspect of ancestor with PANTHER:PTN000338265	protein binding ; GO:0005515 | inferred from physical interaction with UniProtKB:Q8INK6 <newline> 3'-5'-exoribonuclease activity ; GO:0000175 | inferred from biological aspect of ancestor with PANTHER:PTN000338265	Phosphodiesterase responsible for the U6 snRNA 3' end processing. Acts as an exoribonuclease (RNase) responsible for trimming the poly(U) tract of the last nucleotides in the pre-U6 snRNA molecule, leading to the formation of mature U6 snRNA.
FBgn0032491	CG16815	1	FALSE	FALSE	TRUE	FALSE	FALSE		-	Insufficient genetic data for FlyBase to solicit a summary. [Date last reviewed: 2016-06-30]	-	-	-	-
FBgn0028941	CG16853	1	FALSE	FALSE	TRUE	FALSE	FALSE		-	Insufficient genetic data for FlyBase to solicit a summary. [Date last reviewed: 2016-06-30]	-	-	-	-
FBgn0032338	CG16854	1	FALSE	FALSE	TRUE	FALSE	FALSE		-	-	multicellular organism reproduction ; GO:0032504 | inferred from biological aspect of ancestor with PANTHER:PTN000104511	-	catalytic activity ; GO:0003824 | inferred from electronic annotation with InterPro:IPR017849, InterPro:IPR017850	-
FBgn0034498	CG16868	1	FALSE	FALSE	TRUE	FALSE	FALSE	CACHD1	-	Insufficient genetic data for FlyBase to solicit a summary. [Date last reviewed: 2016-06-30]	-	voltage-gated calcium channel complex ; GO:0005891 | inferred from biological aspect of ancestor with PANTHER:PTN000018330	voltage-gated calcium channel activity ; GO:0005245 | inferred from biological aspect of ancestor with PANTHER:PTN000018330	-
FBgn0027589	CG1688	2	TRUE	FALSE	TRUE	FALSE	FALSE	KCNK18	-	Insufficient genetic data for FlyBase to solicit a summary. [Date last reviewed: 2016-06-30]	potassium ion transmembrane transport ; GO:0071805 | inferred from biological aspect of ancestor with PANTHER:PTN000108561 <newline> potassium ion transmembrane transport ; GO:0071805 | inferred from sequence or structural similarity with Task7, Task6 <newline> stabilization of membrane potential ; GO:0030322 | inferred from biological aspect of ancestor with PANTHER:PTN000108561	integral component of membrane ; GO:0016021 | inferred from sequence or structural similarity with Task7, Task6 <newline> integral component of plasma membrane ; GO:0005887 | inferred from biological aspect of ancestor with PANTHER:PTN000108561	potassium channel activity ; GO:0005267 | inferred from sequence or structural similarity with Task7, Task6 <newline> potassium ion leak channel activity ; GO:0022841 | inferred from biological aspect of ancestor with PANTHER:PTN000108561	-
FBgn0031116	CG1695	1	FALSE	FALSE	TRUE	FALSE	FALSE	SGSM1	-	Insufficient genetic data for FlyBase to solicit a summary. [Date last reviewed: 2016-06-30]	regulation of GTPase activity ; GO:0043087 | inferred from sequence or structural similarity with Evi5 <newline> activation of GTPase activity ; GO:0090630 | inferred from biological aspect of ancestor with PANTHER:PTN000537561 <newline> intracellular protein transport ; GO:0006886 | inferred from biological aspect of ancestor with PANTHER:PTN000537561	-	GTPase activator activity ; GO:0005096 | inferred from sequence or structural similarity with Evi5 <newline> GTPase activator activity ; GO:0005096 | inferred from biological aspect of ancestor with PANTHER:PTN000537561 <newline> Rab GTPase binding ; GO:0017137 | inferred from biological aspect of ancestor with PANTHER:PTN000537561	-
FBgn0033443	CG1698	1	FALSE	FALSE	TRUE	FALSE	FALSE	SLC6A11 | SLC6A15 | SLC6A16 | SLC6A17 | SLC6A7 | SLC6A9	-	Insufficient genetic data for FlyBase to solicit a summary. [Date last reviewed: 2016-06-30]	amino acid transmembrane transport ; GO:0003333 | inferred from sequence model <newline> neurotransmitter transport ; GO:0006836 | inferred from sequence or structural similarity with DAT	integral component of membrane ; GO:0016021 | inferred from electronic annotation with InterPro:IPR000175 <newline> integral component of membrane ; GO:0016021 | inferred from sequence model <newline> plasma membrane ; GO:0005886 | inferred from biological aspect of ancestor with PANTHER:PTN000177662	neurotransmitter:sodium symporter activity ; GO:0005328 | inferred from electronic annotation with InterPro:IPR000175 <newline> amino acid:cation symporter activity ; GO:0005416 | inferred from sequence model <newline> L-amino acid transmembrane transporter activity ; GO:0015179 | inferred from biological aspect of ancestor with PANTHER:PTN002267127 <newline> neurotransmitter transmembrane transp…	-
FBgn0025621	CG16989	1	FALSE	FALSE	TRUE	FALSE	FALSE	HEATR6	-	Insufficient genetic data for FlyBase to solicit a summary. [Date last reviewed: 2016-06-30]	-	-	-	-
FBgn0031412	CG16995	1	FALSE	FALSE	TRUE	FALSE	FALSE	GLIPR2	-	Insufficient genetic data for FlyBase to solicit a summary. [Date last reviewed: 2016-06-30]	multicellular organism reproduction ; GO:0032504 | inferred from expression pattern	extracellular region ; GO:0005576 | inferred from sequence model <newline> extracellular space ; GO:0005615 | inferred from biological aspect of ancestor with PANTHER:PTN000036124	molecular_function ; GO:0003674 | no biological data available	-
FBgn0035795	CG16998	1	FALSE	FALSE	TRUE	FALSE	FALSE	PRSS57	-	Insufficient genetic data for FlyBase to solicit a summary. [Date last reviewed: 2016-06-30]	proteolysis ; GO:0006508 | inferred from electronic annotation with InterPro:IPR001254, InterPro:IPR001314, InterPro:IPR018114 <newline> proteolysis ; GO:0006508 | inferred from sequence model	-	serine-type endopeptidase activity ; GO:0004252 | inferred from sequence model <newline> serine-type endopeptidase activity ; GO:0004252 | inferred from biological aspect of ancestor with PANTHER:PTN001208729	-
FBgn0033827	CG17047	1	FALSE	FALSE	TRUE	FALSE	FALSE		-	Insufficient genetic data for FlyBase to solicit a summary. [Date last reviewed: 2016-10-13]	biological_process ; GO:0008150 | no biological data available	cellular_component ; GO:0005575 | no biological data available	molecular_function ; GO:0003674 | no biological data available	-
FBgn0031099	CG17065	1	FALSE	FALSE	FALSE	FALSE	TRUE	AMDHD2	-	-	N-acetylglucosamine catabolic process ; GO:0006046 | inferred from biological aspect of ancestor with PANTHER:PTN000121925	-	N-acetylglucosamine-6-phosphate deacetylase activity ; GO:0008448 | inferred from biological aspect of ancestor with PANTHER:PTN000121925	-
FBgn0032414	CG17211	1	FALSE	FALSE	TRUE	FALSE	FALSE		-	Insufficient genetic data for FlyBase to solicit a summary. [Date last reviewed: 2016-06-30]	epithelial tube morphogenesis ; GO:0060562 | inferred from sequence or structural similarity with tnc	extracellular matrix ; GO:0031012 | inferred from sequence or structural similarity with tnc	integrin binding ; GO:0005178 | inferred from sequence or structural similarity with tnc	-
FBgn0031500	CG17221	1	FALSE	FALSE	FALSE	FALSE	TRUE	RTN4IP1	-	-	oxidation-reduction process ; GO:0055114 | inferred from electronic annotation with InterPro:IPR002085, InterPro:IPR013154 <newline> mushroom body development ; GO:0016319 | inferred from mutant phenotype	mitochondrion ; GO:0005739 | inferred from biological aspect of ancestor with PANTHER:PTN000190896	oxidoreductase activity ; GO:0016491 | inferred from electronic annotation with InterPro:IPR002085	-
FBgn0031489	CG17224	1	FALSE	FALSE	FALSE	FALSE	TRUE	UPP1	-	Insufficient genetic data for FlyBase to solicit a summary. [Date last reviewed: 2016-06-30]	nucleoside metabolic process ; GO:0009116 | inferred from electronic annotation with InterPro:IPR000845 <newline> nucleotide catabolic process ; GO:0009166 | inferred from electronic annotation with InterPro:IPR010059	cytoplasm ; GO:0005737 | inferred from electronic annotation with InterPro:IPR010059	uridine phosphorylase activity ; GO:0004850 | inferred from electronic annotation with InterPro:IPR010059	-
FBgn0035249	CG17249	1	FALSE	FALSE	TRUE	FALSE	FALSE	PRCC	-	-	mitotic cell cycle checkpoint ; GO:0007093 | inferred from sequence or structural similarity with HGNC:9343	nucleus ; GO:0005634 | inferred from sequence or structural similarity with HGNC:9343	molecular_function ; GO:0003674 | no biological data available	-
FBgn0038449	CG17562	1	FALSE	FALSE	FALSE	FALSE	TRUE	FAR1 | FAR2	-	Insufficient genetic data for FlyBase to solicit a summary. [Date last reviewed: 2016-06-30]	long-chain fatty-acyl-CoA metabolic process ; GO:0035336 | inferred from biological aspect of ancestor with PANTHER:PTN000110226	peroxisome ; GO:0005777 | inferred from biological aspect of ancestor with PANTHER:PTN000110227 <newline> intracellular membrane-bounded organelle ; GO:0043231 | inferred from biological aspect of ancestor with PANTHER:PTN000110226	fatty-acyl-CoA reductase (alcohol-forming) activity ; GO:0080019 | inferred from sequence or structural similarity with HGNC:26222 <newline> fatty-acyl-CoA reductase (alcohol-forming) activity ; GO:0080019 | inferred from biological aspect of ancestor with PANTHER:PTN000110226	-
FBgn0031195	CG17600	1	FALSE	FALSE	TRUE	FALSE	FALSE		-	-	-	integral component of membrane ; GO:0016021 | inferred from electronic annotation with InterPro:IPR007237	-	-
FBgn0031365	CG17650	1	FALSE	FALSE	TRUE	FALSE	FALSE		-	Insufficient genetic data for FlyBase to solicit a summary. [Date last reviewed: 2016-06-30]	-	-	-	-
FBgn0000633	CG17716	1	FALSE	FALSE	TRUE	FALSE	FALSE	BCAM	-	NA (CG17716) encodes a predicted secreted immunoglobuin domain protein expressed in the embryonic central nervous system. [Date last reviewed: 2019-09-26]	-	-	-	-
FBgn0033710	CG17739	1	FALSE	FALSE	TRUE	FALSE	FALSE	SPON1	-	Insufficient genetic data for FlyBase to solicit a summary. [Date last reviewed: 2016-06-30]	cell adhesion ; GO:0007155 | inferred from biological aspect of ancestor with PANTHER:PTN002259349	extracellular matrix ; GO:0031012 | inferred from biological aspect of ancestor with PANTHER:PTN002259349	serine-type endopeptidase inhibitor activity ; GO:0004867 | inferred from electronic annotation with InterPro:IPR002223	-
FBgn0028394	CG17834	1	FALSE	FALSE	TRUE	FALSE	FALSE		-	Insufficient genetic data for FlyBase to solicit a summary. [Date last reviewed: 2016-06-30]	-	-	-	-
FBgn0036454	CG17839	3	TRUE	FALSE	TRUE	TRUE	FALSE		-	-	-	sarcomere ; GO:0030017 | inferred from biological aspect of ancestor with PANTHER:PTN002674864 <newline> nucleus ; GO:0005634 | inferred from high throughput direct assay	-	-
FBgn0032086	CG17906	1	FALSE	FALSE	TRUE	FALSE	FALSE		-	Insufficient genetic data for FlyBase to solicit a summary. [Date last reviewed: 2016-06-30]	-	-	-	-
FBgn0033491	CG18011	1	TRUE	FALSE	FALSE	FALSE	FALSE	ZNF208 | ZNF521	-	-	regulation of transcription by RNA polymerase II ; GO:0006357 | inferred from sequence or structural similarity with UniProtKB:P32338	nucleus ; GO:0005634 | inferred from sequence or structural similarity with UniProtKB:P32338	DNA-binding transcription factor activity, RNA polymerase II-specific ; GO:0000981 | inferred from sequence or structural similarity with UniProtKB:P32338 <newline> RNA polymerase II proximal promoter sequence-specific DNA binding ; GO:0000978 | inferred from sequence or structural similarity with UniProtKB:P32338	-
FBgn0032082	CG18088	1	FALSE	FALSE	TRUE	FALSE	FALSE		-	Insufficient genetic data for FlyBase to solicit a summary. [Date last reviewed: 2016-06-30]	multicellular organism reproduction ; GO:0032504 | inferred from biological aspect of ancestor with PANTHER:PTN000104511	-	catalytic activity ; GO:0003824 | inferred from electronic annotation with InterPro:IPR017849, InterPro:IPR017850	-
FBgn0028872	CG18095	1	TRUE	FALSE	FALSE	FALSE	FALSE	IGFALS	-	Insufficient genetic data for FlyBase to solicit a summary. [Date last reviewed: 2016-06-30]	-	extracellular space ; GO:0005615 | inferred from biological aspect of ancestor with PANTHER:PTN002542430	-	-
FBgn0030359	CG18130	1	FALSE	FALSE	TRUE	FALSE	FALSE	NME9	-	Insufficient genetic data for FlyBase to solicit a summary. [Date last reviewed: 2016-06-30]	cell redox homeostasis ; GO:0045454 | inferred from electronic annotation with InterPro:IPR017937	-	-	-
FBgn0036023	CG18179	2	FALSE	FALSE	FALSE	TRUE	TRUE	C1S | CTRB2 | CTRL | PROC | PRSS21 | PRSS22 | PRSS27 | PRSS33 | PRSS41 | PRSS48 | PRSS8 | ROCK2 | TPSAB1 | TPSD1 | TPSG1	-	Insufficient genetic data for FlyBase to solicit a summary. [Date last reviewed: 2016-06-30]	proteolysis ; GO:0006508 | inferred from electronic annotation with InterPro:IPR001254, InterPro:IPR001314, InterPro:IPR018114 <newline> proteolysis ; GO:0006508 | inferred from sequence model	-	serine-type endopeptidase activity ; GO:0004252 | inferred from electronic annotation with InterPro:IPR001254, InterPro:IPR001314, InterPro:IPR018114 <newline> serine-type endopeptidase activity ; GO:0004252 | inferred from sequence model	-
FBgn0036024	CG18180	1	FALSE	FALSE	FALSE	FALSE	TRUE	C1S | CTRB2 | CTRL | PROC | PRSS21 | PRSS22 | PRSS27 | PRSS33 | PRSS41 | PRSS48 | PRSS8 | ROCK2 | TPSAB1 | TPSD1 | TPSG1	-	Insufficient genetic data for FlyBase to solicit a summary. [Date last reviewed: 2016-06-30]	proteolysis ; GO:0006508 | inferred from electronic annotation with InterPro:IPR001254, InterPro:IPR001314, InterPro:IPR018114 <newline> proteolysis ; GO:0006508 | inferred from sequence model	-	serine-type endopeptidase activity ; GO:0004252 | inferred from electronic annotation with InterPro:IPR001254, InterPro:IPR001314, InterPro:IPR018114 <newline> serine-type endopeptidase activity ; GO:0004252 | inferred from sequence model	-
FBgn0033904	CG18327	1	FALSE	FALSE	TRUE	FALSE	FALSE	SLC25A34	-	-	-	-	-	-
FBgn0037931	CG18476	1	FALSE	FALSE	FALSE	FALSE	TRUE	ZNF585A | ZNF594 | ZNF808	-	Insufficient genetic data for FlyBase to solicit a summary. [Date last reviewed: 2016-06-30]	regulation of transcription, DNA-templated ; GO:0006355 | inferred from sequence or structural similarity with UniProtKB:O08900	nucleus ; GO:0005634 | inferred from sequence or structural similarity with UniProtKB:O08900	zinc ion binding ; GO:0008270 | inferred from electronic annotation with InterPro:IPR012934 <newline> transcription regulatory region sequence-specific DNA binding ; GO:0000976 | inferred from sequence or structural similarity with UniProtKB:O08900 <newline> DNA-binding transcription factor activity ; GO:0003700 | inferred from sequence or structural similarity with UniProtKB:O08900	-
FBgn0028527	CG18507	1	FALSE	TRUE	FALSE	FALSE	FALSE	TMEM268	-	Insufficient genetic data for FlyBase to solicit a summary. [Date last reviewed: 2016-06-30]	-	-	-	-
FBgn0028900	CG18518	1	FALSE	FALSE	TRUE	FALSE	FALSE		-	Insufficient genetic data for FlyBase to solicit a summary. [Date last reviewed: 2016-06-30]	-	-	-	-
FBgn0036466	CG18581	1	FALSE	FALSE	FALSE	FALSE	TRUE		-	Insufficient genetic data for FlyBase to solicit a summary. [Date last reviewed: 2016-10-13]	-	-	-	-
FBgn0035642	CG18586	1	FALSE	FALSE	TRUE	FALSE	FALSE	ACSBG1 | ACSBG2 | ACSF2 | ACSF3 | ACSL1 | ACSL3 | ACSL4 | ACSL6 | ACSM1 | ACSM2A | ACSM2B | ACSM3 | ACSM4 | ACSM5 | ACSM6 | ACSS2 | DIP2A | DIP2B | DIP2C | SLC27A1 | SLC27A2 | SLC27A3 | SLC27A4 | SLC27A5 | SLC27A6	-	-	-	-	catalytic activity ; GO:0003824 | inferred from electronic annotation with InterPro:IPR000873	-
FBgn0038460	CG18622	1	FALSE	FALSE	TRUE	FALSE	FALSE		-	Insufficient genetic data for FlyBase to solicit a summary. [Date last reviewed: 2016-10-13]	biological_process ; GO:0008150 | no biological data available	cellular_component ; GO:0005575 | no biological data available	molecular_function ; GO:0003674 | no biological data available	-
FBgn0040696	CG18675	1	FALSE	FALSE	TRUE	FALSE	FALSE	CFAP298	-	-	regulation of cilium movement ; GO:0003352 | inferred from electronic annotation with InterPro:IPR021298	cellular_component ; GO:0005575 | no biological data available	molecular_function ; GO:0003674 | no biological data available	-
FBgn0042213	CG18731	1	FALSE	FALSE	FALSE	FALSE	TRUE	C19orf25	-	Insufficient genetic data for FlyBase to solicit a summary. [Date last reviewed: 2016-10-13]	biological_process ; GO:0008150 | no biological data available	cellular_component ; GO:0005575 | no biological data available	molecular_function ; GO:0003674 | no biological data available	-
FBgn0042180	CG18870	1	FALSE	FALSE	TRUE	FALSE	FALSE		-	Insufficient genetic data for FlyBase to solicit a summary. [Date last reviewed: 2016-06-30]	-	-	-	-
FBgn0027547	CG1927	1	FALSE	FALSE	TRUE	FALSE	FALSE		-	Insufficient genetic data for FlyBase to solicit a summary. [Date last reviewed: 2016-06-30]	-	-	-	-
FBgn0030485	CG1998	1	FALSE	FALSE	TRUE	FALSE	FALSE	FAXDC2	-	Insufficient genetic data for FlyBase to solicit a summary. [Date last reviewed: 2016-06-30]	oxidation-reduction process ; GO:0055114 | inferred from electronic annotation with InterPro:IPR006694 <newline> sterol biosynthetic process ; GO:0016126 | inferred from biological aspect of ancestor with PANTHER:PTN000221246	membrane ; GO:0016020 | inferred from biological aspect of ancestor with PANTHER:PTN000221168 <newline> endoplasmic reticulum membrane ; GO:0005789 | inferred from biological aspect of ancestor with PANTHER:PTN000221169	iron ion binding ; GO:0005506 | inferred from electronic annotation with InterPro:IPR006694 <newline> oxidoreductase activity ; GO:0016491 | inferred from biological aspect of ancestor with PANTHER:PTN000221168 <newline> C-4 methylsterol oxidase activity ; GO:0000254 | inferred from biological aspect of ancestor with PANTHER:PTN000221246	-
FBgn0032957	CG2225	1	FALSE	FALSE	TRUE	FALSE	FALSE		-	Insufficient genetic data for FlyBase to solicit a summary. [Date last reviewed: 2017-07-13]	biological_process ; GO:0008150 | no biological data available	cellular_component ; GO:0005575 | no biological data available	molecular_function ; GO:0003674 | no biological data available	-
FBgn0037336	CG2519	1	FALSE	FALSE	FALSE	FALSE	TRUE		-	Insufficient genetic data for FlyBase to solicit a summary. [Date last reviewed: 2016-10-13]	biological_process ; GO:0008150 | no biological data available	cellular_component ; GO:0005575 | no biological data available	molecular_function ; GO:0003674 | no biological data available	-
FBgn0024991	CG2694	1	FALSE	FALSE	TRUE	FALSE	FALSE	GCNA	-	Insufficient genetic data for FlyBase to solicit a summary. [Date last reviewed: 2016-06-30]	-	nucleus ; GO:0005634 | inferred from biological aspect of ancestor with PANTHER:PTN000559411	molecular_function ; GO:0003674 | no biological data available	-
FBgn0031533	CG2772	1	FALSE	FALSE	TRUE	FALSE	FALSE	LIPA | LIPF | LIPK | LIPM | LIPN	-	Insufficient genetic data for FlyBase to solicit a summary. [Date last reviewed: 2016-06-30]	lipid metabolic process ; GO:0006629 | inferred from electronic annotation with InterPro:IPR006693	-	hydrolase activity, acting on ester bonds ; GO:0016788 | inferred from electronic annotation with InterPro:IPR025483	-
FBgn0034753	CG2852	1	FALSE	FALSE	FALSE	FALSE	TRUE	PPIB	-	Insufficient genetic data for FlyBase to solicit a summary. [Date last reviewed: 2016-06-30]	protein peptidyl-prolyl isomerization ; GO:0000413 | inferred from electronic annotation with InterPro:IPR002130 <newline> multicellular organism reproduction ; GO:0032504 | inferred from high throughput expression pattern <newline> protein refolding ; GO:0042026 | inferred from biological aspect of ancestor with PANTHER:PTN002594282	extracellular region ; GO:0005576 | inferred from biological aspect of ancestor with PANTHER:PTN000870362 <newline> extracellular region ; GO:0005576 | inferred from high throughput direct assay <newline> extracellular space ; GO:0005615 | inferred from direct assay <newline> endomembrane system ; GO:0012505 | inferred from high throughput direct assay <newline> extracellular space ; GO:0005615 |…	peptidyl-prolyl cis-trans isomerase activity ; GO:0003755 | inferred from biological aspect of ancestor with PANTHER:PTN002594282 <newline> unfolded protein binding ; GO:0051082 | inferred from biological aspect of ancestor with PANTHER:PTN002594282 <newline> cyclosporin A binding ; GO:0016018 | inferred from biological aspect of ancestor with PANTHER:PTN002594282	-
FBgn0034689	CG2921	1	FALSE	FALSE	TRUE	FALSE	FALSE	ARMT1	-	-	regulation of response to DNA damage stimulus ; GO:2001020 | inferred from biological aspect of ancestor with PANTHER:PTN000262496 <newline> protein methylation ; GO:0006479 | inferred from sequence or structural similarity with HGNC:17872 <newline> regulation of response to DNA damage stimulus ; GO:2001020 | inferred from sequence or structural similarity with HGNC:17872	cellular_component ; GO:0005575 | no biological data available	protein carboxyl O-methyltransferase activity ; GO:0051998 | inferred from electronic annotation with InterPro:IPR039763 <newline> enzyme binding ; GO:0019899 | inferred from sequence or structural similarity with HGNC:17872 <newline> phosphatase activity ; GO:0016791 | inferred from biological aspect of ancestor with PANTHER:PTN000262496	-
FBgn0037344	CG2926	2	FALSE	FALSE	TRUE	FALSE	TRUE	PHRF1	-	-	regulation of alternative mRNA splicing, via spliceosome ; GO:0000381 | inferred from high throughput mutant phenotype	nucleus ; GO:0005634 | inferred by curator from GO:0000381	zinc ion binding ; GO:0008270 | inferred from sequence model	-
FBgn0028491	CG2930	1	FALSE	FALSE	TRUE	FALSE	FALSE	SLC15A1	-	Insufficient genetic data for FlyBase to solicit a summary. [Date last reviewed: 2016-06-30]	oligopeptide transport ; GO:0006857 | inferred from electronic annotation with InterPro:IPR018456 <newline> transmembrane transport ; GO:0055085 | inferred from electronic annotation with InterPro:IPR000109	integral component of plasma membrane ; GO:0005887 | inferred from biological aspect of ancestor with PANTHER:PTN000183270 <newline> integral component of membrane ; GO:0016021 | inferred from biological aspect of ancestor with PANTHER:PTN000183265	peptide transmembrane transporter activity ; GO:1904680 | inferred from biological aspect of ancestor with PANTHER:PTN000183265 <newline> oligopeptide transmembrane transporter activity ; GO:0035673 | inferred from biological aspect of ancestor with PANTHER:PTN000183265 <newline> dipeptide transmembrane transporter activity ; GO:0071916 | inferred from biological aspect of ancestor with PANTHER:P…	-
FBgn0030186	CG2962	2	FALSE	FALSE	TRUE	FALSE	TRUE	POU2AF1	-	Insufficient genetic data for FlyBase to solicit a summary. [Date last reviewed: 2016-10-13]	-	-	-	-
FBgn0031462	CG2964	3	FALSE	FALSE	TRUE	TRUE	TRUE	PKLR	-	Insufficient genetic data for FlyBase to solicit a summary. [Date last reviewed: 2016-06-30]	pyruvate metabolic process ; GO:0006090 | inferred from sequence or structural similarity with SGD:S000000036 <newline> glycolytic process ; GO:0006096 | inferred from biological aspect of ancestor with PANTHER:PTN000212670 <newline> glycolytic process ; GO:0006096 | inferred from sequence or structural similarity with SGD:S000000036	cytoplasm ; GO:0005737 | inferred from biological aspect of ancestor with PANTHER:PTN000212670 <newline> plasma membrane ; GO:0005886 | inferred from sequence or structural similarity with SGD:S000000036 <newline> cytoplasm ; GO:0005737 | inferred from sequence or structural similarity with SGD:S000000036	magnesium ion binding ; GO:0000287 | inferred from electronic annotation with InterPro:IPR001697, InterPro:IPR015793, InterPro:IPR015794 <newline> potassium ion binding ; GO:0030955 | inferred from electronic annotation with InterPro:IPR001697, InterPro:IPR015793, InterPro:IPR015794 <newline> pyruvate kinase activity ; GO:0004743 | inferred from sequence or structural similarity with SGD:S0000000…	-
FBgn0030170	CG2990	1	FALSE	FALSE	TRUE	FALSE	FALSE	DNA2	-	Insufficient genetic data for FlyBase to solicit a summary. [Date last reviewed: 2016-06-30]	DNA replication, Okazaki fragment processing ; GO:0033567 | inferred from electronic annotation with InterPro:IPR026851 <newline> replication fork reversal ; GO:0071932 | inferred from biological aspect of ancestor with PANTHER:PTN000094675	cytoplasm ; GO:0005737 | inferred from biological aspect of ancestor with PANTHER:PTN000094675 <newline> nuclear chromosome, telomeric region ; GO:0000784 | inferred from biological aspect of ancestor with PANTHER:PTN000094675 <newline> nucleus ; GO:0005634 | inferred from biological aspect of ancestor with PANTHER:PTN000094675	5'-flap endonuclease activity ; GO:0017108 | inferred from biological aspect of ancestor with PANTHER:PTN000094675 <newline> RNA binding ; GO:0003723 | inferred from biological aspect of ancestor with PANTHER:PTN000094509	-
FBgn0050039	CG30039	1	FALSE	FALSE	TRUE	FALSE	FALSE		-	-	-	cellular_component ; GO:0005575 | no biological data available	molecular_function ; GO:0003674 | no biological data available	-
FBgn0050048	CG30048	1	FALSE	FALSE	TRUE	FALSE	FALSE	PKD1L1 | PKD1L2 | PKD1L3	-	Insufficient genetic data for FlyBase to solicit a summary. [Date last reviewed: 2016-06-30]	-	-	-	-
FBgn0050050	CG30050	1	FALSE	FALSE	TRUE	FALSE	FALSE		-	Insufficient genetic data for FlyBase to solicit a summary. [Date last reviewed: 2016-06-30]	-	cellular_component ; GO:0005575 | no biological data available	molecular_function ; GO:0003674 | no biological data available	-
FBgn0050089	CG30089	1	FALSE	FALSE	TRUE	FALSE	FALSE		-	Insufficient genetic data for FlyBase to solicit a summary. [Date last reviewed: 2017-07-13]	-	-	-	-
FBgn0050105	CG30105	1	FALSE	FALSE	TRUE	FALSE	FALSE	RNASEH2C	-	Insufficient genetic data for FlyBase to solicit a summary. [Date last reviewed: 2016-06-30]	RNA catabolic process ; GO:0006401 | inferred from electronic annotation with InterPro:IPR013924 <newline> biological_process ; GO:0008150 | no biological data available	ribonuclease H2 complex ; GO:0032299 | inferred from electronic annotation with InterPro:IPR013924 <newline> cellular_component ; GO:0005575 | no biological data available	molecular_function ; GO:0003674 | no biological data available	-
FBgn0028496	CG30116	1	FALSE	FALSE	TRUE	FALSE	FALSE	APAF1 | DCAF10 | NWD1 | TEP1 | TTC41P | WDR27 | WDR61 | WDR7 | WDR72 | WDSUB1	-	-	-	-	-	-
FBgn0050157	CG30157	1	FALSE	FALSE	TRUE	FALSE	FALSE	UFSP1	-	Insufficient genetic data for FlyBase to solicit a summary. [Date last reviewed: 2016-06-30]	biological_process ; GO:0008150 | no biological data available	cellular_component ; GO:0005575 | no biological data available	UFM1 hydrolase activity ; GO:0071567 | inferred from sequence or structural similarity with UniProtKB:Q99K23 <newline> thiolester hydrolase activity ; GO:0016790 | inferred from sequence or structural similarity with UniProtKB:Q99K23	Thiol protease which recognizes and hydrolyzes the peptide bond at the C-terminal Gly of UFM1, a ubiquitin-like modifier protein bound to a number of target proteins.
FBgn0050158	CG30158	1	FALSE	FALSE	TRUE	FALSE	FALSE	RASD1	-	Insufficient genetic data for FlyBase to solicit a summary. [Date last reviewed: 2016-06-30]	signal transduction ; GO:0007165 | inferred from electronic annotation with InterPro:IPR020849	plasma membrane ; GO:0005886 | inferred from biological aspect of ancestor with PANTHER:PTN000631348	GTPase activity ; GO:0003924 | inferred from biological aspect of ancestor with PANTHER:PTN000631348 <newline> GTP binding ; GO:0005525 | inferred from biological aspect of ancestor with PANTHER:PTN000631348 <newline> GDP binding ; GO:0019003 | inferred from biological aspect of ancestor with PANTHER:PTN000631348	-
FBgn0050177	CG30177	1	FALSE	FALSE	TRUE	FALSE	FALSE	REEP1 | REEP2 | REEP3 | REEP4	-	Insufficient genetic data for FlyBase to solicit a summary. [Date last reviewed: 2017-07-13]	biological_process ; GO:0008150 | no biological data available	cellular_component ; GO:0005575 | no biological data available	molecular_function ; GO:0003674 | no biological data available	-
FBgn0050183	CG30183	1	FALSE	FALSE	TRUE	FALSE	FALSE	ANLN	-	-	septin ring organization ; GO:0031106 | inferred from biological aspect of ancestor with PANTHER:PTN001853010 <newline> actomyosin contractile ring assembly ; GO:0000915 | inferred from biological aspect of ancestor with PANTHER:PTN001853010 <newline> cortical cytoskeleton organization ; GO:0030865 | inferred from biological aspect of ancestor with PANTHER:PTN001853010 <newline> mitotic cytokines…	nucleoplasm ; GO:0005654 | inferred from sequence or structural similarity with HGNC:14082 <newline> actin cytoskeleton ; GO:0015629 | inferred from sequence or structural similarity with HGNC:14082 <newline> actomyosin contractile ring ; GO:0005826 | inferred from biological aspect of ancestor with PANTHER:PTN001853010	GTP-Rho binding ; GO:0017049 | inferred from biological aspect of ancestor with PANTHER:PTN001853010 <newline> actin binding ; GO:0003779 | inferred from sequence or structural similarity with HGNC:14082	-
FBgn0050222	CG30222	1	FALSE	FALSE	TRUE	FALSE	FALSE		-	Insufficient genetic data for FlyBase to solicit a summary. [Date last reviewed: 2016-10-13]	biological_process ; GO:0008150 | no biological data available	cellular_component ; GO:0005575 | no biological data available	molecular_function ; GO:0003674 | no biological data available	-
FBgn0050265	CG30265	1	FALSE	FALSE	TRUE	FALSE	FALSE	SLC17A3	-	-	transmembrane transport ; GO:0055085 | inferred from electronic annotation with InterPro:IPR011701 <newline> anion transport ; GO:0006820 | inferred from biological aspect of ancestor with PANTHER:PTN000184222	integral component of membrane ; GO:0016021 | inferred from biological aspect of ancestor with PANTHER:PTN000184222 <newline> plasma membrane ; GO:0005886 | inferred from biological aspect of ancestor with PANTHER:PTN000910672	transmembrane transporter activity ; GO:0022857 | inferred from biological aspect of ancestor with PANTHER:PTN000184222	-
FBgn0050269	CG30269	1	FALSE	FALSE	TRUE	FALSE	FALSE	LITAF	-	Insufficient genetic data for FlyBase to solicit a summary. [Date last reviewed: 2016-06-30]	biological_process ; GO:0008150 | no biological data available	cellular_component ; GO:0005575 | no biological data available	molecular_function ; GO:0003674 | no biological data available	-
FBgn0050278	CG30278	1	FALSE	FALSE	FALSE	FALSE	TRUE	SLCO1A2 | SLCO1B1 | SLCO1B3 | SLCO1B7 | SLCO1C1 | SLCO2A1 | SLCO2B1 | SLCO3A1 | SLCO4A1 | SLCO4C1 | SLCO5A1 | SLCO6A1	-	Insufficient genetic data for FlyBase to solicit a summary. [Date last reviewed: 2016-06-30]	-	-	-	-
FBgn0050289	CG30289	1	FALSE	FALSE	TRUE	FALSE	FALSE	PRSS45P	-	Insufficient genetic data for FlyBase to solicit a summary. [Date last reviewed: 2016-06-30]	proteolysis ; GO:0006508 | inferred from biological aspect of ancestor with PANTHER:PTN001207268	extracellular space ; GO:0005615 | inferred from biological aspect of ancestor with PANTHER:PTN001207268	serine-type endopeptidase activity ; GO:0004252 | inferred from biological aspect of ancestor with PANTHER:PTN001207268 <newline> serine-type endopeptidase activity ; GO:0004252 | inferred from sequence model	-
FBgn0050325	CG30325	1	FALSE	FALSE	TRUE	FALSE	FALSE		-	Insufficient genetic data for FlyBase to solicit a summary. [Date last reviewed: 2016-06-30]	biological_process ; GO:0008150 | no biological data available	cellular_component ; GO:0005575 | no biological data available	molecular_function ; GO:0003674 | no biological data available	-
FBgn0050340	CG30340	1	FALSE	FALSE	TRUE	FALSE	FALSE	GPR3 | NPFFR1 | NPFFR2 | NPY1R | NPY2R | NPY4R | NPY5R | NPY6R | PRLHR	-	Insufficient genetic data for FlyBase to solicit a summary. [Date last reviewed: 2016-06-30]	G protein-coupled receptor signaling pathway ; GO:0007186 | inferred from electronic annotation with InterPro:IPR000276 <newline> G protein-coupled receptor signaling pathway ; GO:0007186 | inferred from sequence model	integral component of membrane ; GO:0016021 | inferred from electronic annotation with InterPro:IPR000276, InterPro:IPR017452 <newline> integral component of membrane ; GO:0016021 | inferred from sequence model	G protein-coupled receptor activity ; GO:0004930 | inferred from electronic annotation with InterPro:IPR000276 <newline> neuropeptide receptor activity ; GO:0008188 | inferred from sequence model	-
FBgn0050371	CG30371	1	FALSE	FALSE	TRUE	FALSE	FALSE	C1R | C1RL | C1S | CORIN | F10 | F9 | MASP1 | MASP2 | ST14 | TMPRSS6 | TMPRSS7	-	Insufficient genetic data for FlyBase to solicit a summary. [Date last reviewed: 2016-06-30]	proteolysis ; GO:0006508 | inferred from electronic annotation with InterPro:IPR001254, InterPro:IPR001314, InterPro:IPR018114 <newline> proteolysis ; GO:0006508 | inferred from sequence model	-	serine-type endopeptidase activity ; GO:0004252 | inferred from electronic annotation with InterPro:IPR001254, InterPro:IPR001314, InterPro:IPR018114 <newline> serine-type endopeptidase activity ; GO:0004252 | inferred from sequence model	-
FBgn0050377	CG30377	1	FALSE	FALSE	TRUE	FALSE	FALSE	CDK2AP1 | CDK2AP2	-	-	copper ion homeostasis ; GO:0055070 | inferred from mutant phenotype	-	-	-
FBgn0050440	CG30440	1	FALSE	FALSE	TRUE	FALSE	FALSE	MCF2 | MCF2L	-	Insufficient genetic data for FlyBase to solicit a summary. [Date last reviewed: 2016-06-30]	positive regulation of Rho protein signal transduction ; GO:0035025 | inferred from sequence or structural similarity with trio	cellular_component ; GO:0005575 | no biological data available	Rho guanyl-nucleotide exchange factor activity ; GO:0005089 | inferred from sequence or structural similarity with trio	-
FBgn0050456	CG30456	1	FALSE	FALSE	TRUE	FALSE	FALSE	ARHGEF25 | KALRN | TRIO	-	Insufficient genetic data for FlyBase to solicit a summary. [Date last reviewed: 2016-06-30]	imaginal disc-derived leg morphogenesis ; GO:0007480 | inferred from mutant phenotype <newline> positive regulation of Rho protein signal transduction ; GO:0035025 | inferred from sequence or structural similarity with trio	cellular_component ; GO:0005575 | no biological data available	Rho guanyl-nucleotide exchange factor activity ; GO:0005089 | inferred from sequence or structural similarity with trio	-
FBgn0050458	CG30458	1	FALSE	FALSE	TRUE	FALSE	FALSE	DUSP22 | XIRP1	-	Insufficient genetic data for FlyBase to solicit a summary. [Date last reviewed: 2016-06-30]	-	-	-	-
FBgn0050460	CG30460	1	FALSE	FALSE	TRUE	FALSE	FALSE	ZC2HC1A	-	Insufficient genetic data for FlyBase to solicit a summary. [Date last reviewed: 2016-06-30]	-	-	-	-
FBgn0050467	CG30467	1	FALSE	FALSE	TRUE	FALSE	FALSE	SAAL1	-	Insufficient genetic data for FlyBase to solicit a summary. [Date last reviewed: 2016-06-30]	-	extracellular space ; GO:0005615 | inferred from biological aspect of ancestor with PANTHER:PTN001159395	-	-
FBgn0050485	CG30485	1	FALSE	FALSE	FALSE	FALSE	TRUE	AKAP11	-	Insufficient genetic data for FlyBase to solicit a summary. [Date last reviewed: 2016-10-13]	biological_process ; GO:0008150 | no biological data available	cellular_component ; GO:0005575 | no biological data available	molecular_function ; GO:0003674 | no biological data available	-
FBgn0025613	CG3081	1	FALSE	FALSE	TRUE	FALSE	FALSE		-	Insufficient genetic data for FlyBase to solicit a summary. [Date last reviewed: 2016-10-13]	biological_process ; GO:0008150 | no biological data available	cellular_component ; GO:0005575 | no biological data available	molecular_function ; GO:0003674 | no biological data available	-
FBgn0036015	CG3088	1	FALSE	FALSE	FALSE	FALSE	TRUE	C1S | CTRB2 | CTRL | F9 | PROC | PRSS21 | PRSS22 | PRSS27 | PRSS33 | PRSS41 | PRSS48 | PRSS8 | ROCK2 | TPSAB1 | TPSD1 | TPSG1	-	Insufficient genetic data for FlyBase to solicit a summary. [Date last reviewed: 2016-06-30]	proteolysis ; GO:0006508 | inferred from electronic annotation with InterPro:IPR001254, InterPro:IPR001314	-	serine-type endopeptidase activity ; GO:0004252 | NOT inferred from key residues	-
FBgn0051019	CG31019	1	FALSE	FALSE	TRUE	FALSE	FALSE	AGBL4	-	-	proteolysis ; GO:0006508 | inferred from electronic annotation with InterPro:IPR000834	-	metallocarboxypeptidase activity ; GO:0004181 | inferred from electronic annotation with InterPro:IPR000834 <newline> zinc ion binding ; GO:0008270 | inferred from electronic annotation with InterPro:IPR000834	-
FBgn0051122	CG31122	1	FALSE	FALSE	TRUE	FALSE	FALSE	C2orf69	-	-	-	-	-	-
FBgn0031466	CG3119	1	FALSE	FALSE	TRUE	FALSE	FALSE	C1GALT1	-	Insufficient genetic data for FlyBase to solicit a summary. [Date last reviewed: 2016-06-30]	O-glycan processing, core 1 ; GO:0016267 | inferred from biological aspect of ancestor with PANTHER:PTN000547277	membrane ; GO:0016020 | inferred from electronic annotation with InterPro:IPR003378	glycoprotein-N-acetylgalactosamine 3-beta-galactosyltransferase activity ; GO:0016263 | inferred from biological aspect of ancestor with PANTHER:PTN000547277	-
FBgn0051278	CG31278	1	FALSE	FALSE	FALSE	FALSE	TRUE	PDF	-	-	-	-	-	-
FBgn0051457	CG31457	1	FALSE	FALSE	FALSE	FALSE	TRUE		-	Insufficient genetic data for FlyBase to solicit a summary. [Date last reviewed: 2016-06-30]	biological_process ; GO:0008150 | no biological data available	nucleus ; GO:0005634 | inferred from electronic annotation with InterPro:IPR012934 <newline> cellular_component ; GO:0005575 | no biological data available	zinc ion binding ; GO:0008270 | inferred from electronic annotation with InterPro:IPR012934 <newline> protein phosphatase 1 binding ; GO:0008157 | inferred from physical interaction with flw inferred from physical interaction with Pp1-13C inferred from physical interaction with Pp1Î±-96A inferred from physical interaction with Pp1-87B	-
FBgn0051496	CG31496	1	FALSE	FALSE	TRUE	FALSE	FALSE	NXF2 | NXF3 | NXF5	-	Insufficient genetic data for FlyBase to solicit a summary. [Date last reviewed: 2016-06-30]	multicellular organism reproduction ; GO:0032504 | inferred from expression pattern	extracellular space ; GO:0005615 | inferred from sequence model	molecular_function ; GO:0003674 | no biological data available	-
FBgn0051601	CG31601	1	FALSE	FALSE	TRUE	FALSE	FALSE	ZC3H18	-	Insufficient genetic data for FlyBase to solicit a summary. [Date last reviewed: 2016-06-30]	biological_process ; GO:0008150 | no biological data available	cellular_component ; GO:0005575 | no biological data available	metal ion binding ; GO:0046872 | inferred from electronic annotation with InterPro:IPR000571	-
FBgn0051612	CG31612	1	FALSE	FALSE	TRUE	FALSE	FALSE	WIZ | ZFP28 | ZNF14 | ZNF142 | ZNF280C | ZNF407 | ZNF576 | ZNF607 | ZNF614 | ZNF644 | ZNF709 | ZNF780A | ZNF836 | ZNF850	-	Insufficient genetic data for FlyBase to solicit a summary. [Date last reviewed: 2016-06-30]	positive regulation of nuclear cell cycle DNA replication ; GO:0010571 | inferred from sequence or structural similarity with UniProtKB:O95785	nucleus ; GO:0005634 | inferred from sequence or structural similarity with UniProtKB:O95785 <newline> nucleus ; GO:0005634 | inferred from biological aspect of ancestor with PANTHER:PTN001227969	RNA polymerase II regulatory region sequence-specific DNA binding ; GO:0000977 | inferred from biological aspect of ancestor with PANTHER:PTN001227969 <newline> sequence-specific DNA binding ; GO:0043565 | inferred from biological aspect of ancestor with PANTHER:PTN001227969	-
FBgn0051635	CG31635	1	FALSE	FALSE	TRUE	FALSE	FALSE	PPP1R37	-	Insufficient genetic data for FlyBase to solicit a summary. [Date last reviewed: 2016-06-30]	-	-	-	-
FBgn0051638	CG31638	1	FALSE	FALSE	TRUE	FALSE	FALSE	CCDC102A	-	CG31638 is expressed in the mesoderm and is regulated by the RNA-binding protein encoded by how. [Date last reviewed: 2019-03-07]	-	myosin complex ; GO:0016459 | inferred from electronic annotation with InterPro:IPR002928	motor activity ; GO:0003774 | inferred from electronic annotation with InterPro:IPR002928	-
FBgn0051676	CG31676	1	FALSE	FALSE	TRUE	FALSE	FALSE		-	Insufficient genetic data for FlyBase to solicit a summary. [Date last reviewed: 2016-06-30]	-	-	-	-
FBgn0051678	CG31678	1	FALSE	FALSE	TRUE	FALSE	FALSE	SUCO	-	-	-	membrane ; GO:0016020 | inferred from biological aspect of ancestor with PANTHER:PTN000310710 <newline> cytoplasm ; GO:0005737 | inferred from biological aspect of ancestor with PANTHER:PTN000310710	-	-
FBgn0031449	CG31689	1	FALSE	FALSE	TRUE	FALSE	FALSE	ABCG1	-	-	transmembrane transport ; GO:0055085 | inferred from sequence or structural similarity with UniProtKB:P10090 <newline> transmembrane transport ; GO:0055085 | inferred from biological aspect of ancestor with PANTHER:PTN000443718	plasma membrane ; GO:0005886 | inferred from biological aspect of ancestor with PANTHER:PTN000443718	ATP binding ; GO:0005524 | inferred from electronic annotation with InterPro:IPR003439, InterPro:IPR017871 <newline> ATPase-coupled transmembrane transporter activity ; GO:0042626 | inferred from biological aspect of ancestor with PANTHER:PTN000443718 <newline> ATPase activity ; GO:0016887 | inferred from electronic annotation with InterPro:IPR003439, InterPro:IPR017871 <newline> ATPase-coupled t…	-
FBgn0051690	CG31690	1	FALSE	FALSE	TRUE	FALSE	FALSE	TMTC2	-	-	protein O-linked mannosylation ; GO:0035269 | inferred from sequence or structural similarity with UniProtKB:Q8IUR5	-	mannosyltransferase activity ; GO:0000030 | inferred from sequence or structural similarity with UniProtKB:Q8IUR5	Transfers mannosyl residues to the hydroxyl group of serine or threonine residues.
FBgn0051710	CG31710	1	FALSE	FALSE	TRUE	FALSE	FALSE		-	Insufficient genetic data for FlyBase to solicit a summary. [Date last reviewed: 2017-07-13]	biological_process ; GO:0008150 | no biological data available	cellular_component ; GO:0005575 | no biological data available	molecular_function ; GO:0003674 | no biological data available	-
FBgn0051735	CG31735	1	FALSE	FALSE	TRUE	FALSE	FALSE	SPATA17	-	-	biological_process ; GO:0008150 | no biological data available	cellular_component ; GO:0005575 | no biological data available	-	-
FBgn0051760	CG31760	1	FALSE	FALSE	TRUE	FALSE	FALSE	GPR179	-	-	G protein-coupled receptor signaling pathway ; GO:0007186 | inferred from electronic annotation with InterPro:IPR017978	integral component of membrane ; GO:0016021 | inferred from electronic annotation with InterPro:IPR017978	G protein-coupled receptor activity ; GO:0004930 | inferred from electronic annotation with InterPro:IPR017978	-
FBgn0051769	CG31769	1	FALSE	FALSE	TRUE	FALSE	FALSE		-	Insufficient genetic data for FlyBase to solicit a summary. [Date last reviewed: 2016-06-30]	biological_process ; GO:0008150 | no biological data available	cellular_component ; GO:0005575 | no biological data available	molecular_function ; GO:0003674 | no biological data available	-
FBgn0051804	CG31804	1	FALSE	FALSE	TRUE	FALSE	FALSE		-	Insufficient genetic data for FlyBase to solicit a summary. [Date last reviewed: 2016-06-30]	biological_process ; GO:0008150 | no biological data available	cellular_component ; GO:0005575 | no biological data available	molecular_function ; GO:0003674 | no biological data available	-
FBgn0051823	CG31823	1	FALSE	FALSE	TRUE	FALSE	FALSE	SCPEP1	-	Insufficient genetic data for FlyBase to solicit a summary. [Date last reviewed: 2016-06-30]	proteolysis involved in cellular protein catabolic process ; GO:0051603 | inferred from biological aspect of ancestor with PANTHER:PTN000210642	-	serine-type carboxypeptidase activity ; GO:0004185 | inferred from biological aspect of ancestor with PANTHER:PTN000210642	-
FBgn0051861	CG31861	1	FALSE	FALSE	TRUE	FALSE	FALSE		-	Insufficient genetic data for FlyBase to solicit a summary. [Date last reviewed: 2016-06-30]	biological_process ; GO:0008150 | no biological data available	cellular_component ; GO:0005575 | no biological data available	molecular_function ; GO:0003674 | no biological data available	-
FBgn0051869	CG31869	1	FALSE	FALSE	TRUE	FALSE	FALSE		-	Insufficient genetic data for FlyBase to solicit a summary. [Date last reviewed: 2016-06-30]	-	-	-	-
FBgn0051897	CG31897	1	FALSE	FALSE	TRUE	FALSE	FALSE		-	Insufficient genetic data for FlyBase to solicit a summary. [Date last reviewed: 2016-10-13]	biological_process ; GO:0008150 | no biological data available	cellular_component ; GO:0005575 | no biological data available	molecular_function ; GO:0003674 | no biological data available	-
FBgn0051921	CG31921	1	FALSE	FALSE	TRUE	FALSE	FALSE	VGF	-	Insufficient genetic data for FlyBase to solicit a summary. [Date last reviewed: 2016-10-13]	biological_process ; GO:0008150 | no biological data available	cellular_component ; GO:0005575 | no biological data available	molecular_function ; GO:0003674 | no biological data available	-
FBgn0051933	CG31933	1	FALSE	FALSE	TRUE	FALSE	FALSE		-	Insufficient genetic data for FlyBase to solicit a summary. [Date last reviewed: 2016-06-30]	multicellular organism reproduction ; GO:0032504 | inferred from biological aspect of ancestor with PANTHER:PTN000104511	-	catalytic activity ; GO:0003824 | inferred from electronic annotation with InterPro:IPR017849, InterPro:IPR017850	-
FBgn0051935	CG31935	1	FALSE	FALSE	TRUE	FALSE	FALSE	RAB3GAP1	-	-	excitatory postsynaptic potential ; GO:0060079 | inferred from sequence or structural similarity with UniProtKB:Q80UJ7 <newline> lipid droplet organization ; GO:0034389 | inferred from sequence or structural similarity with UniProtKB:Q15042 <newline> regulation of Rab protein signal transduction ; GO:0032483 | inferred from sequence or structural similarity with UniProtKB:Q15042 <newline> positiv…	endoplasmic reticulum tubular network ; GO:0071782 | inferred from sequence or structural similarity with UniProtKB:Q15042 <newline> cytoplasm ; GO:0005737 | inferred from sequence or structural similarity with UniProtKB:Q15042 <newline> protein-containing complex ; GO:0032991 | inferred from sequence or structural similarity with UniProtKB:Q15042	GTPase activator activity ; GO:0005096 | inferred from sequence or structural similarity with UniProtKB:Q15042 <newline> Rab GTPase binding ; GO:0017137 | inferred from sequence or structural similarity with UniProtKB:Q15042 <newline> GTPase activator activity ; GO:0005096 | inferred from sequence or structural similarity with HGNC:17063 <newline> GTPase activator activity ; GO:0005096 | inferred…	Probable catalytic subunit of a GTPase activating protein that has specificity for Rab3 subfamily. Rab3 proteins are involved in regulated exocytosis of neurotransmitters and hormones. Specifically converts active Rab3-GTP to the inactive form Rab3-GDP (By similarity).
FBgn0051960	CG31960	1	FALSE	FALSE	TRUE	FALSE	FALSE	CALM1 | CALML5	-	-	calcium-mediated signaling ; GO:0019722 | inferred from biological aspect of ancestor with PANTHER:PTN000549861 <newline> microtubule cytoskeleton organization ; GO:0000226 | inferred from biological aspect of ancestor with PANTHER:PTN000549861	-	enzyme regulator activity ; GO:0030234 | inferred from biological aspect of ancestor with PANTHER:PTN000549861 <newline> calcium ion binding ; GO:0005509 | inferred from biological aspect of ancestor with PANTHER:PTN000549682	-
FBgn0029887	CG3198	1	FALSE	FALSE	TRUE	FALSE	FALSE	LUC7L3	-	Insufficient genetic data for FlyBase to solicit a summary. [Date last reviewed: 2016-06-30]	positive regulation of gene expression ; GO:0010628 | inferred from mutant phenotype <newline> mRNA splicing, via spliceosome ; GO:0000398 | inferred from sequence or structural similarity with SGD:S000002245 <newline> mRNA splice site selection ; GO:0006376 | inferred from biological aspect of ancestor with PANTHER:PTN000271979	U1 snRNP ; GO:0005685 | inferred from sequence or structural similarity with SGD:S000002245 <newline> U1 snRNP ; GO:0005685 | inferred from biological aspect of ancestor with PANTHER:PTN000271979 <newline> U2-type prespliceosome ; GO:0071004 | inferred from biological aspect of ancestor with PANTHER:PTN000271979	mRNA binding ; GO:0003729 | inferred from biological aspect of ancestor with PANTHER:PTN000271979	-
FBgn0052024	CG32024	1	FALSE	FALSE	TRUE	FALSE	FALSE		-	Insufficient genetic data for FlyBase to solicit a summary. [Date last reviewed: 2016-06-30]	chitin metabolic process ; GO:0006030 | inferred from electronic annotation with InterPro:IPR002557	extracellular region ; GO:0005576 | inferred from electronic annotation with InterPro:IPR002557	chitin binding ; GO:0008061 | inferred from electronic annotation with InterPro:IPR002557	-
FBgn0052054	CG32054	1	FALSE	FALSE	TRUE	FALSE	FALSE	SLC2A10 | SLC2A12 | SLC2A6	-	-	transmembrane transport ; GO:0055085 | inferred from electronic annotation with InterPro:IPR005828	integral component of membrane ; GO:0016021 | inferred from electronic annotation with InterPro:IPR005828	transmembrane transporter activity ; GO:0022857 | inferred from electronic annotation with InterPro:IPR005828	-
FBgn0052066	CG32066	1	FALSE	FALSE	TRUE	FALSE	FALSE	FAM49A | FAM49B	-	-	-	perivitelline space ; GO:0098595 | inferred from high throughput direct assay	-	-
FBgn0052081	CG32081	1	FALSE	FALSE	TRUE	FALSE	FALSE	SLC36A1 | SLC36A2 | SLC36A3 | SLC36A4	-	-	amino acid transmembrane transport ; GO:0003333 | inferred from biological aspect of ancestor with PANTHER:PTN000535793	vacuolar membrane ; GO:0005774 | inferred from biological aspect of ancestor with PANTHER:PTN001119389	amino acid transmembrane transporter activity ; GO:0015171 | inferred from biological aspect of ancestor with PANTHER:PTN000535793	-
FBgn0052085	CG32085	1	FALSE	FALSE	TRUE	FALSE	FALSE	FBXL16	-	Insufficient genetic data for FlyBase to solicit a summary. [Date last reviewed: 2016-06-30]	SCF-dependent proteasomal ubiquitin-dependent protein catabolic process ; GO:0031146 | inferred from sequence model <newline> SCF-dependent proteasomal ubiquitin-dependent protein catabolic process ; GO:0031146 | inferred from biological aspect of ancestor with PANTHER:PTN002547163 <newline> ubiquitin-dependent protein catabolic process ; GO:0006511 | inferred from biological aspect of ancestor w…	SCF ubiquitin ligase complex ; GO:0019005 | inferred from sequence model <newline> SCF ubiquitin ligase complex ; GO:0019005 | inferred from biological aspect of ancestor with PANTHER:PTN002547163	ubiquitin-protein transferase activity ; GO:0004842 | contributes_to inferred from sequence model <newline> ubiquitin-protein transferase activity ; GO:0004842 | contributes_to inferred from biological aspect of ancestor with PANTHER:PTN002547163	-
FBgn0052091	CG32091	1	FALSE	FALSE	TRUE	FALSE	FALSE	ABCG1 | ABCG4	-	-	transmembrane transport ; GO:0055085 | inferred from biological aspect of ancestor with PANTHER:PTN000443718	plasma membrane ; GO:0005886 | inferred from biological aspect of ancestor with PANTHER:PTN000443718	ATP binding ; GO:0005524 | inferred from electronic annotation with InterPro:IPR003439, InterPro:IPR017871 <newline> ATPase activity ; GO:0016887 | inferred from electronic annotation with InterPro:IPR003439, InterPro:IPR017871 <newline> ATPase-coupled transmembrane transporter activity ; GO:0042626 | inferred from biological aspect of ancestor with PANTHER:PTN000443718	-
FBgn0052107	CG32107	1	FALSE	FALSE	TRUE	FALSE	FALSE		-	Insufficient genetic data for FlyBase to solicit a summary. [Date last reviewed: 2016-10-13]	biological_process ; GO:0008150 | no biological data available	cellular_component ; GO:0005575 | no biological data available	molecular_function ; GO:0003674 | no biological data available	-
FBgn0052115	CG32115	1	FALSE	FALSE	TRUE	FALSE	FALSE		-	Insufficient genetic data for FlyBase to solicit a summary. [Date last reviewed: 2016-10-13]	biological_process ; GO:0008150 | no biological data available	cellular_component ; GO:0005575 | no biological data available	molecular_function ; GO:0003674 | no biological data available	-
FBgn0052119	CG32119	1	FALSE	FALSE	TRUE	FALSE	FALSE		-	Insufficient genetic data for FlyBase to solicit a summary. [Date last reviewed: 2016-10-13]	biological_process ; GO:0008150 | no biological data available	cellular_component ; GO:0005575 | no biological data available	molecular_function ; GO:0003674 | no biological data available	-
FBgn0052181	CG32181	2	TRUE	FALSE	FALSE	FALSE	TRUE		-	Insufficient genetic data for FlyBase to solicit a summary. [Date last reviewed: 2016-10-13]	biological_process ; GO:0008150 | no biological data available	cellular_component ; GO:0005575 | no biological data available	molecular_function ; GO:0003674 | no biological data available	-
FBgn0052206	CG32206	1	FALSE	FALSE	TRUE	FALSE	FALSE	CUBN	-	-	-	plasma membrane ; GO:0005886 | inferred from biological aspect of ancestor with PANTHER:PTN002372555	-	-
FBgn0052219	CG32219	1	FALSE	FALSE	TRUE	FALSE	FALSE		-	-	-	cellular_component ; GO:0005575 | no biological data available	molecular_function ; GO:0003674 | no biological data available	-
FBgn0036014	CG3222	2	TRUE	FALSE	TRUE	FALSE	FALSE	MORN5	-	Insufficient genetic data for FlyBase to solicit a summary. [Date last reviewed: 2016-10-13]	biological_process ; GO:0008150 | no biological data available	cellular_component ; GO:0005575 | no biological data available	molecular_function ; GO:0003674 | no biological data available	-
FBgn0052228	CG32228	1	FALSE	FALSE	TRUE	FALSE	FALSE		-	Insufficient genetic data for FlyBase to solicit a summary. [Date last reviewed: 2016-10-13]	biological_process ; GO:0008150 | no biological data available	cellular_component ; GO:0005575 | no biological data available	molecular_function ; GO:0003674 | no biological data available	-
FBgn0031631	CG3225	1	FALSE	FALSE	FALSE	FALSE	TRUE	DHX35	-	Insufficient genetic data for FlyBase to solicit a summary. [Date last reviewed: 2016-06-30]	mRNA splicing, via spliceosome ; GO:0000398 | inferred by curator from GO:0071011,GO:0071013	catalytic step 2 spliceosome ; GO:0071013 | inferred from high throughput direct assay <newline> catalytic step 2 spliceosome ; GO:0071013 | inferred from biological aspect of ancestor with PANTHER:PTN000750947 <newline> precatalytic spliceosome ; GO:0071011 | inferred from high throughput direct assay	helicase activity ; GO:0004386 | inferred from electronic annotation with InterPro:IPR007502 <newline> helicase activity ; GO:0004386 | inferred from sequence or structural similarity <newline> RNA binding ; GO:0003723 | inferred from biological aspect of ancestor with PANTHER:PTN000433338	-
FBgn0052264	CG32264	1	FALSE	FALSE	TRUE	FALSE	FALSE	PHACTR1 | PHACTR2	-	-	actin cytoskeleton reorganization ; GO:0031532 | inferred from sequence or structural similarity with MGI:MGI:2659021	nucleus ; GO:0005634 | inferred from sequence or structural similarity with MGI:MGI:2659021 <newline> cytosol ; GO:0005829 | inferred from sequence or structural similarity with MGI:MGI:2659021	actin binding ; GO:0003779 | inferred from sequence or structural similarity with MGI:MGI:2659021	-
FBgn0052280	CG32280	2	TRUE	FALSE	TRUE	FALSE	FALSE	CDIP1	-	Insufficient genetic data for FlyBase to solicit a summary. [Date last reviewed: 2016-06-30]	biological_process ; GO:0008150 | no biological data available	cellular_component ; GO:0005575 | no biological data available	molecular_function ; GO:0003674 | no biological data available	-
FBgn0052281	CG32281	1	FALSE	FALSE	TRUE	FALSE	FALSE	TRMT5	-	-	tRNA N1-guanine methylation ; GO:0002939 | inferred from biological aspect of ancestor with PANTHER:PTN000582806 <newline> tRNA methylation ; GO:0030488 | inferred from biological aspect of ancestor with PANTHER:PTN000582729 <newline> mitochondrial tRNA methylation ; GO:0070901 | inferred from biological aspect of ancestor with PANTHER:PTN000582732	cytoplasm ; GO:0005737 | inferred from biological aspect of ancestor with PANTHER:PTN000582729 <newline> mitochondrial matrix ; GO:0005759 | inferred from biological aspect of ancestor with PANTHER:PTN000582732	tRNA methyltransferase activity ; GO:0008175 | inferred from biological aspect of ancestor with PANTHER:PTN000582729 <newline> tRNA (guanine-N1-)-methyltransferase activity ; GO:0009019 | inferred from biological aspect of ancestor with PANTHER:PTN000582806	Specifically methylates the N1 position of guanosine-37 in various cytoplasmic and mitochondrial tRNAs. Methylation is not dependent on the nature of the nucleoside 5' of the target nucleoside. This is the first step in the biosynthesis of wybutosine (yW), a modified base adjacent to the anticodon of tRNAs and required for accurate decoding.
FBgn0052313	CG32313	1	FALSE	FALSE	TRUE	FALSE	FALSE	CLEC18A | CLEC18B | CRISP1 | CRISP2 | CRISPLD1 | CRISPLD2 | GLIPR1 | GLIPR1L1 | GLIPR1L2 | GLIPR2 | PI15 | R3HDML	-	-	-	extracellular space ; GO:0005615 | inferred from biological aspect of ancestor with PANTHER:PTN000036124 <newline> extracellular region ; GO:0005576 | inferred from sequence model	molecular_function ; GO:0003674 | no biological data available	-
FBgn0052354	CG32354	1	FALSE	FALSE	TRUE	FALSE	FALSE	SPINK5	-	Insufficient genetic data for FlyBase to solicit a summary. [Date last reviewed: 2016-06-30]	cell differentiation ; GO:0030154 | inferred from biological aspect of ancestor with PANTHER:PTN000099219 <newline> multicellular organism development ; GO:0007275 | inferred from biological aspect of ancestor with PANTHER:PTN000099219	-	-	-
FBgn0052365	CG32365	1	FALSE	FALSE	TRUE	FALSE	FALSE		-	Insufficient genetic data for FlyBase to solicit a summary. [Date last reviewed: 2016-06-30]	-	-	-	-
FBgn0052371	CG32371	1	FALSE	FALSE	TRUE	FALSE	FALSE	MAPRE1	-	Insufficient genetic data for FlyBase to solicit a summary. [Date last reviewed: 2016-06-30]	regulation of microtubule polymerization or depolymerization ; GO:0031110 | inferred from biological aspect of ancestor with PANTHER:PTN000065701 <newline> protein localization to microtubule plus-end ; GO:1904825 | inferred from biological aspect of ancestor with PANTHER:PTN000065701 <newline> spindle assembly ; GO:0051225 | inferred from biological aspect of ancestor with PANTHER:PTN000065701 <…	microtubule ; GO:0005874 | inferred from biological aspect of ancestor with PANTHER:PTN000065701 <newline> microtubule organizing center ; GO:0005815 | inferred from biological aspect of ancestor with PANTHER:PTN000065701 <newline> microtubule plus-end ; GO:0035371 | inferred from biological aspect of ancestor with PANTHER:PTN000065701 <newline> cytoplasmic microtubule ; GO:0005881 | inferred fro…	microtubule plus-end binding ; GO:0051010 | inferred from biological aspect of ancestor with PANTHER:PTN000065701 <newline> microtubule binding ; GO:0008017 | inferred from biological aspect of ancestor with PANTHER:PTN000065701	-
FBgn0052376	CG32376	1	FALSE	FALSE	TRUE	FALSE	FALSE	CMA1 | GZMK | PRSS1 | PRSS3 | PRSS36 | PRSS53 | PRSS57 | TPSAB1 | TPSB2 | TPSD1 | TPSG1	-	-	proteolysis ; GO:0006508 | inferred from electronic annotation with InterPro:IPR001254, InterPro:IPR001314, InterPro:IPR018114	-	serine-type endopeptidase activity ; GO:0004252 | inferred from sequence model <newline> serine-type endopeptidase activity ; GO:0004252 | inferred from biological aspect of ancestor with PANTHER:PTN001208729	-
FBgn0052409	CG32409	1	FALSE	FALSE	TRUE	FALSE	FALSE	RRS1	-	Insufficient genetic data for FlyBase to solicit a summary. [Date last reviewed: 2016-06-30]	endonucleolytic cleavage in ITS1 to separate SSU-rRNA from 5.8S rRNA and LSU-rRNA from tricistronic rRNA transcript (SSU-rRNA, 5.8S rRNA, LSU-rRNA) ; GO:0000447 | inferred from biological aspect of ancestor with PANTHER:PTN000426674 <newline> ribosomal large subunit export from nucleus ; GO:0000055 | inferred from biological aspect of ancestor with PANTHER:PTN000426674 <newline> ribosomal large s…	preribosome, large subunit precursor ; GO:0030687 | inferred from biological aspect of ancestor with PANTHER:PTN000426674 <newline> nucleolus ; GO:0005730 | inferred from biological aspect of ancestor with PANTHER:PTN000426674	-	-
FBgn0052432	CG32432	1	FALSE	FALSE	TRUE	FALSE	FALSE	CD320 | CUBN | DGCR2 | EGF | LDLR | LDLRAD3 | LRP1 | LRP10 | LRP12 | LRP1B | LRP2 | LRP3 | LRP4 | LRP5 | LRP5L | LRP6 | LRP8 | SORL1 | VLDLR	-	Insufficient genetic data for FlyBase to solicit a summary. [Date last reviewed: 2016-06-30]	-	plasma membrane ; GO:0005886 | inferred from biological aspect of ancestor with PANTHER:PTN002372555	-	-
FBgn0052436	CG32436	1	FALSE	FALSE	TRUE	FALSE	FALSE		-	Insufficient genetic data for FlyBase to solicit a summary. [Date last reviewed: 2016-06-30]	-	-	-	-
FBgn0052507	CG32507	1	FALSE	FALSE	FALSE	FALSE	TRUE		-	Insufficient genetic data for FlyBase to solicit a summary. [Date last reviewed: 2016-10-13]	biological_process ; GO:0008150 | no biological data available	cellular_component ; GO:0005575 | no biological data available	molecular_function ; GO:0003674 | no biological data available	-
FBgn0052512	CG32512	2	TRUE	FALSE	FALSE	FALSE	TRUE	TMEM205	-	Insufficient genetic data for FlyBase to solicit a summary. [Date last reviewed: 2016-06-30]	biological_process ; GO:0008150 | no biological data available	cellular_component ; GO:0005575 | no biological data available	molecular_function ; GO:0003674 | no biological data available	-
FBgn0052547	CG32547	1	FALSE	FALSE	TRUE	FALSE	FALSE	GPR83	-	-	G protein-coupled receptor signaling pathway ; GO:0007186 | inferred from electronic annotation with InterPro:IPR000276 <newline> G protein-coupled receptor signaling pathway ; GO:0007186 | inferred from sequence model	integral component of membrane ; GO:0016021 | inferred from electronic annotation with InterPro:IPR000276, InterPro:IPR017452 <newline> integral component of membrane ; GO:0016021 | inferred from sequence model	G protein-coupled receptor activity ; GO:0004930 | inferred from electronic annotation with InterPro:IPR000276 <newline> neuropeptide receptor activity ; GO:0008188 | inferred from sequence model	-
FBgn0052549	CG32549	1	FALSE	FALSE	TRUE	FALSE	FALSE	NT5C2	-	-	-	-	5'-nucleotidase activity ; GO:0008253 | inferred from biological aspect of ancestor with PANTHER:PTN000250728	-
FBgn0052572	CG32572	1	FALSE	FALSE	TRUE	FALSE	FALSE		-	-	-	-	-	-
FBgn0052633	CG32633	1	FALSE	FALSE	FALSE	FALSE	TRUE	TRAIP	-	Insufficient genetic data for FlyBase to solicit a summary. [Date last reviewed: 2016-06-30]	-	-	-	-
FBgn0052647	CG32647	1	FALSE	FALSE	TRUE	FALSE	FALSE	DGCR2	-	Insufficient genetic data for FlyBase to solicit a summary. [Date last reviewed: 2017-07-13]	biological_process ; GO:0008150 | no biological data available	cellular_component ; GO:0005575 | no biological data available	molecular_function ; GO:0003674 | no biological data available	-
FBgn0052686	CG32686	1	FALSE	FALSE	TRUE	FALSE	FALSE		-	Insufficient genetic data for FlyBase to solicit a summary. [Date last reviewed: 2016-10-13]	biological_process ; GO:0008150 | no biological data available	cellular_component ; GO:0005575 | no biological data available	molecular_function ; GO:0003674 | no biological data available	-
FBgn0052687	CG32687	1	FALSE	FALSE	TRUE	FALSE	FALSE	LRRC58	-	Insufficient genetic data for FlyBase to solicit a summary. [Date last reviewed: 2016-06-30]	-	-	-	-
FBgn0052695	CG32695	1	FALSE	FALSE	TRUE	FALSE	FALSE		-	Insufficient genetic data for FlyBase to solicit a summary. [Date last reviewed: 2016-06-30]	-	-	-	-
FBgn0267253	CG32700	1	FALSE	FALSE	TRUE	FALSE	FALSE		-	Insufficient genetic data for FlyBase to solicit a summary. [Date last reviewed: 2016-06-30]	biological_process ; GO:0008150 | no biological data available	cellular_component ; GO:0005575 | no biological data available	molecular_function ; GO:0003674 | no biological data available	-
FBgn0052726	CG32726	1	FALSE	FALSE	TRUE	FALSE	FALSE		-	Insufficient genetic data for FlyBase to solicit a summary. [Date last reviewed: 2016-10-13]	biological_process ; GO:0008150 | no biological data available	cellular_component ; GO:0005575 | no biological data available	molecular_function ; GO:0003674 | no biological data available	-
FBgn0052755	CG32755	1	FALSE	FALSE	TRUE	FALSE	FALSE	KLK10 | KLKB1	-	-	proteolysis ; GO:0006508 | inferred from electronic annotation with InterPro:IPR001254, InterPro:IPR001314	-	serine-type endopeptidase activity ; GO:0004252 | inferred from electronic annotation with InterPro:IPR001254, InterPro:IPR001314 <newline> serine-type endopeptidase activity ; GO:0004252 | inferred from sequence model	-
FBgn0052762	CG32762	1	FALSE	FALSE	TRUE	FALSE	FALSE	ECE1 | ECE2 | ECEL1 | KEL | MME | MMEL1 | PHEX	-	Insufficient genetic data for FlyBase to solicit a summary. [Date last reviewed: 2016-06-30]	-	-	-	-
FBgn0031518	CG3277	1	FALSE	FALSE	TRUE	FALSE	FALSE	CSF1R | FGFR1 | FGFR2 | FLT3 | KIT | PDGFRA | PDGFRB	-	Insufficient genetic data for FlyBase to solicit a summary. [Date last reviewed: 2016-06-30]	protein phosphorylation ; GO:0006468 | inferred from electronic annotation with InterPro:IPR000719, InterPro:IPR001245, InterPro:IPR008266, InterPro:IPR020635 <newline> multicellular organism development ; GO:0007275 | inferred from biological aspect of ancestor with PANTHER:PTN002356460 <newline> positive regulation of kinase activity ; GO:0033674 | inferred from biological aspect of ancestor wi…	receptor complex ; GO:0043235 | inferred from biological aspect of ancestor with PANTHER:PTN002356460 <newline> integral component of plasma membrane ; GO:0005887 | inferred from biological aspect of ancestor with PANTHER:PTN002356460	ATP binding ; GO:0005524 | inferred from electronic annotation with InterPro:IPR000719, InterPro:IPR017441 <newline> transmembrane receptor protein tyrosine kinase activity ; GO:0004714 | inferred from biological aspect of ancestor with PANTHER:PTN002356460	-
FBgn0040384	CG32795	1	FALSE	FALSE	TRUE	FALSE	FALSE	TMEM120B	-	-	defense response to Gram-negative bacterium ; GO:0050829 | inferred from high throughput mutant phenotype <newline> positive regulation of innate immune response ; GO:0045089 | inferred from high throughput mutant phenotype	integral component of membrane ; GO:0016021 | inferred from electronic annotation with InterPro:IPR012926	-	-
FBgn0052829	CG32829	1	FALSE	FALSE	TRUE	FALSE	FALSE		-	Insufficient genetic data for FlyBase to solicit a summary. [Date last reviewed: 2016-10-13]	biological_process ; GO:0008150 | no biological data available	cellular_component ; GO:0005575 | no biological data available	molecular_function ; GO:0003674 | no biological data available	-
FBgn0052982	CG32982	1	FALSE	FALSE	TRUE	FALSE	FALSE	PLEK | PLEK2	-	Insufficient genetic data for FlyBase to solicit a summary. [Date last reviewed: 2016-10-13]	actin cytoskeleton reorganization ; GO:0031532 | inferred from biological aspect of ancestor with PANTHER:PTN000949534	plasma membrane ; GO:0005886 | inferred from biological aspect of ancestor with PANTHER:PTN000949534	-	-
FBgn0053080	CG33080	1	FALSE	FALSE	TRUE	FALSE	FALSE	MYORG	-	Insufficient genetic data for FlyBase to solicit a summary. [Date last reviewed: 2016-06-30]	carbohydrate metabolic process ; GO:0005975 | inferred from electronic annotation with InterPro:IPR000322	-	hydrolase activity, hydrolyzing O-glycosyl compounds ; GO:0004553 | inferred from electronic annotation with InterPro:IPR000322	-
FBgn0053110	CG33110	2	TRUE	FALSE	FALSE	TRUE	FALSE	ELOVL1	-	Insufficient genetic data for FlyBase to solicit a summary. [Date last reviewed: 2016-06-30]	fatty acid elongation, monounsaturated fatty acid ; GO:0034625 | inferred from biological aspect of ancestor with PANTHER:PTN000125390 <newline> very long-chain fatty acid biosynthetic process ; GO:0042761 | inferred from biological aspect of ancestor with PANTHER:PTN000125390 <newline> fatty acid elongation, saturated fatty acid ; GO:0019367 | inferred from biological aspect of ancestor with PAN…	integral component of endoplasmic reticulum membrane ; GO:0030176 | inferred from biological aspect of ancestor with PANTHER:PTN000125390	fatty acid elongase activity ; GO:0009922 | inferred from sequence or structural similarity with bond <newline> fatty acid elongase activity ; GO:0009922 | inferred from biological aspect of ancestor with PANTHER:PTN000125390	-
FBgn0053127	CG33127	1	FALSE	FALSE	TRUE	FALSE	FALSE	KLK1 | KLK13 | KLK14 | KLK2 | KLK5 | KLK6 | KLK7 | KLK8 | PRSS21 | PRSS33 | PRSS36 | PRSS42P | PRSS43P | PRSS44P | PRSS45P | PRSS48 | PRSS53 | PRSS54 | ST14 | TMPRSS11E | TMPRSS5 | TMPRSS6 | TMPRSS7 | TMPRSS9 | TPSG1	-	Insufficient genetic data for FlyBase to solicit a summary. [Date last reviewed: 2016-06-30]	proteolysis ; GO:0006508 | inferred from biological aspect of ancestor with PANTHER:PTN001207268	extracellular space ; GO:0005615 | inferred from biological aspect of ancestor with PANTHER:PTN001207268	serine-type endopeptidase activity ; GO:0004252 | inferred from biological aspect of ancestor with PANTHER:PTN001207268 <newline> serine-type endopeptidase activity ; GO:0004252 | NOT inferred from key residues	-
FBgn0053136	CG33136	1	FALSE	FALSE	TRUE	FALSE	FALSE		-	Insufficient genetic data for FlyBase to solicit a summary. [Date last reviewed: 2016-06-30]	biological_process ; GO:0008150 | no biological data available	cellular_component ; GO:0005575 | no biological data available	molecular_function ; GO:0003674 | no biological data available	-
FBgn0053144	CG33144	2	FALSE	FALSE	TRUE	TRUE	FALSE	RNF144A	-	-	positive regulation of proteasomal ubiquitin-dependent protein catabolic process ; GO:0032436 | inferred from biological aspect of ancestor with PANTHER:PTN000188395 <newline> protein polyubiquitination ; GO:0000209 | inferred from biological aspect of ancestor with PANTHER:PTN000188395 <newline> ubiquitin-dependent protein catabolic process ; GO:0006511 | inferred from sequence or structural sim…	ubiquitin ligase complex ; GO:0000151 | inferred from biological aspect of ancestor with PANTHER:PTN000188395 <newline> cytoplasm ; GO:0005737 | inferred from biological aspect of ancestor with PANTHER:PTN000188395	ubiquitin conjugating enzyme binding ; GO:0031624 | inferred from biological aspect of ancestor with PANTHER:PTN000188395 <newline> zinc ion binding ; GO:0008270 | inferred from sequence model <newline> ubiquitin protein ligase activity ; GO:0061630 | inferred from biological aspect of ancestor with PANTHER:PTN000188395 <newline> ubiquitin-protein transferase activity ; GO:0004842 | inferred from…	-
FBgn0053156	CG33156	1	FALSE	FALSE	TRUE	FALSE	FALSE	NADK	-	Insufficient genetic data for FlyBase to solicit a summary. [Date last reviewed: 2016-06-30]	NAD metabolic process ; GO:0019674 | inferred from electronic annotation with InterPro:IPR017437 <newline> NADP biosynthetic process ; GO:0006741 | inferred from biological aspect of ancestor with PANTHER:PTN000463643 <newline> NADP biosynthetic process ; GO:0006741 | inferred from sequence or structural similarity with SGD:S000003810	nucleus ; GO:0005634 | inferred from sequence or structural similarity with SGD:S000003810 <newline> cytoplasm ; GO:0005737 | inferred from sequence or structural similarity with SGD:S000003810	NAD+ kinase activity ; GO:0003951 | inferred from sequence or structural similarity with SGD:S000003810 <newline> NAD+ kinase activity ; GO:0003951 | inferred from biological aspect of ancestor with PANTHER:PTN000463643	-
FBgn0053172	CG33172	1	FALSE	FALSE	TRUE	FALSE	FALSE	WDR6	-	Insufficient genetic data for FlyBase to solicit a summary. [Date last reviewed: 2016-06-30]	negative regulation of cell population proliferation ; GO:0008285 | inferred from sequence or structural similarity with HGNC:12758	cytoplasm ; GO:0005737 | inferred from sequence or structural similarity with HGNC:12758	RNA binding ; GO:0003723 | inferred from sequence or structural similarity with HGNC:12758	-
FBgn0053203	CG33203	1	FALSE	FALSE	FALSE	FALSE	TRUE	PAQR4	-	-	-	integral component of membrane ; GO:0016021 | inferred from electronic annotation with InterPro:IPR004254	signaling receptor activity ; GO:0038023 | inferred from biological aspect of ancestor with PANTHER:PTN000465443	-
FBgn0053217	CG33217	1	FALSE	FALSE	TRUE	FALSE	FALSE	PELP1	-	Insufficient genetic data for FlyBase to solicit a summary. [Date last reviewed: 2016-10-13]	biological_process ; GO:0008150 | no biological data available	cellular_component ; GO:0005575 | no biological data available	molecular_function ; GO:0003674 | no biological data available	-
FBgn0053225	CG33225	1	FALSE	FALSE	TRUE	FALSE	FALSE	PRSS45P	-	-	proteolysis ; GO:0006508 | inferred from biological aspect of ancestor with PANTHER:PTN001207268	extracellular space ; GO:0005615 | inferred from biological aspect of ancestor with PANTHER:PTN001207268	serine-type endopeptidase activity ; GO:0004252 | NOT inferred from key residues <newline> serine-type endopeptidase activity ; GO:0004252 | inferred from biological aspect of ancestor with PANTHER:PTN001207268	-
FBgn0030992	CG33253	1	FALSE	FALSE	TRUE	FALSE	FALSE	STOM	-	Insufficient genetic data for FlyBase to solicit a summary. [Date last reviewed: 2016-06-30]	-	plasma membrane ; GO:0005886 | inferred from biological aspect of ancestor with PANTHER:PTN000029715	molecular_function ; GO:0003674 | no biological data available	-
FBgn0053282	CG33282	1	FALSE	FALSE	TRUE	FALSE	FALSE	SLC2A8	-	Insufficient genetic data for FlyBase to solicit a summary. [Date last reviewed: 2016-06-30]	glucose import ; GO:0046323 | inferred from biological aspect of ancestor with PANTHER:PTN000756124	integral component of plasma membrane ; GO:0005887 | inferred from biological aspect of ancestor with PANTHER:PTN000627328	carbohydrate:proton symporter activity ; GO:0005351 | inferred from biological aspect of ancestor with PANTHER:PTN000627328	-
FBgn0053288	CG33288	1	FALSE	FALSE	FALSE	FALSE	TRUE	RCC1	-	Insufficient genetic data for FlyBase to solicit a summary. [Date last reviewed: 2017-07-13]	Ran protein signal transduction ; GO:0031291 | inferred from biological aspect of ancestor with PANTHER:PTN002338189 <newline> regulation of mitotic spindle assembly ; GO:1901673 | inferred from biological aspect of ancestor with PANTHER:PTN002338189	cytoplasm ; GO:0005737 | inferred from biological aspect of ancestor with PANTHER:PTN002338189 <newline> nuclear chromatin ; GO:0000790 | inferred from biological aspect of ancestor with PANTHER:PTN002338189	chromatin binding ; GO:0003682 | inferred from biological aspect of ancestor with PANTHER:PTN002338189 <newline> Ran guanyl-nucleotide exchange factor activity ; GO:0005087 | inferred from biological aspect of ancestor with PANTHER:PTN002338189	-
FBgn0032120	CG33298	1	FALSE	FALSE	TRUE	FALSE	FALSE	ATP10B | ATP10D	-	-	intracellular protein transport ; GO:0006886 | inferred from genetic interaction with Osbp <newline> phospholipid translocation ; GO:0045332 | inferred from sequence or structural similarity with SGD:S000000024 <newline> response to endoplasmic reticulum stress ; GO:0034976 | inferred from mutant phenotype <newline> Golgi organization ; GO:0007030 | inferred from genetic interaction with Osbp <ne…	integral component of membrane ; GO:0016021 | inferred from electronic annotation with InterPro:IPR001757, InterPro:IPR006539 <newline> plasma membrane ; GO:0005886 | inferred from biological aspect of ancestor with PANTHER:PTN000642368 <newline> integral component of membrane ; GO:0016021 | inferred from sequence model	ATP binding ; GO:0005524 | inferred from electronic annotation with InterPro:IPR006539 <newline> magnesium ion binding ; GO:0000287 | inferred from electronic annotation with InterPro:IPR006539 <newline> ATPase-coupled intramembrane lipid transporter activity ; GO:0140326 | inferred from biological aspect of ancestor with PANTHER:PTN000642368 <newline> ATPase-coupled intramembrane lipid transport…	-
FBgn0039510	CG3339	1	TRUE	FALSE	FALSE	FALSE	FALSE	DNAH9	-	Insufficient genetic data for FlyBase to solicit a summary. [Date last reviewed: 2016-06-30]	cilium movement ; GO:0003341 | inferred from sequence or structural similarity with UniProtKB:A8JDH8 <newline> cilium movement ; GO:0003341 | inferred from biological aspect of ancestor with PANTHER:PTN000840159 <newline> microtubule-based movement ; GO:0007018 | inferred from biological aspect of ancestor with PANTHER:PTN000743491	axoneme ; GO:0005930 | inferred from biological aspect of ancestor with PANTHER:PTN000073047 <newline> outer dynein arm ; GO:0036157 | inferred from sequence or structural similarity with UniProtKB:Q8TE73 <newline> dynein complex ; GO:0030286 | inferred from biological aspect of ancestor with PANTHER:PTN000743491 <newline> motile cilium ; GO:0031514 | inferred from biological aspect of ancestor w…	ATP binding ; GO:0005524 | inferred from electronic annotation with InterPro:IPR011704 <newline> dynein light intermediate chain binding ; GO:0051959 | inferred from biological aspect of ancestor with PANTHER:PTN000743491 <newline> ATP-dependent microtubule motor activity, minus-end-directed ; GO:0008569 | inferred from sequence or structural similarity with UniProtKB:A8JDH8 <newline> ATP-depende…	-
FBgn0053454	CG33454	1	FALSE	FALSE	TRUE	FALSE	FALSE		-	Insufficient genetic data for FlyBase to solicit a summary. [Date last reviewed: 2016-06-30]	biological_process ; GO:0008150 | no biological data available	cellular_component ; GO:0005575 | no biological data available	molecular_function ; GO:0003674 | no biological data available	-
FBgn0053459	CG33459	1	FALSE	FALSE	TRUE	FALSE	FALSE	PRSS56	-	Insufficient genetic data for FlyBase to solicit a summary. [Date last reviewed: 2016-06-30]	proteolysis ; GO:0006508 | inferred from electronic annotation with InterPro:IPR001254, InterPro:IPR001314, InterPro:IPR018114	extracellular space ; GO:0005615 | inferred from biological aspect of ancestor with PANTHER:PTN000669108	serine-type endopeptidase activity ; GO:0004252 | inferred from electronic annotation with InterPro:IPR001254, InterPro:IPR001314, InterPro:IPR018114 <newline> serine-type endopeptidase activity ; GO:0004252 | inferred from sequence model	-
FBgn0031513	CG3347	1	FALSE	FALSE	TRUE	FALSE	FALSE	CXXC1	-	Insufficient genetic data for FlyBase to solicit a summary. [Date last reviewed: 2016-06-30]	positive regulation of transcription, DNA-templated ; GO:0045893 | inferred from biological aspect of ancestor with PANTHER:PTN000592518	Set1C/COMPASS complex ; GO:0048188 | inferred from electronic annotation with InterPro:IPR037852	histone methyltransferase activity (H3-K4 specific) ; GO:0042800 | contributes_to inferred from sequence or structural similarity with UniProtKB:Q9P0U4	-
FBgn0053493	CG33493	1	FALSE	FALSE	TRUE	FALSE	FALSE	NDUFA5	-	Insufficient genetic data for FlyBase to solicit a summary. [Date last reviewed: 2016-06-30]	defense response to Gram-positive bacterium ; GO:0050830 | inferred from biological aspect of ancestor with PANTHER:PTN002212156 <newline> antibacterial humoral response ; GO:0019731 | inferred from biological aspect of ancestor with PANTHER:PTN002212156 <newline> defense response to Gram-negative bacterium ; GO:0050829 | inferred from biological aspect of ancestor with PANTHER:PTN002212156 <newl…	extracellular space ; GO:0005615 | inferred from biological aspect of ancestor with PANTHER:PTN002212156	molecular_function ; GO:0003674 | no biological data available	-
FBgn0053523	CG33523	1	FALSE	FALSE	FALSE	FALSE	TRUE	MOSPD2	-	Insufficient genetic data for FlyBase to solicit a summary. [Date last reviewed: 2016-06-30]	-	endomembrane system ; GO:0012505 | inferred from high throughput direct assay	-	-
FBgn0053557	CG33557	1	FALSE	FALSE	TRUE	FALSE	FALSE	SCX | TCF15	-	Insufficient genetic data for FlyBase to solicit a summary. [Date last reviewed: 2016-06-30]	regulation of transcription, DNA-templated ; GO:0006355 | inferred from sequence or structural similarity with da	nucleus ; GO:0005634 | inferred by curator from GO:0003700	protein dimerization activity ; GO:0046983 | inferred from electronic annotation with InterPro:IPR011598 <newline> DNA-binding transcription factor activity ; GO:0003700 | inferred from sequence or structural similarity with da	-
FBgn0053627	CG33627	1	FALSE	FALSE	TRUE	FALSE	FALSE		-	Insufficient genetic data for FlyBase to solicit a summary. [Date last reviewed: 2016-06-30]	biological_process ; GO:0008150 | no biological data available	cellular_component ; GO:0005575 | no biological data available	molecular_function ; GO:0003674 | no biological data available	-
FBgn0053645	CG33645	1	FALSE	FALSE	TRUE	FALSE	FALSE		-	Insufficient genetic data for FlyBase to solicit a summary. [Date last reviewed: 2016-06-30]	biological_process ; GO:0008150 | no biological data available	cellular_component ; GO:0005575 | no biological data available	molecular_function ; GO:0003674 | no biological data available	-
FBgn0250824	CG33655	1	FALSE	FALSE	FALSE	FALSE	TRUE		-	Insufficient genetic data for FlyBase to solicit a summary. [Date last reviewed: 2016-10-13]	biological_process ; GO:0008150 | no biological data available	cellular_component ; GO:0005575 | no biological data available	molecular_function ; GO:0003674 | no biological data available	-
FBgn0053689	CG33689	1	FALSE	FALSE	TRUE	FALSE	FALSE		-	Insufficient genetic data for FlyBase to solicit a summary. [Date last reviewed: 2016-06-30]	biological_process ; GO:0008150 | no biological data available	cellular_component ; GO:0005575 | no biological data available	molecular_function ; GO:0003674 | no biological data available	-
FBgn0053700	CG33700	1	FALSE	FALSE	TRUE	FALSE	FALSE		-	Insufficient genetic data for FlyBase to solicit a summary. [Date last reviewed: 2016-10-13]	biological_process ; GO:0008150 | no biological data available	cellular_component ; GO:0005575 | no biological data available	molecular_function ; GO:0003674 | no biological data available	-
FBgn0053704	CG33704	1	FALSE	FALSE	TRUE	FALSE	FALSE		-	Insufficient genetic data for FlyBase to solicit a summary. [Date last reviewed: 2016-06-30]	biological_process ; GO:0008150 | no biological data available	cellular_component ; GO:0005575 | no biological data available	molecular_function ; GO:0003674 | no biological data available	-
FBgn0053723	CG33723	1	FALSE	FALSE	TRUE	FALSE	FALSE		-	Insufficient genetic data for FlyBase to solicit a summary. [Date last reviewed: 2016-06-30]	-	-	-	-
FBgn0053958	CG33958	1	FALSE	FALSE	TRUE	FALSE	FALSE	GUCY1A1 | GUCY1A2 | GUCY1B1 | GUCY2C | GUCY2D | GUCY2F | NPR1 | NPR2	-	-	intracellular signal transduction ; GO:0035556 | inferred from electronic annotation with InterPro:IPR001054, InterPro:IPR018297 <newline> receptor guanylyl cyclase signaling pathway ; GO:0007168 | inferred from biological aspect of ancestor with PANTHER:PTN000229249 <newline> signal transduction ; GO:0007165 | inferred from biological aspect of ancestor with PANTHER:PTN001728782 <newline> cGMP b…	plasma membrane ; GO:0005886 | inferred from biological aspect of ancestor with PANTHER:PTN001728782	peptide receptor activity ; GO:0001653 | inferred from biological aspect of ancestor with PANTHER:PTN000229249 <newline> guanylate cyclase activity ; GO:0004383 | inferred from biological aspect of ancestor with PANTHER:PTN000229249	-
FBgn0250851	CG33981	1	TRUE	FALSE	FALSE	FALSE	FALSE	ANAPC13	-	Insufficient genetic data for FlyBase to solicit a summary. [Date last reviewed: 2017-07-13]	protein K11-linked ubiquitination ; GO:0070979 | inferred from biological aspect of ancestor with PANTHER:PTN002010391	anaphase-promoting complex ; GO:0005680 | inferred from biological aspect of ancestor with PANTHER:PTN002010391	molecular_function ; GO:0003674 | no biological data available	-
FBgn0053993	CG33993	1	FALSE	FALSE	TRUE	FALSE	FALSE	TNS2 | TNS4	-	Insufficient genetic data for FlyBase to solicit a summary. [Date last reviewed: 2016-06-30]	biological_process ; GO:0008150 | no biological data available	cellular_component ; GO:0005575 | no biological data available	molecular_function ; GO:0003674 | no biological data available	-
FBgn0054031	CG34031	1	FALSE	FALSE	TRUE	FALSE	FALSE	BARHL1 | BARHL2 | BARX1 | BARX2 | DBX1 | DBX2 | HLX | LBX1 | LBX2 | NKX1-1 | NKX1-2 | NPM1 | TLX1 | TLX2 | TLX3 | VENTX	-	Insufficient genetic data for FlyBase to solicit a summary. [Date last reviewed: 2016-06-30]	regulation of transcription, DNA-templated ; GO:0006355 | inferred from electronic annotation with InterPro:IPR017970	-	sequence-specific DNA binding ; GO:0043565 | inferred from electronic annotation with InterPro:IPR017970	-
FBgn0054039	CG34039	1	FALSE	FALSE	TRUE	FALSE	FALSE	COMMD4	-	Insufficient genetic data for FlyBase to solicit a summary. [Date last reviewed: 2016-06-30]	biological_process ; GO:0008150 | no biological data available	cellular_component ; GO:0005575 | no biological data available	molecular_function ; GO:0003674 | no biological data available	-
FBgn0054040	CG34040	1	FALSE	FALSE	TRUE	FALSE	FALSE		-	Insufficient genetic data for FlyBase to solicit a summary. [Date last reviewed: 2016-06-30]	biological_process ; GO:0008150 | no biological data available	cellular_component ; GO:0005575 | no biological data available	molecular_function ; GO:0003674 | no biological data available	-
FBgn0083962	CG34126	1	FALSE	FALSE	TRUE	FALSE	FALSE	UHRF1BP1L	-	Insufficient genetic data for FlyBase to solicit a summary. [Date last reviewed: 2016-06-30]	biological_process ; GO:0008150 | no biological data available	cellular_component ; GO:0005575 | no biological data available	molecular_function ; GO:0003674 | no biological data available	-
FBgn0083965	CG34129	1	FALSE	FALSE	FALSE	FALSE	TRUE	PRSS3	-	CG34129 encodes a protein with homology to serine-type endopeptidases, but is not predicted to have catalytic activity due to mutations in its active site. It is produced in the male accessory gland and transferred to females during mating. [Date last reviewed: 2019-03-07]	proteolysis ; GO:0006508 | inferred from electronic annotation with InterPro:IPR001254 <newline> multicellular organism reproduction ; GO:0032504 | inferred from high throughput expression pattern	extracellular space ; GO:0005615 | inferred from high throughput direct assay	serine-type endopeptidase activity ; GO:0004252 | NOT inferred from key residues <newline> serine-type endopeptidase activity ; GO:0004252 | inferred from biological aspect of ancestor with PANTHER:PTN001208729	-
FBgn0083972	CG34136	1	FALSE	FALSE	TRUE	FALSE	FALSE		-	Insufficient genetic data for FlyBase to solicit a summary. [Date last reviewed: 2016-06-30]	-	-	-	-
FBgn0085202	CG34173	1	FALSE	FALSE	TRUE	FALSE	FALSE		-	Insufficient genetic data for FlyBase to solicit a summary. [Date last reviewed: 2016-10-13]	biological_process ; GO:0008150 | no biological data available	cellular_component ; GO:0005575 | no biological data available	molecular_function ; GO:0003674 | no biological data available	-
FBgn0085205	CG34176	1	FALSE	FALSE	TRUE	FALSE	FALSE		-	Insufficient genetic data for FlyBase to solicit a summary. [Date last reviewed: 2016-06-30]	-	-	-	-
FBgn0085210	CG34181	1	FALSE	FALSE	TRUE	FALSE	FALSE		-	Insufficient genetic data for FlyBase to solicit a summary. [Date last reviewed: 2016-10-13]	biological_process ; GO:0008150 | no biological data available	cellular_component ; GO:0005575 | no biological data available	molecular_function ; GO:0003674 | no biological data available	-
FBgn0085222	CG34193	1	FALSE	FALSE	TRUE	FALSE	FALSE		-	Insufficient genetic data for FlyBase to solicit a summary. [Date last reviewed: 2016-06-30]	-	-	-	-
FBgn0085231	CG34202	1	FALSE	FALSE	TRUE	FALSE	FALSE		-	Insufficient genetic data for FlyBase to solicit a summary. [Date last reviewed: 2016-10-13]	biological_process ; GO:0008150 | no biological data available	cellular_component ; GO:0005575 | no biological data available	molecular_function ; GO:0003674 | no biological data available	-
FBgn0085234	CG34205	1	FALSE	FALSE	TRUE	FALSE	FALSE	DUSP22 | POU2AF1	-	Insufficient genetic data for FlyBase to solicit a summary. [Date last reviewed: 2016-06-30]	-	-	-	-
FBgn0085235	CG34206	1	FALSE	FALSE	TRUE	FALSE	FALSE		-	Insufficient genetic data for FlyBase to solicit a summary. [Date last reviewed: 2016-10-13]	biological_process ; GO:0008150 | no biological data available	cellular_component ; GO:0005575 | no biological data available	molecular_function ; GO:0003674 | no biological data available	-
FBgn0085237	CG34208	1	FALSE	FALSE	TRUE	FALSE	FALSE		-	Insufficient genetic data for FlyBase to solicit a summary. [Date last reviewed: 2016-10-13]	biological_process ; GO:0008150 | no biological data available	cellular_component ; GO:0005575 | no biological data available	molecular_function ; GO:0003674 | no biological data available	-
FBgn0085244	CG34215	1	TRUE	FALSE	FALSE	FALSE	FALSE		-	Insufficient genetic data for FlyBase to solicit a summary. [Date last reviewed: 2016-06-30]	-	-	-	-
FBgn0085249	CG34220	1	TRUE	FALSE	FALSE	FALSE	FALSE	MUC20	-	Insufficient genetic data for FlyBase to solicit a summary. [Date last reviewed: 2016-06-30]	chitin metabolic process ; GO:0006030 | inferred from electronic annotation with InterPro:IPR002557	extracellular region ; GO:0005576 | inferred from electronic annotation with InterPro:IPR002557	chitin binding ; GO:0008061 | inferred from electronic annotation with InterPro:IPR002557	-
FBgn0085260	CG34231	1	FALSE	FALSE	TRUE	FALSE	FALSE	RBM48	-	-	-	nucleoplasm ; GO:0005654 | inferred from biological aspect of ancestor with PANTHER:PTN000468991	nucleic acid binding ; GO:0003676 | inferred from electronic annotation with InterPro:IPR000504	-
FBgn0085279	CG34250	1	FALSE	FALSE	TRUE	FALSE	FALSE		-	Insufficient genetic data for FlyBase to solicit a summary. [Date last reviewed: 2016-10-13]	biological_process ; GO:0008150 | no biological data available	cellular_component ; GO:0005575 | no biological data available	molecular_function ; GO:0003674 | no biological data available	-
FBgn0085287	CG34258	1	FALSE	FALSE	TRUE	FALSE	FALSE		-	Insufficient genetic data for FlyBase to solicit a summary. [Date last reviewed: 2016-10-13]	biological_process ; GO:0008150 | no biological data available	cellular_component ; GO:0005575 | no biological data available	molecular_function ; GO:0003674 | no biological data available	-
FBgn0085288	CG34259	1	FALSE	FALSE	TRUE	FALSE	FALSE		-	Insufficient genetic data for FlyBase to solicit a summary. [Date last reviewed: 2016-10-13]	biological_process ; GO:0008150 | no biological data available	cellular_component ; GO:0005575 | no biological data available	molecular_function ; GO:0003674 | no biological data available	-
FBgn0085325	CG34296	1	FALSE	FALSE	TRUE	FALSE	FALSE		-	Insufficient genetic data for FlyBase to solicit a summary. [Date last reviewed: 2016-06-30]	-	-	-	-
FBgn0085342	CG34313	1	FALSE	FALSE	TRUE	FALSE	FALSE	SNRNP25	-	Insufficient genetic data for FlyBase to solicit a summary. [Date last reviewed: 2016-10-13]	biological_process ; GO:0008150 | no biological data available	cellular_component ; GO:0005575 | no biological data available	molecular_function ; GO:0003674 | no biological data available	-
FBgn0085380	CG34351	1	FALSE	FALSE	TRUE	FALSE	FALSE	RGS7BP	-	Insufficient genetic data for FlyBase to solicit a summary. [Date last reviewed: 2016-10-13]	-	-	-	-
FBgn0085396	CG34367	1	FALSE	FALSE	TRUE	FALSE	FALSE	SHOX | SHOX2	-	-	regulation of transcription, DNA-templated ; GO:0006355 | inferred from electronic annotation with InterPro:IPR017970	-	sequence-specific DNA binding ; GO:0043565 | inferred from electronic annotation with InterPro:IPR017970	-
FBgn0085399	CG34370	1	FALSE	FALSE	TRUE	FALSE	FALSE	LRP12 | MFRP	-	Insufficient genetic data for FlyBase to solicit a summary. [Date last reviewed: 2016-06-30]	biological_process ; GO:0008150 | no biological data available	cellular_component ; GO:0005575 | no biological data available	molecular_function ; GO:0003674 | no biological data available	-
FBgn0085405	CG34376	1	FALSE	FALSE	FALSE	FALSE	TRUE	BTBD18 | NACC1 | NACC2 | ZBTB9	-	-	regulation of transcription by RNA polymerase II ; GO:0006357 | inferred from biological aspect of ancestor with PANTHER:PTN001135010	nucleus ; GO:0005634 | inferred from biological aspect of ancestor with PANTHER:PTN001135010	RNA polymerase II proximal promoter sequence-specific DNA binding ; GO:0000978 | inferred from sequence or structural similarity with UniProtKB:Q96BF6	-
FBgn0085411	CG34382	1	FALSE	FALSE	TRUE	FALSE	FALSE		-	Insufficient genetic data for FlyBase to solicit a summary. [Date last reviewed: 2016-10-13]	biological_process ; GO:0008150 | no biological data available	cellular_component ; GO:0005575 | no biological data available	molecular_function ; GO:0003674 | no biological data available	-
FBgn0085422	CG34393	1	FALSE	FALSE	TRUE	FALSE	FALSE	RASGEF1B	-	Insufficient genetic data for FlyBase to solicit a summary. [Date last reviewed: 2016-06-30]	positive regulation of Ras protein signal transduction ; GO:0046579 | inferred from sequence or structural similarity with HGNC:24246	intracellular ; GO:0005622 | inferred from electronic annotation with InterPro:IPR008937 <newline> cellular_component ; GO:0005575 | no biological data available	Ras guanyl-nucleotide exchange factor activity ; GO:0005088 | inferred from sequence or structural similarity with HGNC:24246	-
FBgn0085425	CG34396	1	FALSE	FALSE	TRUE	FALSE	FALSE	KCNK18	-	Insufficient genetic data for FlyBase to solicit a summary. [Date last reviewed: 2016-06-30]	potassium ion transmembrane transport ; GO:0071805 | inferred from biological aspect of ancestor with PANTHER:PTN000108561 <newline> stabilization of membrane potential ; GO:0030322 | inferred from biological aspect of ancestor with PANTHER:PTN000108561 <newline> potassium ion transmembrane transport ; GO:0071805 | inferred from sequence or structural similarity with Task7, Task6	integral component of plasma membrane ; GO:0005887 | inferred from biological aspect of ancestor with PANTHER:PTN000108561 <newline> integral component of membrane ; GO:0016021 | inferred from sequence or structural similarity with Task7, Task6	potassium ion leak channel activity ; GO:0022841 | inferred from biological aspect of ancestor with PANTHER:PTN000108561 <newline> potassium channel activity ; GO:0005267 | inferred from sequence or structural similarity with Task7, Task6	-
FBgn0085427	CG34398	1	FALSE	FALSE	TRUE	FALSE	FALSE		-	Insufficient genetic data for FlyBase to solicit a summary. [Date last reviewed: 2016-06-30]	-	-	-	-
FBgn0085437	CG34408	2	FALSE	FALSE	TRUE	FALSE	TRUE	RALGAPB	-	-	regulation of small GTPase mediated signal transduction ; GO:0051056 | inferred from electronic annotation with InterPro:IPR000331 <newline> activation of GTPase activity ; GO:0090630 | inferred from biological aspect of ancestor with PANTHER:PTN001085081	-	GTPase activator activity ; GO:0005096 | inferred from biological aspect of ancestor with PANTHER:PTN001085081	-
FBgn0085446	CG34417	1	FALSE	FALSE	TRUE	FALSE	FALSE	SMTNL1	-	-	actin cytoskeleton organization ; GO:0030036 | inferred from biological aspect of ancestor with PANTHER:PTN001141409 <newline> mesoderm development ; GO:0007498 | non-traceable author statement	microtubule organizing center ; GO:0005815 | inferred from biological aspect of ancestor with PANTHER:PTN001141409 <newline> filamentous actin ; GO:0031941 | inferred from biological aspect of ancestor with PANTHER:PTN001141409	-	-
FBgn0085455	CG34426	1	FALSE	FALSE	TRUE	FALSE	FALSE		-	-	chitin metabolic process ; GO:0006030 | inferred from electronic annotation with InterPro:IPR002557	extracellular region ; GO:0005576 | inferred from electronic annotation with InterPro:IPR002557	chitin binding ; GO:0008061 | inferred from electronic annotation with InterPro:IPR002557	-
FBgn0085456	CG34427	1	FALSE	FALSE	TRUE	FALSE	FALSE		-	Insufficient genetic data for FlyBase to solicit a summary. [Date last reviewed: 2016-06-30]	chitin metabolic process ; GO:0006030 | inferred from electronic annotation with InterPro:IPR002557	extracellular region ; GO:0005576 | inferred from electronic annotation with InterPro:IPR002557	chitin binding ; GO:0008061 | inferred from electronic annotation with InterPro:IPR002557	-
FBgn0085476	CG34447	1	FALSE	FALSE	TRUE	FALSE	FALSE	LIPI | PNLIP | PNLIPRP1 | PNLIPRP3	-	Insufficient genetic data for FlyBase to solicit a summary. [Date last reviewed: 2016-06-30]	lipid catabolic process ; GO:0016042 | inferred from sequence or structural similarity with MGI:MGI:96820 <newline> lipid metabolic process ; GO:0006629 | inferred from sequence or structural similarity with UniProtKB:P81139 <newline> lipid catabolic process ; GO:0016042 | inferred from biological aspect of ancestor with PANTHER:PTN000176726	extracellular space ; GO:0005615 | inferred from biological aspect of ancestor with PANTHER:PTN000176726	carboxylic ester hydrolase activity ; GO:0052689 | inferred from electronic annotation with InterPro:IPR000734 <newline> lipase activity ; GO:0016298 | inferred from biological aspect of ancestor with PANTHER:PTN000176726 <newline> lipase activity ; GO:0016298 | inferred from sequence or structural similarity with MGI:MGI:96820	-
FBgn0085481	CG34452	1	FALSE	FALSE	TRUE	FALSE	FALSE	C1GALT1	-	Insufficient genetic data for FlyBase to solicit a summary. [Date last reviewed: 2016-06-30]	O-glycan processing, core 1 ; GO:0016267 | inferred from biological aspect of ancestor with PANTHER:PTN000547277 <newline> protein glycosylation ; GO:0006486 | inferred from sequence or structural similarity with CG8708	membrane ; GO:0016020 | inferred from electronic annotation with InterPro:IPR003378 <newline> cellular_component ; GO:0005575 | no biological data available	glycoprotein-N-acetylgalactosamine 3-beta-galactosyltransferase activity ; GO:0016263 | inferred from biological aspect of ancestor with PANTHER:PTN000547277 <newline> galactosyltransferase activity ; GO:0008378 | inferred from sequence or structural similarity with CG8708	-
FBgn0085486	CG34457	1	FALSE	FALSE	TRUE	FALSE	FALSE	CFAP161	-	Insufficient genetic data for FlyBase to solicit a summary. [Date last reviewed: 2016-06-30]	biological_process ; GO:0008150 | no biological data available	cellular_component ; GO:0005575 | no biological data available	molecular_function ; GO:0003674 | no biological data available	-
FBgn0085487	CG34458	1	FALSE	FALSE	FALSE	FALSE	TRUE	KLK10 | KLK12 | PRSS1 | PRSS3	-	Insufficient genetic data for FlyBase to solicit a summary. [Date last reviewed: 2016-06-30]	proteolysis ; GO:0006508 | inferred from biological aspect of ancestor with PANTHER:PTN001207268	extracellular space ; GO:0005615 | inferred from biological aspect of ancestor with PANTHER:PTN001207268	serine-type endopeptidase activity ; GO:0004252 | inferred from biological aspect of ancestor with PANTHER:PTN001207268 <newline> serine-type endopeptidase activity ; GO:0004252 | inferred from sequence model	-
FBgn0250833	CG34461	1	FALSE	FALSE	TRUE	FALSE	FALSE		-	-	chitin-based cuticle development ; GO:0040003 | inferred from sequence model	extracellular matrix ; GO:0031012 | inferred from biological aspect of ancestor with PANTHER:PTN000955699 <newline> chitin-based extracellular matrix ; GO:0062129 | inferred from sequence model	structural constituent of chitin-based larval cuticle ; GO:0008010 | inferred from sequence model <newline> structural constituent of chitin-based cuticle ; GO:0005214 | inferred from sequence or structural similarity with UniProtKB:P11734	-
FBgn0046253	CG3502	1	FALSE	FALSE	TRUE	FALSE	FALSE	ERAP1 | ERAP2 | LNPEP | LVRN	-	Insufficient genetic data for FlyBase to solicit a summary. [Date last reviewed: 2016-06-30]	peptide catabolic process ; GO:0043171 | inferred from biological aspect of ancestor with PANTHER:PTN000164250 <newline> proteolysis ; GO:0006508 | inferred from biological aspect of ancestor with PANTHER:PTN000164251	cytoplasm ; GO:0005737 | inferred from biological aspect of ancestor with PANTHER:PTN000164250	metalloaminopeptidase activity ; GO:0070006 | inferred from biological aspect of ancestor with PANTHER:PTN000164250 <newline> zinc ion binding ; GO:0008270 | inferred from biological aspect of ancestor with PANTHER:PTN000164250 <newline> peptide binding ; GO:0042277 | inferred from biological aspect of ancestor with PANTHER:PTN000164250	-
FBgn0035033	CG3548	1	FALSE	FALSE	TRUE	FALSE	FALSE	MSANTD3	-	Insufficient genetic data for FlyBase to solicit a summary. [Date last reviewed: 2016-06-30]	-	-	-	-
FBgn0031562	CG3604	1	FALSE	FALSE	TRUE	FALSE	FALSE	SPINT3	-	Insufficient genetic data for FlyBase to solicit a summary. [Date last reviewed: 2016-06-30]	-	extracellular space ; GO:0005615 | inferred from biological aspect of ancestor with PANTHER:PTN000008981	serine-type endopeptidase inhibitor activity ; GO:0004867 | inferred from biological aspect of ancestor with PANTHER:PTN002226010	-
FBgn0031418	CG3609	1	FALSE	FALSE	TRUE	FALSE	FALSE	DHDH	-	-	oxidation-reduction process ; GO:0055114 | inferred from electronic annotation with InterPro:IPR004104	-	oxidoreductase activity ; GO:0016491 | inferred from electronic annotation with InterPro:IPR000683, InterPro:IPR004104	-
FBgn0031245	CG3625	1	FALSE	FALSE	TRUE	FALSE	FALSE	AIG1	-	-	-	integral component of membrane ; GO:0016021 | inferred from electronic annotation with InterPro:IPR006838	-	-
FBgn0032981	CG3635	1	FALSE	FALSE	TRUE	FALSE	FALSE	LIPA	-	Insufficient genetic data for FlyBase to solicit a summary. [Date last reviewed: 2016-06-30]	lipid metabolic process ; GO:0006629 | inferred from electronic annotation with InterPro:IPR006693	-	hydrolase activity, acting on ester bonds ; GO:0016788 | inferred from electronic annotation with InterPro:IPR025483	-
FBgn0040397	CG3655	1	FALSE	FALSE	TRUE	FALSE	FALSE		-	Insufficient genetic data for FlyBase to solicit a summary. [Date last reviewed: 2016-06-30]	N-glycan processing ; GO:0006491 | inferred from sequence or structural similarity with UniProtKB:O16374	intracellular organelle ; GO:0043229 | inferred from sequence or structural similarity with UniProtKB:O16374	UDP-galactosyltransferase activity ; GO:0035250 | inferred from sequence or structural similarity with UniProtKB:O16374	-
FBgn0031590	CG3702	1	FALSE	FALSE	TRUE	FALSE	FALSE	CLPTM1	-	-	-	integral component of membrane ; GO:0016021 | inferred from electronic annotation with InterPro:IPR008429 <newline> endomembrane system ; GO:0012505 | inferred from high throughput direct assay	-	-
FBgn0040342	CG3706	1	FALSE	FALSE	FALSE	FALSE	TRUE		-	Insufficient genetic data for FlyBase to solicit a summary. [Date last reviewed: 2016-10-13]	-	-	-	-
FBgn0029824	CG3726	1	FALSE	FALSE	TRUE	FALSE	FALSE	BTBD18	-	-	regulation of transcription by RNA polymerase II ; GO:0006357 | inferred from biological aspect of ancestor with PANTHER:PTN001135010	nucleus ; GO:0005634 | inferred from biological aspect of ancestor with PANTHER:PTN001135010	DNA binding ; GO:0003677 | inferred from electronic annotation with InterPro:IPR007889, InterPro:IPR009057, InterPro:IPR017956	-
FBgn0032110	CG3748	1	FALSE	FALSE	TRUE	FALSE	FALSE	EMD	-	Insufficient genetic data for FlyBase to solicit a summary. [Date last reviewed: 2016-06-30]	-	-	-	-
FBgn0028507	CG3793	1	FALSE	FALSE	FALSE	FALSE	TRUE	LCMT1	-	-	C-terminal protein methylation ; GO:0006481 | inferred from biological aspect of ancestor with PANTHER:PTN000340585	cytosol ; GO:0005829 | inferred from biological aspect of ancestor with PANTHER:PTN001783984	protein C-terminal leucine carboxyl O-methyltransferase activity ; GO:0018423 | inferred from biological aspect of ancestor with PANTHER:PTN000340585	-
FBgn0034938	CG3803	1	FALSE	FALSE	FALSE	FALSE	TRUE	COX15	-	-	oxidation-reduction process ; GO:0055114 | inferred from electronic annotation with InterPro:IPR003780 <newline> heme a biosynthetic process ; GO:0006784 | inferred from biological aspect of ancestor with PANTHER:PTN000590786	integral component of membrane ; GO:0016021 | inferred from electronic annotation with InterPro:IPR003780 <newline> mitochondrial inner membrane ; GO:0005743 | inferred from biological aspect of ancestor with PANTHER:PTN000590786	oxidoreductase activity, acting on the CH-CH group of donors ; GO:0016627 | inferred from electronic annotation with InterPro:IPR003780 <newline> oxidoreductase activity, acting on NAD(P)H, heme protein as acceptor ; GO:0016653 | inferred from biological aspect of ancestor with PANTHER:PTN000590786	-
FBgn0029861	CG3815	1	FALSE	FALSE	FALSE	FALSE	TRUE	PHF12	-	Insufficient genetic data for FlyBase to solicit a summary. [Date last reviewed: 2016-06-30]	negative regulation of transcription by RNA polymerase II ; GO:0000122 | inferred from biological aspect of ancestor with PANTHER:PTN001187167 <newline> regulation of transcription, DNA-templated ; GO:0006355 | inferred from biological aspect of ancestor with PANTHER:PTN001535286	Sin3-type complex ; GO:0070822 | inferred from biological aspect of ancestor with PANTHER:PTN001187167 <newline> nucleus ; GO:0005634 | inferred from biological aspect of ancestor with PANTHER:PTN001535286 <newline> Sin3-type complex ; GO:0070822 | inferred from direct assay	transcription coregulator activity ; GO:0003712 | inferred from biological aspect of ancestor with PANTHER:PTN001535286	-
FBgn0029863	CG3823	1	FALSE	FALSE	TRUE	FALSE	FALSE	CLVS1 | CLVS2 | RLBP1 | TTPA | TTPAL	-	-	-	-	phosphatidylinositol bisphosphate binding ; GO:1902936 | inferred from biological aspect of ancestor with PANTHER:PTN000019344	-
FBgn0036824	CG3902	1	FALSE	FALSE	TRUE	FALSE	FALSE	ACADSB	-	Insufficient genetic data for FlyBase to solicit a summary. [Date last reviewed: 2016-06-30]	oxidation-reduction process ; GO:0055114 | inferred from electronic annotation with InterPro:IPR006089, InterPro:IPR006091, InterPro:IPR009075, InterPro:IPR009100, InterPro:IPR013786	cytosol ; GO:0005829 | inferred from high throughput direct assay <newline> mitochondrion ; GO:0005739 | inferred from high throughput direct assay	acyl-CoA dehydrogenase activity ; GO:0003995 | inferred from electronic annotation with InterPro:IPR006089, InterPro:IPR006091 <newline> flavin adenine dinucleotide binding ; GO:0050660 | inferred from electronic annotation with InterPro:IPR013786	-
FBgn0036821	CG3961	1	FALSE	FALSE	TRUE	FALSE	FALSE	ACSL5	-	-	fatty acid biosynthetic process ; GO:0006633 | traceable author statement <newline> long-chain fatty acid metabolic process ; GO:0001676 | inferred from sequence or structural similarity with HGNC:3569	-	long-chain fatty acid-CoA ligase activity ; GO:0004467 | inferred from sequence or structural similarity with HGNC:3569 <newline> long-chain fatty acid-CoA ligase activity ; GO:0004467 | traceable author statement	-
FBgn0058006	CG40006	1	FALSE	FALSE	TRUE	FALSE	FALSE	SCARB1	-	Insufficient genetic data for FlyBase to solicit a summary. [Date last reviewed: 2016-06-30]	-	membrane ; GO:0016020 | inferred from electronic annotation with InterPro:IPR002159	-	-
FBgn0058045	CG40045	1	FALSE	FALSE	TRUE	FALSE	FALSE	UBE2G1	-	Insufficient genetic data for FlyBase to solicit a summary. [Date last reviewed: 2016-06-30]	proteasome-mediated ubiquitin-dependent protein catabolic process ; GO:0043161 | inferred from biological aspect of ancestor with PANTHER:PTN000629795 <newline> protein polyubiquitination ; GO:0000209 | inferred from sequence or structural similarity with HGNC:12482 <newline> ubiquitin-dependent protein catabolic process ; GO:0006511 | inferred from biological aspect of ancestor with PANTHER:PTN0…	-	ubiquitin-protein transferase activity ; GO:0004842 | inferred from sequence or structural similarity with HGNC:12482 <newline> ubiquitin conjugating enzyme activity ; GO:0061631 | inferred from biological aspect of ancestor with PANTHER:PTN000629793	-
FBgn0034659	CG4021	1	FALSE	FALSE	TRUE	FALSE	FALSE	KHDRBS1 | KHDRBS3	-	-	regulation of mRNA splicing, via spliceosome ; GO:0048024 | inferred from biological aspect of ancestor with PANTHER:PTN000129551	nucleus ; GO:0005634 | inferred from biological aspect of ancestor with PANTHER:PTN000129548 <newline> nuclear speck ; GO:0016607 | inferred from direct assay	RNA binding ; GO:0003723 | inferred from biological aspect of ancestor with PANTHER:PTN000129548 <newline> RNA binding ; GO:0003723 | inferred from sequence model	-
FBgn0058470	CG40470	1	FALSE	FALSE	TRUE	FALSE	FALSE	ANPEP | LVRN | TRHDE	-	Insufficient genetic data for FlyBase to solicit a summary. [Date last reviewed: 2016-06-30]	peptide catabolic process ; GO:0043171 | inferred from biological aspect of ancestor with PANTHER:PTN000164250 <newline> proteolysis ; GO:0006508 | inferred from biological aspect of ancestor with PANTHER:PTN000164251	cytoplasm ; GO:0005737 | inferred from biological aspect of ancestor with PANTHER:PTN000164250	peptide binding ; GO:0042277 | inferred from biological aspect of ancestor with PANTHER:PTN000164250 <newline> metalloaminopeptidase activity ; GO:0070006 | inferred from biological aspect of ancestor with PANTHER:PTN000164250 <newline> zinc ion binding ; GO:0008270 | inferred from biological aspect of ancestor with PANTHER:PTN000164250	-
FBgn0035983	CG4080	1	FALSE	FALSE	TRUE	FALSE	FALSE	MARCHF1 | MARCHF8	-	Insufficient genetic data for FlyBase to solicit a summary. [Date last reviewed: 2016-06-30]	immune response ; GO:0006955 | inferred from biological aspect of ancestor with PANTHER:PTN002506803 <newline> protein polyubiquitination ; GO:0000209 | inferred from biological aspect of ancestor with PANTHER:PTN002915941 <newline> antigen processing and presentation of peptide antigen via MHC class II ; GO:0002495 | inferred from biological aspect of ancestor with PANTHER:PTN002506803 <newline>…	early endosome membrane ; GO:0031901 | inferred from sequence or structural similarity with HGNC:26077 <newline> early endosome membrane ; GO:0031901 | inferred from biological aspect of ancestor with PANTHER:PTN002506803 <newline> late endosome membrane ; GO:0031902 | inferred from sequence or structural similarity with HGNC:26077 <newline> cytoplasm ; GO:0005737 | inferred from biological aspec…	zinc ion binding ; GO:0008270 | inferred from electronic annotation with InterPro:IPR011016 <newline> ubiquitin-protein transferase activity ; GO:0004842 | inferred from sequence or structural similarity with UniProtKB:Q8TCQ1 <newline> MHC protein binding ; GO:0042287 | inferred from biological aspect of ancestor with PANTHER:PTN002506803 <newline> zinc ion binding ; GO:0008270 | inferred from se…	-
FBgn0029770	CG4151	1	FALSE	FALSE	TRUE	FALSE	FALSE		-	Insufficient genetic data for FlyBase to solicit a summary. [Date last reviewed: 2016-06-30]	-	-	-	-
FBgn0028892	CG4161	1	FALSE	FALSE	TRUE	FALSE	FALSE	ARMT1	-	Insufficient genetic data for FlyBase to solicit a summary. [Date last reviewed: 2016-06-30]	protein methylation ; GO:0006479 | inferred from sequence or structural similarity with HGNC:17872 <newline> regulation of response to DNA damage stimulus ; GO:2001020 | inferred from biological aspect of ancestor with PANTHER:PTN000262496	cellular_component ; GO:0005575 | no biological data available	phosphatase activity ; GO:0016791 | inferred from biological aspect of ancestor with PANTHER:PTN000262496 <newline> protein carboxyl O-methyltransferase activity ; GO:0051998 | inferred from sequence or structural similarity with HGNC:17872	-
FBgn0028888	CG4168	1	FALSE	FALSE	TRUE	FALSE	FALSE	IGFALS	-	Insufficient genetic data for FlyBase to solicit a summary. [Date last reviewed: 2016-06-30]	-	-	-	-
FBgn0250867	CG42238	1	FALSE	FALSE	TRUE	FALSE	FALSE		-	Insufficient genetic data for FlyBase to solicit a summary. [Date last reviewed: 2016-06-30]	-	-	-	-
FBgn0259140	CG42255	1	FALSE	FALSE	TRUE	FALSE	FALSE	CUBN	-	Insufficient genetic data for FlyBase to solicit a summary. [Date last reviewed: 2016-06-30]	-	cytosol ; GO:0005829 | inferred from high throughput direct assay	calcium ion binding ; GO:0005509 | inferred from electronic annotation with InterPro:IPR001881, InterPro:IPR018097	-
FBgn0259145	CG42260	1	FALSE	FALSE	TRUE	FALSE	FALSE	CNGA2	-	CG42260 encodes a protein predicted to form the beta subunit of a cyclic nucleotide-gated ion channel. It could form a functional channel as a heterodimer with either the products of CngA or Cngl. [Date last reviewed: 2019-03-07]	transmembrane transport ; GO:0055085 | inferred from electronic annotation with InterPro:IPR005821 <newline> cyclic-nucleotide-mediated signaling ; GO:0019935 | inferred from sequence or structural similarity with CngA <newline> cation transport ; GO:0006812 | inferred from sequence or structural similarity with CngA	intracellular cyclic nucleotide activated cation channel complex ; GO:0017071 | inferred from sequence or structural similarity with CngA	intracellular cyclic nucleotide activated cation channel activity ; GO:0005221 | inferred from sequence or structural similarity with CngA <newline> intracellular cAMP-activated cation channel activity ; GO:0005222 | inferred from biological aspect of ancestor with PANTHER:PTN000025806 <newline> cGMP binding ; GO:0030553 | inferred from biological aspect of ancestor with PANTHER:PTN000025806 <new…	-
FBgn0259163	CG42268	2	TRUE	FALSE	TRUE	FALSE	FALSE		-	-	-	-	-	-
FBgn0259167	CG42272	1	FALSE	FALSE	TRUE	FALSE	FALSE	PRPF39	-	Insufficient genetic data for FlyBase to solicit a summary. [Date last reviewed: 2016-10-13]	biological_process ; GO:0008150 | no biological data available	cellular_component ; GO:0005575 | no biological data available	molecular_function ; GO:0003674 | no biological data available	-
FBgn0031683	CG4230	2	FALSE	FALSE	TRUE	FALSE	TRUE	HAX1	-	Insufficient genetic data for FlyBase to solicit a summary. [Date last reviewed: 2016-06-30]	negative regulation of apoptotic process ; GO:0043066 | inferred from electronic annotation with InterPro:IPR017248	-	-	-
FBgn0259200	CG42304	1	FALSE	FALSE	TRUE	FALSE	FALSE	DNTTIP1	-	Insufficient genetic data for FlyBase to solicit a summary. [Date last reviewed: 2016-06-30]	-	nucleus ; GO:0005634 | inferred from biological aspect of ancestor with PANTHER:PTN001157575	nucleosome binding ; GO:0031491 | inferred from biological aspect of ancestor with PANTHER:PTN001157575 <newline> DNA binding ; GO:0003677 | inferred from biological aspect of ancestor with PANTHER:PTN001157575	-
FBgn0259202	CG42306	1	FALSE	FALSE	TRUE	FALSE	FALSE	ASPSCR1 | UBXN6	-	Insufficient genetic data for FlyBase to solicit a summary. [Date last reviewed: 2016-06-30]	-	-	-	-
FBgn0259224	CG42324	1	FALSE	FALSE	TRUE	FALSE	FALSE	BEGAIN | TJAP1	-	Insufficient genetic data for FlyBase to solicit a summary. [Date last reviewed: 2016-06-30]	-	-	-	-
FBgn0259227	CG42327	1	FALSE	FALSE	TRUE	FALSE	FALSE	PTPN5 | PTPN7 | PTPRR	-	Insufficient genetic data for FlyBase to solicit a summary. [Date last reviewed: 2016-06-30]	protein dephosphorylation ; GO:0006470 | inferred from biological aspect of ancestor with PANTHER:PTN000439233	cellular_component ; GO:0005575 | no biological data available	protein tyrosine phosphatase activity ; GO:0004725 | inferred from biological aspect of ancestor with PANTHER:PTN000439233	-
[truncated: 1,724 more rows]
